# Supplementary material for: The transcription factor LHX2 mediates and enhances oncogenic BMP signaling in medulloblastoma
Source: Cell Death Differ. 2025 Mar 28;32(10):1915–29. doi: 10.1038/s41418-025-01488-6 (PMC12501261; doi:10.1038/s41418-025-01488-6)
Supplement: Supplementary file 2 — Supplementary Table S2 [file 41418_2025_1488_MOESM2_ESM.xlsx]

## Sheet: SegmentProperties
SlideName	ScanLabel	ROILabel	SegmentLabel	SegmentDisplayName	DNA+	QCFlags	AOISurfaceArea	AOINucleiCount	ROICoordinateX	ROICoordinateY	RawReads	AlignedReads	DeduplicatedReads	TrimmedReads	StitchedReads	SequencingSaturation	ScanWidth	ScanHeight	ScanOffsetX	ScanOffsetY	LOQ.(Human.NGS.Whole.Transcriptome.Atlas.RNA)
A_B_4_huWTA	A_B_4_huWTA	1	DNA+	A_B_4_huWTA | 001 | DNA+	TRUE		17166	419	27944	25676	3300038	3068474	237528	3296464	3251670	92.3	31671.2	86835.9	548	5734	13
A_B_4_huWTA	A_B_4_huWTA	2	DNA+	A_B_4_huWTA | 002 | DNA+	TRUE		13506.3	377	28185	25204	3315381	3085308	209022	3311667	3266998	93.2	31671.2	86835.9	548	5734	11.5
A_B_4_huWTA	A_B_4_huWTA	3	DNA+	A_B_4_huWTA | 003 | DNA+	TRUE		17759	452	28374	24622	3649097	3389915	268781	3639609	3585970	92.1	31671.2	86835.9	548	5734	12.5
A_B_4_huWTA	A_B_4_huWTA	4	DNA+	A_B_4_huWTA | 004 | DNA+	TRUE		59613.7	1542	26036	26011	9620172	8939754	801612	9605328	9468235	91	31671.2	86835.9	548	5734	32.3
A_B_4_huWTA	A_B_4_huWTA	5	DNA+	A_B_4_huWTA | 005 | DNA+	TRUE		23988.1	571	9748	76998	3101891	2885340	220725	3098741	3056780	92.4	31671.2	86835.9	548	5734	7.8
A_B_4_huWTA	A_B_4_huWTA	6	DNA+	A_B_4_huWTA | 006 | DNA+	TRUE		22958.2	609	27138	23709	3723068	3452619	354838	3714193	3657642	89.7	31671.2	86835.9	548	5734	15.4
A_B_4_huWTA	A_B_4_huWTA	7	DNA+	A_B_4_huWTA | 007 | DNA+	TRUE		79317.6	1922	16846	82774	18984385	17859091	1097891	18961743	18762332	93.9	31671.2	86835.9	548	5734	41.6
A_B_4_huWTA	A_B_4_huWTA	8	DNA+	A_B_4_huWTA | 008 | DNA+	TRUE		60455.5	1426	17423	81232	9635493	8971391	758539	9624685	9491783	91.5	31671.2	86835.9	548	5734	20.1
A_B_4_huWTA	A_B_4_huWTA	9	DNA+	A_B_4_huWTA | 009 | DNA+	TRUE		62110.6	1274	17435	83950	7695990	7170211	559046	7686657	7582786	92.2	31671.2	86835.9	548	5734	16.8
A_B_4_huWTA	A_B_4_huWTA	10	DNA+	A_B_4_huWTA | 010 | DNA+	TRUE		21018.3	593	21581	81917	2875775	2658607	223247	2870001	2815635	91.6	31671.2	86835.9	548	5734	6.7
A_B_4_huWTA	A_B_4_huWTA	11	DNA+	A_B_4_huWTA | 011 | DNA+	TRUE		23042.2	470	19600	84290	2414846	2249108	174296	2411909	2378767	92.3	31671.2	86835.9	548	5734	4.9
A_B_4_huWTA	A_B_4_huWTA	12	DNA+	A_B_4_huWTA | 012 | DNA+	TRUE		27744.8	559	20765	82459	3210320	2980705	238653	3206871	3157181	92	31671.2	86835.9	548	5734	8.7
A_B_4_huWTA	A_B_4_huWTA	13	DNA+	A_B_4_huWTA | 013 | DNA+	TRUE		39370.1	921	26197	24891	9195208	8575091	621890	9184362	9063154	92.7	31671.2	86835.9	548	5734	26.2
A_B_4_huWTA	A_B_4_huWTA	14	DNA+	A_B_4_huWTA | 014 | DNA+	TRUE		19243.4	516	9685	76770	3075017	2860052	200771	3071390	3029568	93	31671.2	86835.9	548	5734	6.3
A_B_4_huWTA	A_B_4_huWTA	15	DNA+	A_B_4_huWTA | 015 | DNA+	TRUE		13495.2	287	10519	76565	1551804	1445003	135331	1549858	1529819	90.6	31671.2	86835.9	548	5734	4.1
A_B_4_huWTA	A_B_4_huWTA	16	DNA+	A_B_4_huWTA | 016 | DNA+	TRUE		15088.4	363	10813	76164	1823369	1690217	141304	1820344	1790352	91.6	31671.2	86835.9	548	5734	4.1
A_B_4_huWTA	A_B_4_huWTA	17	DNA+	A_B_4_huWTA | 017 | DNA+	TRUE		15800.7	392	27722	24166	2936222	2731936	260485	2933153	2892422	90.5	31671.2	86835.9	548	5734	13.8
A_B_4_huWTA	A_B_4_huWTA	18	DNA+	A_B_4_huWTA | 018 | DNA+	TRUE		41988.9	965	16776	81773	5778253	5364229	497714	5763621	5675713	90.7	31671.2	86835.9	548	5734	15.3

## Sheet: TargetProperties
TargetName	HUGOSymbol	TargetGroup	AnalyteType	CodeClass	ProbePool	MinCount	MaxCount	MedianCount	GeomeanCount	NumberOfProbesIncluded	NumberOfProbesTotal	GeneID
ARRDC3	ARRDC3	1percfilter, All Targets	RNA	Endogenous	01	11	145	41	35.9824	1	1	57561
NBPF14	NBPF9,NBPF10,NBPF20,NBPF25P,NBPF14,NBPF1,LOC102724250	1percfilter, All Targets	RNA	Endogenous	01	23	174	50.5	57.3023	1	1	25832
EGR1	EGR1	1percfilter, All Targets	RNA	Endogenous	01	2	49	10	12.1333	1	1	1958
METAP2	METAP2	1percfilter, All Targets	RNA	Endogenous	01	3	68	27	20.8092	1	1	10988
TBCC	TBCC	1percfilter, All Targets	RNA	Endogenous	01	8	65	21	22.0143	1	1	6903
KRT5	KRT5	1percfilter, All Targets	RNA	Endogenous	01	2	38	6	7.22977	1	1	3852
MRPL30	MRPL30	1percfilter, All Targets	RNA	Endogenous	01	11	105	34	36.2892	1	1	51263
KLRC2	KLRC1,KLRC2	1percfilter, All Targets	RNA	Endogenous	01	4	87	18.5	21.18	1	1	3822
FSIP2	FSIP2	All Targets	RNA	Endogenous	01	1	28	5	4.96864	1	1	401024
BHLHA15	BHLHA15	1percfilter, All Targets	RNA	Endogenous	01	1	23	8	7.40227	1	1	168620
CCDC33	CCDC33	All Targets	RNA	Endogenous	01	1	34	4	4.21384	1	1	80125
C20orf85	C20orf85	1percfilter, All Targets	RNA	Endogenous	01	2	26	5	6.34971	1	1	128602
PTPN1	PTPN1	1percfilter, All Targets	RNA	Endogenous	01	3	50	13	15.2506	1	1	5770
FAM110B	FAM110B	1percfilter, All Targets	RNA	Endogenous	01	2	48	11	9.32155	1	1	90362
ARSK	ARSK	1percfilter, All Targets	RNA	Endogenous	01	2	32	6	7.04792	1	1	153642
IL5	IL5	1percfilter, All Targets	RNA	Endogenous	01	2	44	12.5	10.6856	1	1	3567
FREM3	FREM3	1percfilter, All Targets	RNA	Endogenous	01	1	31	6.5	5.16797	1	1	166752
RFPL4B	RFPL4B	1percfilter, All Targets	RNA	Endogenous	01	1	30	5	5.09631	1	1	442247
SLC2A12	SLC2A12	All Targets	RNA	Endogenous	01	1	32	5	4.84272	1	1	154091
IZUMO2	IZUMO2	All Targets	RNA	Endogenous	01	1	35	5.5	5.03175	1	1	126123
PXK	PXK	1percfilter, All Targets	RNA	Endogenous	01	3	52	10	11.2348	1	1	54899
MS4A3	MS4A3	All Targets	RNA	Endogenous	01	1	25	2	2.37618	1	1	932
H4C6	H4C6	1percfilter, All Targets	RNA	Endogenous	01	1	286	12	16.227	1	1	8361
CCDC107	CCDC107	1percfilter, All Targets	RNA	Endogenous	01	12	150	42.5	47.0185	1	1	203260
TOR1AIP1	TOR1AIP1	1percfilter, All Targets	RNA	Endogenous	01	3	61	14.5	15.9365	1	1	26092
CYP2F1	CYP2F1	1percfilter, All Targets	RNA	Endogenous	01	2	29	4	5.28099	1	1	1572
GPM6A	GPM6A	1percfilter, All Targets	RNA	Endogenous	01	33	223	64.5	76.4276	1	1	2823
CERCAM	CERCAM	1percfilter, All Targets	RNA	Endogenous	01	1	29	5	4.73002	1	1	51148
ZFYVE16	ZFYVE16	1percfilter, All Targets	RNA	Endogenous	01	6	48	11	13.8037	1	1	9765
ZDHHC21	ZDHHC21	1percfilter, All Targets	RNA	Endogenous	01	4	65	17	17.2383	1	1	340481
BCLAF1	BCLAF1	1percfilter, All Targets	RNA	Endogenous	01	11	115	29	35.8678	1	1	9774
NOL4L	NOL4L	1percfilter, All Targets	RNA	Endogenous	01	3	50	7.5	9.20216	1	1	140688
DYRK4	DYRK4	1percfilter, All Targets	RNA	Endogenous	01	2	31	6.5	6.90561	1	1	8798
ST7	ST7	1percfilter, All Targets	RNA	Endogenous	01	5	66	18	15.0923	1	1	7982
SCLT1	SCLT1	1percfilter, All Targets	RNA	Endogenous	01	6	59	15	17.3561	1	1	132320
AQP10	AQP10	1percfilter, All Targets	RNA	Endogenous	01	2	26	7	8.02109	1	1	89872
SLITRK5	SLITRK5	1percfilter, All Targets	RNA	Endogenous	01	1	22	4.5	3.60299	1	1	26050
MYRF	MYRF	1percfilter, All Targets	RNA	Endogenous	01	1	66	8	10.0001	1	1	745
GSTZ1	GSTZ1	1percfilter, All Targets	RNA	Endogenous	01	2	45	9	9.95087	1	1	2954
CENPF	CENPF	1percfilter, All Targets	RNA	Endogenous	01	8	63	17.5	19.3919	1	1	1063
POLG	POLG	1percfilter, All Targets	RNA	Endogenous	01	2	54	15	13.2018	1	1	5428
CA2	CA2	1percfilter, All Targets	RNA	Endogenous	01	2	33	4.5	5.66681	1	1	760
CCDC185	CCDC185	All Targets	RNA	Endogenous	01	1	37	4.5	4.79305	1	1	164127
CYB5B	CYB5B	1percfilter, All Targets	RNA	Endogenous	01	9	101	20.5	23.3662	1	1	80777
IDH3G	IDH3G	1percfilter, All Targets	RNA	Endogenous	01	7	82	19	21.0253	1	1	3421
AKR7A3	AKR7A3	1percfilter, All Targets	RNA	Endogenous	01	3	46	15	12.7737	1	1	22977
GLDN	GLDN	1percfilter, All Targets	RNA	Endogenous	01	1	42	6.5	6.70275	1	1	342035
ACAP2	ACAP2	1percfilter, All Targets	RNA	Endogenous	01	3	75	13	14.7922	1	1	23527
CLNK	CLNK	1percfilter, All Targets	RNA	Endogenous	01	1	26	6	5.70314	1	1	116449
TBC1D28	TBC1D28,TBC1D26	1percfilter, All Targets	RNA	Endogenous	01	2	48	8	7.67611	1	1	254272
IMPDH2	IMPDH2	1percfilter, All Targets	RNA	Endogenous	01	17	150	40.5	44.3917	1	1	3615
GPER1	GPER1	1percfilter, All Targets	RNA	Endogenous	01	1	32	7	5.72696	1	1	2852
ACTL6A	ACTL6A	1percfilter, All Targets	RNA	Endogenous	01	16	127	35	36.5944	1	1	86
NUP214	NUP214	1percfilter, All Targets	RNA	Endogenous	01	4	37	13	13.0325	1	1	8021
GBP1	GBP1	1percfilter, All Targets	RNA	Endogenous	01	4	41	8	9.56068	1	1	2633
TOPBP1	TOPBP1	1percfilter, All Targets	RNA	Endogenous	01	5	100	17.5	21.1746	1	1	11073
REXO4	REXO4	1percfilter, All Targets	RNA	Endogenous	01	3	35	7.5	8.86151	1	1	57109
RTRAF	RTRAF	1percfilter, All Targets	RNA	Endogenous	01	14	105	29.5	33.6684	1	1	51637
GLRX5	GLRX5	1percfilter, All Targets	RNA	Endogenous	01	2	41	10	11.2923	1	1	51218
NLE1	NLE1	1percfilter, All Targets	RNA	Endogenous	01	6	49	15.5	15.4191	1	1	54475
PMS2	PMS2	1percfilter, All Targets	RNA	Endogenous	01	5	39	11.5	12.5413	1	1	5395
SNX33	SNX33	1percfilter, All Targets	RNA	Endogenous	01	1	31	7	6.29502	1	1	257364
MYO1H	MYO1H	1percfilter, All Targets	RNA	Endogenous	01	1	23	4	3.7536	1	1	283446
CETN1	CETN1	1percfilter, All Targets	RNA	Endogenous	01	1	29	5.5	5.0438	1	1	1068
DDX3Y	DDX3Y	1percfilter, All Targets	RNA	Endogenous	01	1	23	3.5	3.4673	1	1	8653
ZNF664	ZNF664	1percfilter, All Targets	RNA	Endogenous	01	8	89	28.5	26.5503	1	1	144348
C9orf116	C9orf116	1percfilter, All Targets	RNA	Endogenous	01	1	24	4.5	4.85061	1	1	138162
TMEM151B	TMEM151B	1percfilter, All Targets	RNA	Endogenous	01	2	45	10.5	10.0319	1	1	441151
DENND11	DENND11	1percfilter, All Targets	RNA	Endogenous	01	4	62	17.5	15.2256	1	1	57189
SRPRB	SRPRB	1percfilter, All Targets	RNA	Endogenous	01	5	63	15.5	15.4201	1	1	58477
ADAMTS2	ADAMTS2	All Targets	RNA	Endogenous	01	1	27	3.5	2.91045	1	1	9509
RAB14	RAB14	1percfilter, All Targets	RNA	Endogenous	01	8	63	19	17.9132	1	1	51552
AUNIP	AUNIP	1percfilter, All Targets	RNA	Endogenous	01	1	46	5.5	5.46213	1	1	79000
FAM236B	FAM236A,FAM236B	1percfilter, All Targets	RNA	Endogenous	01	3	36	8	9.37251	1	1	100132304
LIMD2	LIMD2	1percfilter, All Targets	RNA	Endogenous	01	3	63	12.5	14.654	1	1	80774
OR5AK2	OR5AK2	1percfilter, All Targets	RNA	Endogenous	01	1	32	6.5	5.97712	1	1	390181
CLCF1	CLCF1	1percfilter, All Targets	RNA	Endogenous	01	2	33	6	6.72345	1	1	23529
TNKS	TNKS	1percfilter, All Targets	RNA	Endogenous	01	10	79	21	23.92	1	1	8658
MED25	MED25	1percfilter, All Targets	RNA	Endogenous	01	4	40	14	14.4913	1	1	81857
DOCK4	DOCK4	1percfilter, All Targets	RNA	Endogenous	01	2	31	11.5	10.3726	1	1	9732
UBE2N	UBE2NL,UBE2N	1percfilter, All Targets	RNA	Endogenous	01	8	77	24	24.5707	1	1	7334
DPH6	DPH6	1percfilter, All Targets	RNA	Endogenous	01	1	37	7.5	8.53123	1	1	89978
RNF214	RNF214	1percfilter, All Targets	RNA	Endogenous	01	6	44	16	15.188	1	1	257160
DMRTA2	DMRTA2	1percfilter, All Targets	RNA	Endogenous	01	4	62	17	17.248	1	1	63950
SRI	SRI	1percfilter, All Targets	RNA	Endogenous	01	6	89	16.5	20.7754	1	1	6717
METTL8	METTL8	1percfilter, All Targets	RNA	Endogenous	01	4	35	9.5	9.88376	1	1	79828
SPANXN4	SPANXN4	1percfilter, All Targets	RNA	Endogenous	01	2	32	6	5.67745	1	1	441525
CRYGS	CRYGS	1percfilter, All Targets	RNA	Endogenous	01	2	44	6.5	7.60148	1	1	1427
FXYD1	FXYD1	All Targets	RNA	Endogenous	01	1	29	3	3.42141	1	1	5348
TRIM63	TRIM63	All Targets	RNA	Endogenous	01	1	22	4.5	4.4627	1	1	84676
BAG5	BAG5	1percfilter, All Targets	RNA	Endogenous	01	5	57	22	18.7593	1	1	9529
DENND2D	DENND2D	1percfilter, All Targets	RNA	Endogenous	01	1	28	5	5.00056	1	1	79961
PORCN	PORCN	1percfilter, All Targets	RNA	Endogenous	01	2	44	8.5	9.0143	1	1	64840
USP49	USP49	1percfilter, All Targets	RNA	Endogenous	01	4	71	14.5	14.8608	1	1	25862
TRAPPC3L	TRAPPC3L	All Targets	RNA	Endogenous	01	1	21	4	3.94701	1	1	100128327
NBL1	NBL1,MICOS10-NBL1	1percfilter, All Targets	RNA	Endogenous	01	6	46	13	14.9069	1	1	4681
RAB11FIP4	RAB11FIP4	1percfilter, All Targets	RNA	Endogenous	01	1	37	7.5	8.21356	1	1	84440
ZNF334	ZNF334	1percfilter, All Targets	RNA	Endogenous	01	2	49	13	11.2704	1	1	55713
PEX11A	PEX11A	1percfilter, All Targets	RNA	Endogenous	01	1	52	8	8.37918	1	1	8800
GADD45GIP1	GADD45GIP1	1percfilter, All Targets	RNA	Endogenous	01	5	69	27.5	22.9199	1	1	90480
RBIS	RBIS	1percfilter, All Targets	RNA	Endogenous	01	12	88	27.5	30.734	1	1	401466
VAMP2	VAMP2	1percfilter, All Targets	RNA	Endogenous	01	16	141	38	44.5382	1	1	6844
RHEB	RHEB	1percfilter, All Targets	RNA	Endogenous	01	17	128	31.5	40.8876	1	1	6009
GIT1	GIT1	1percfilter, All Targets	RNA	Endogenous	01	11	87	34	33.3251	1	1	28964
CPB1	CPB1	1percfilter, All Targets	RNA	Endogenous	01	5	42	11.5	12.6277	1	1	1360
BANK1	BANK1	All Targets	RNA	Endogenous	01	1	26	6	5.83367	1	1	55024
RPL17	RPL17	1percfilter, All Targets	RNA	Endogenous	01	115	1110	256.5	287.58	1	1	6139
OGFOD3	OGFOD3	1percfilter, All Targets	RNA	Endogenous	01	5	42	10.5	12.807	1	1	79701
CYSLTR1	CYSLTR1	All Targets	RNA	Endogenous	01	1	26	1.5	2.08647	1	1	10800
ROBO2	ROBO2	1percfilter, All Targets	RNA	Endogenous	01	1	31	7	6.05439	1	1	6092
TEDC2	TEDC2	1percfilter, All Targets	RNA	Endogenous	01	3	45	16.5	14.5244	1	1	80178
MYOG	MYOG	1percfilter, All Targets	RNA	Endogenous	01	2	77	13.5	14.5826	1	1	4656
OR2G6	OR2G6	1percfilter, All Targets	RNA	Endogenous	01	1	26	4.5	5.39102	1	1	391211
TBX21	TBX21	All Targets	RNA	Endogenous	01	1	31	4	5.21613	1	1	30009
CDC45	CDC45	1percfilter, All Targets	RNA	Endogenous	01	7	48	12.5	16.1046	1	1	8318
DHCR7	DHCR7	1percfilter, All Targets	RNA	Endogenous	01	3	49	10	13.9566	1	1	1717
GJC3	GJC3	1percfilter, All Targets	RNA	Endogenous	01	3	54	14.5	14.3205	1	1	349149
SMG7	SMG7	1percfilter, All Targets	RNA	Endogenous	01	15	105	27	34.6846	1	1	9887
FOXL1	FOXL1	All Targets	RNA	Endogenous	01	2	27	4	4.64564	1	1	2300
OR6C76	OR6C76	All Targets	RNA	Endogenous	01	1	19	5.5	5.71723	1	1	390326
SLC25A25	SLC25A25	1percfilter, All Targets	RNA	Endogenous	01	1	43	8	7.14096	1	1	114789
BTNL2	BTNL2	1percfilter, All Targets	RNA	Endogenous	01	1	22	5	4.77558	1	1	56244
CLIP4	CLIP4	1percfilter, All Targets	RNA	Endogenous	01	1	35	6.5	6.68909	1	1	79745
BGLAP	BGLAP,PMF1-BGLAP	1percfilter, All Targets	RNA	Endogenous	01	2	41	11.5	11.6292	1	1	632
ORC5	ORC5	1percfilter, All Targets	RNA	Endogenous	01	2	42	9.5	8.02652	1	1	5001
SEMA6C	SEMA6C	1percfilter, All Targets	RNA	Endogenous	01	10	139	39.5	32.6795	1	1	10500
YIPF7	YIPF7	All Targets	RNA	Endogenous	01	1	15	4	4.18101	1	1	285525
EEF1E1	EEF1E1,EEF1E1-BLOC1S5	1percfilter, All Targets	RNA	Endogenous	01	5	45	10	12.1223	1	1	9521
ZNF69	ZNF69	1percfilter, All Targets	RNA	Endogenous	01	1	60	12.5	14.1993	1	1	7620
ATP6V0A1	ATP6V0A1	1percfilter, All Targets	RNA	Endogenous	01	5	95	26.5	19.8701	1	1	535
PRPF31	PRPF31	1percfilter, All Targets	RNA	Endogenous	01	6	59	15.5	18.6879	1	1	26121
EPHA10	EPHA10	1percfilter, All Targets	RNA	Endogenous	01	2	37	5.5	5.99206	1	1	284656
STXBP1	STXBP1	1percfilter, All Targets	RNA	Endogenous	01	5	293	42.5	40.3043	1	1	6812
LMNB2	LMNB2	1percfilter, All Targets	RNA	Endogenous	01	5	53	15	18.7222	1	1	84823
ANKRD28	ANKRD28	1percfilter, All Targets	RNA	Endogenous	01	5	62	18	19.6427	1	1	23243
EMC8	EMC8	1percfilter, All Targets	RNA	Endogenous	01	5	51	11	11.852	1	1	10328
C17orf99	C17orf99	All Targets	RNA	Endogenous	01	1	37	6.5	5.48615	1	1	100141515
FKRP	FKRP	1percfilter, All Targets	RNA	Endogenous	01	1	32	12	10.2057	1	1	79147
VAV2	VAV2	1percfilter, All Targets	RNA	Endogenous	01	2	34	5.5	6.23274	1	1	7410
MDH1	MDH1	1percfilter, All Targets	RNA	Endogenous	01	5	74	22	22.4961	1	1	4190
HIPK1	HIPK1	1percfilter, All Targets	RNA	Endogenous	01	4	67	21	20.8626	1	1	204851
LCE1A	LCE1A	All Targets	RNA	Endogenous	01	1	29	3.5	3.84123	1	1	353131
JTB	JTB	1percfilter, All Targets	RNA	Endogenous	01	14	140	30.5	37.0233	1	1	10899
BMP10	BMP10	All Targets	RNA	Endogenous	01	1	22	4.5	4.74309	1	1	27302
SIMC1	SIMC1	All Targets	RNA	Endogenous	01	1	31	4	4.00227	1	1	375484
NRL	NRL	All Targets	RNA	Endogenous	01	1	35	6	5.15612	1	1	4901
AMBP	AMBP	All Targets	RNA	Endogenous	01	1	23	4	4.24153	1	1	259
AXL	AXL	1percfilter, All Targets	RNA	Endogenous	01	1	37	8	7.31757	1	1	558
COL3A1	COL3A1	All Targets	RNA	Endogenous	01	1	31	4	4.44047	1	1	1281
ZNF540	ZNF540	1percfilter, All Targets	RNA	Endogenous	01	4	63	11	14.5121	1	1	163255
SESTD1	SESTD1	1percfilter, All Targets	RNA	Endogenous	01	5	74	19	19.7853	1	1	91404
GOLT1A	GOLT1A	1percfilter, All Targets	RNA	Endogenous	01	3	56	11.5	11.4349	1	1	127845
ITPRIPL2	ITPRIPL2	1percfilter, All Targets	RNA	Endogenous	01	2	21	6.5	6.31021	1	1	162073
GAD1	GAD1	1percfilter, All Targets	RNA	Endogenous	01	1	47	9	9.87471	1	1	2571
APOL4	APOL4	1percfilter, All Targets	RNA	Endogenous	01	1	87	15	15.933	1	1	80832
CT55	CT55	All Targets	RNA	Endogenous	01	1	28	5	4.8462	1	1	54967
SAAL1	SAAL1	1percfilter, All Targets	RNA	Endogenous	01	6	93	22.5	25.4089	1	1	113174
PAGE4	PAGE4	All Targets	RNA	Endogenous	01	1	33	5.5	4.51462	1	1	9506
SRPK2	SRPK2	1percfilter, All Targets	RNA	Endogenous	01	3	57	18.5	15.225	1	1	6733
RBM18	RBM18	1percfilter, All Targets	RNA	Endogenous	01	1	31	8	6.49839	1	1	92400
SRSF3	SRSF3	1percfilter, All Targets	RNA	Endogenous	01	30	215	61.5	71.803	1	1	6428
ETFBKMT	ETFBKMT	All Targets	RNA	Endogenous	01	1	24	5.5	5.74415	1	1	254013
CCL15	CCL15-CCL14,CCL15	All Targets	RNA	Endogenous	01	1	24	3	3.27813	1	1	6359
UMOD	UMOD	All Targets	RNA	Endogenous	01	1	20	3	4.12929	1	1	7369
SYN2	SYN2	1percfilter, All Targets	RNA	Endogenous	01	2	77	16	13.5335	1	1	6854
GSTCD	GSTCD	1percfilter, All Targets	RNA	Endogenous	01	4	31	9.5	10.9632	1	1	79807
OGG1	OGG1	1percfilter, All Targets	RNA	Endogenous	01	4	39	12	11.2742	1	1	4968
CDC42EP5	CDC42EP5	1percfilter, All Targets	RNA	Endogenous	01	3	37	13.5	10.7873	1	1	148170
MAS1L	MAS1L	All Targets	RNA	Endogenous	01	1	27	4	4.09648	1	1	116511
ARHGDIA	ARHGDIA	1percfilter, All Targets	RNA	Endogenous	01	22	151	42.5	51.2302	1	1	396
FASN	FASN	1percfilter, All Targets	RNA	Endogenous	01	10	96	27.5	28.9703	1	1	2194
ACP6	ACP6	1percfilter, All Targets	RNA	Endogenous	01	5	78	16.5	19.2988	1	1	51205
ELP4	ELP4	1percfilter, All Targets	RNA	Endogenous	01	1	35	5	4.73618	1	1	26610
SLC28A2	SLC28A2	1percfilter, All Targets	RNA	Endogenous	01	2	24	5.5	5.4032	1	1	9153
SOD1	SOD1	1percfilter, All Targets	RNA	Endogenous	01	16	135	36.5	43.0503	1	1	6647
USP29	USP29	All Targets	RNA	Endogenous	01	1	36	5.5	5.17319	1	1	57663
SCGB2A1	SCGB2A1	1percfilter, All Targets	RNA	Endogenous	01	1	31	3.5	4.35498	1	1	4246
RRBP1	RRBP1	All Targets	RNA	Endogenous	01	1	29	5.5	4.61194	1	1	6238
GPSM3	GPSM3	1percfilter, All Targets	RNA	Endogenous	01	2	26	8	7.82737	1	1	63940
CEP170B	CEP170B	All Targets	RNA	Endogenous	01	1	30	4.5	4.59416	1	1	283638
ZNF230	ZNF230	All Targets	RNA	Endogenous	01	3	31	5	6.19134	1	1	7773
CPLANE2	CPLANE2	1percfilter, All Targets	RNA	Endogenous	01	1	32	6	5.31971	1	1	79363
UCN3	UCN3	All Targets	RNA	Endogenous	01	1	28	3	3.43312	1	1	114131
HEXD	HEXD	1percfilter, All Targets	RNA	Endogenous	01	7	73	19	20.1729	1	1	284004
ATP6V1G1	ATP6V1G1	1percfilter, All Targets	RNA	Endogenous	01	17	142	50.5	48.3383	1	1	9550
POLR1H	POLR1H	1percfilter, All Targets	RNA	Endogenous	01	1	48	10.5	10.432	1	1	30834
GTPBP3	GTPBP3	1percfilter, All Targets	RNA	Endogenous	01	3	43	9.5	9.58748	1	1	84705
RMDN3	RMDN3	1percfilter, All Targets	RNA	Endogenous	01	6	63	14.5	16.7158	1	1	55177
ARNT2	ARNT2	1percfilter, All Targets	RNA	Endogenous	01	6	68	19.5	21.4134	1	1	9915
CNTNAP2	CNTNAP2	1percfilter, All Targets	RNA	Endogenous	01	4	37	9.5	9.13319	1	1	26047
SCNN1G	SCNN1G	All Targets	RNA	Endogenous	01	1	37	6.5	5.97067	1	1	6340
OLA1	OLA1	1percfilter, All Targets	RNA	Endogenous	01	12	106	28.5	31.5576	1	1	29789
MTIF3	MTIF3	1percfilter, All Targets	RNA	Endogenous	01	4	50	13	14.118	1	1	219402
C1orf74	C1orf74	1percfilter, All Targets	RNA	Endogenous	01	2	22	7	7.34105	1	1	148304
TLK1	TLK1	1percfilter, All Targets	RNA	Endogenous	01	4	47	10.5	12.1274	1	1	9874
WDR77	WDR77	1percfilter, All Targets	RNA	Endogenous	01	7	93	23.5	23.9078	1	1	79084
AADACL3	AADACL3	1percfilter, All Targets	RNA	Endogenous	01	5	43	10.5	11.506	1	1	126767
KRTAP10-6	KRTAP10-6,KRTAP10-10	1percfilter, All Targets	RNA	Endogenous	01	2	39	11	10.4803	1	1	386674
MYNN	MYNN	1percfilter, All Targets	RNA	Endogenous	01	5	62	14.5	15.1208	1	1	55892
SUV39H1	SUV39H1	1percfilter, All Targets	RNA	Endogenous	01	1	57	8	8.77008	1	1	6839
ADGRL4	ADGRL4	All Targets	RNA	Endogenous	01	1	28	3.5	3.59296	1	1	64123
ANKRD49	ANKRD49	1percfilter, All Targets	RNA	Endogenous	01	1	34	7	8.10023	1	1	54851
CCDC166	CCDC166	All Targets	RNA	Endogenous	01	1	21	5	5.43793	1	1	100130274
CFAP251	CFAP251	1percfilter, All Targets	RNA	Endogenous	01	3	43	7	8.27381	1	1	144406
SMIM24	SMIM24	All Targets	RNA	Endogenous	01	1	36	5	5.22923	1	1	284422
PGLYRP3	PGLYRP3	1percfilter, All Targets	RNA	Endogenous	01	2	32	5	5.56137	1	1	114771
ANXA2R	ANXA2R	1percfilter, All Targets	RNA	Endogenous	01	1	33	9	8.03242	1	1	389289
RPL7	RPL7	1percfilter, All Targets	RNA	Endogenous	01	177	1570	362	441.105	1	1	6129
AEBP2	AEBP2	1percfilter, All Targets	RNA	Endogenous	01	7	71	17.5	20.1387	1	1	121536
CPAMD8	CPAMD8	1percfilter, All Targets	RNA	Endogenous	01	1	37	8	7.58687	1	1	27151
GZMB	GZMB	All Targets	RNA	Endogenous	01	1	31	5.5	5.54668	1	1	3002
MLLT11	MLLT11	1percfilter, All Targets	RNA	Endogenous	01	8	173	39	33.8924	1	1	10962
MTERF1	MTERF1	1percfilter, All Targets	RNA	Endogenous	01	2	42	6	7.02146	1	1	7978
UBALD1	UBALD1	1percfilter, All Targets	RNA	Endogenous	01	19	111	30	38.2159	1	1	124402
TMEM179B	TMEM179B	1percfilter, All Targets	RNA	Endogenous	01	6	55	12	15.0247	1	1	374395
CDK8	CDK8	1percfilter, All Targets	RNA	Endogenous	01	7	79	16	18.0646	1	1	1024
GLOD4	GLOD4	1percfilter, All Targets	RNA	Endogenous	01	6	64	12.5	15.255	1	1	51031
OR2L2	OR2L5,OR2L2	1percfilter, All Targets	RNA	Endogenous	01	1	40	4.5	5.39129	1	1	26246
STOM	STOM	All Targets	RNA	Endogenous	01	1	31	4.5	5.07956	1	1	2040
PFDN5	PFDN5	1percfilter, All Targets	RNA	Endogenous	01	36	225	68	79.17	1	1	5204
PSMG2	PSMG2	1percfilter, All Targets	RNA	Endogenous	01	7	77	18	22.449	1	1	56984
EDA	EDA	1percfilter, All Targets	RNA	Endogenous	01	2	34	8.5	6.9864	1	1	1896
MRPS9	MRPS9	1percfilter, All Targets	RNA	Endogenous	01	4	42	10.5	12.1324	1	1	64965
FOXRED2	FOXRED2	1percfilter, All Targets	RNA	Endogenous	01	5	58	15	16.2467	1	1	80020
IGLON5	IGLON5	All Targets	RNA	Endogenous	01	1	27	5	4.99945	1	1	402665
DNAH7	DNAH7	1percfilter, All Targets	RNA	Endogenous	01	1	20	7	6.77654	1	1	56171
SFN	SFN	1percfilter, All Targets	RNA	Endogenous	01	1	19	4.5	4.72477	1	1	2810
TREH	TREH	1percfilter, All Targets	RNA	Endogenous	01	1	28	7	6.08438	1	1	11181
CNN3	CNN3	1percfilter, All Targets	RNA	Endogenous	01	19	154	36	41.5912	1	1	1266
ATP2A3	ATP2A3	1percfilter, All Targets	RNA	Endogenous	01	4	35	8.5	9.67188	1	1	489
SLC41A2	SLC41A2	1percfilter, All Targets	RNA	Endogenous	01	1	23	6.5	6.23349	1	1	84102
PBLD	PBLD	1percfilter, All Targets	RNA	Endogenous	01	3	44	13	10.7866	1	1	64081
LSM4	LSM4	1percfilter, All Targets	RNA	Endogenous	01	18	109	27	33.92	1	1	25804
KRTAP10-4	KRTAP10-4	All Targets	RNA	Endogenous	01	1	23	6	4.38888	1	1	386672
EIF3D	EIF3D	1percfilter, All Targets	RNA	Endogenous	01	14	122	30	36.2606	1	1	8664
SNRNP48	SNRNP48	1percfilter, All Targets	RNA	Endogenous	01	4	35	8.5	9.1509	1	1	154007
ARL5A	ARL5A	1percfilter, All Targets	RNA	Endogenous	01	2	30	10	8.48076	1	1	26225
AMPD3	AMPD3	All Targets	RNA	Endogenous	01	1	30	4.5	4.94945	1	1	272
PSMB7	PSMB7	1percfilter, All Targets	RNA	Endogenous	01	9	124	33.5	35.3436	1	1	5695
PCIF1	PCIF1	1percfilter, All Targets	RNA	Endogenous	01	5	48	18.5	18.6282	1	1	63935
SHE	SHE	1percfilter, All Targets	RNA	Endogenous	01	3	28	6.5	7.74297	1	1	126669
CYB5R3	CYB5R3	1percfilter, All Targets	RNA	Endogenous	01	19	127	29.5	38.5082	1	1	1727
PON3	PON3	All Targets	RNA	Endogenous	01	1	35	4.5	4.13201	1	1	5446
NAA50	NAA50	1percfilter, All Targets	RNA	Endogenous	01	6	86	18	22.4099	1	1	80218
P2RY2	P2RY2	All Targets	RNA	Endogenous	01	1	26	3	3.93468	1	1	5029
SLC23A2	SLC23A2	1percfilter, All Targets	RNA	Endogenous	01	2	46	13.5	13.1315	1	1	9962
HMGCS1	HMGCS1	1percfilter, All Targets	RNA	Endogenous	01	14	70	25	27.4657	1	1	3157
MTRNR2L5	MTRNR2L5	1percfilter, All Targets	RNA	Endogenous	01	5	48	9.5	11.8771	1	1	100463289
CES1	CES1,CES1P1,LOC107987423	1percfilter, All Targets	RNA	Endogenous	01	2	27	7	8.73051	1	1	1066
TCEAL6	TCEAL6	1percfilter, All Targets	RNA	Endogenous	01	2	34	5	5.83048	1	1	158931
ASB7	ASB7	1percfilter, All Targets	RNA	Endogenous	01	3	32	7.5	8.91805	1	1	140460
AIF1L	AIF1L	All Targets	RNA	Endogenous	01	1	23	7	4.92323	1	1	83543
ING2	ING2	1percfilter, All Targets	RNA	Endogenous	01	3	47	8	9.73557	1	1	3622
GPATCH11	GPATCH11	1percfilter, All Targets	RNA	Endogenous	01	8	49	17.5	17.9789	1	1	253635
RASD2	RASD2	1percfilter, All Targets	RNA	Endogenous	01	2	36	7	7.19708	1	1	23551
B3GNT3	B3GNT3	1percfilter, All Targets	RNA	Endogenous	01	2	36	8.5	7.98712	1	1	10331
ABTB1	ABTB1	1percfilter, All Targets	RNA	Endogenous	01	7	77	16	18.4651	1	1	80325
ECSIT	ECSIT	1percfilter, All Targets	RNA	Endogenous	01	2	50	13	14.1329	1	1	51295
ABL2	ABL2	1percfilter, All Targets	RNA	Endogenous	01	2	62	15.5	13.5195	1	1	27
H4C9	H4C9	1percfilter, All Targets	RNA	Endogenous	01	26	234	52.5	66.7736	1	1	8294
TGFB2	TGFB2	1percfilter, All Targets	RNA	Endogenous	01	2	52	11.5	11.6067	1	1	7042
ELK1	ELK1	1percfilter, All Targets	RNA	Endogenous	01	9	100	26	30.0549	1	1	2002
SAMD4B	SAMD4B	1percfilter, All Targets	RNA	Endogenous	01	5	62	20.5	21.462	1	1	55095
HEYL	HEYL	1percfilter, All Targets	RNA	Endogenous	01	4	147	24	22.8874	1	1	26508
WASHC3	WASHC3	1percfilter, All Targets	RNA	Endogenous	01	6	56	18	16.3768	1	1	51019
HELT	HELT	All Targets	RNA	Endogenous	01	1	23	4.5	3.98332	1	1	391723
AKR1B1	AKR1B1	1percfilter, All Targets	RNA	Endogenous	01	8	88	22	23.7435	1	1	231
KRTCAP2	KRTCAP2	1percfilter, All Targets	RNA	Endogenous	01	17	147	38	41.3188	1	1	200185
L2HGDH	L2HGDH	1percfilter, All Targets	RNA	Endogenous	01	2	39	9	8.64538	1	1	79944
SPRR2E	SPRR2E,SPRR2C	1percfilter, All Targets	RNA	Endogenous	01	1	29	6.5	5.95655	1	1	6704
PDCL3	PDCL3	1percfilter, All Targets	RNA	Endogenous	01	6	68	16	16.5892	1	1	79031
SPRN	SPRN	All Targets	RNA	Endogenous	01	2	25	5	5.66257	1	1	503542
BRI3	BRI3	1percfilter, All Targets	RNA	Endogenous	01	12	144	30.5	38.0001	1	1	25798
GRID1	GRID1	1percfilter, All Targets	RNA	Endogenous	01	2	40	7	6.59748	1	1	2894
SEPTIN10	SEPTIN10	1percfilter, All Targets	RNA	Endogenous	01	5	114	19	20.1581	1	1	151011
DARS2	DARS2	1percfilter, All Targets	RNA	Endogenous	01	2	39	7	7.19608	1	1	55157
SPRTN	SPRTN	1percfilter, All Targets	RNA	Endogenous	01	1	33	6.5	7.00568	1	1	83932
MRPS6	MRPS6	1percfilter, All Targets	RNA	Endogenous	01	2	68	19.5	18.9216	1	1	64968
EFTUD2	EFTUD2	1percfilter, All Targets	RNA	Endogenous	01	7	68	22	22.9679	1	1	9343
APOBEC3C	APOBEC3C	1percfilter, All Targets	RNA	Endogenous	01	1	25	7	6.34444	1	1	27350
HMGN4	HMGN4	1percfilter, All Targets	RNA	Endogenous	01	7	70	21.5	21.9102	1	1	10473
RCN2	RCN2	1percfilter, All Targets	RNA	Endogenous	01	22	150	46	54.7863	1	1	5955
GLOD5	GLOD5	All Targets	RNA	Endogenous	01	1	20	4	4.045	1	1	392465
ZAR1	ZAR1	1percfilter, All Targets	RNA	Endogenous	01	1	45	7.5	8.00025	1	1	326340
VRK1	VRK1	1percfilter, All Targets	RNA	Endogenous	01	1	63	12	13.5162	1	1	7443
SNX8	SNX8	1percfilter, All Targets	RNA	Endogenous	01	1	34	6.5	6.24613	1	1	29886
GORASP1	GORASP1	1percfilter, All Targets	RNA	Endogenous	01	2	42	8.5	9.55822	1	1	64689
C20orf204	C20orf204	1percfilter, All Targets	RNA	Endogenous	01	4	51	11	11.6031	1	1	284739
NAT8	NAT8	1percfilter, All Targets	RNA	Endogenous	01	3	56	16	16.024	1	1	9027
OR6N1	OR6N1	All Targets	RNA	Endogenous	01	1	40	5.5	5.95256	1	1	128372
KLK5	KLK5	1percfilter, All Targets	RNA	Endogenous	01	1	16	7	5.54389	1	1	25818
TBC1D2	TBC1D2	1percfilter, All Targets	RNA	Endogenous	01	1	35	7.5	7.38645	1	1	55357
H2BC3	H2BC3	1percfilter, All Targets	RNA	Endogenous	01	24	318	55	64.5306	1	1	3018
COX7A2	COX7A2	1percfilter, All Targets	RNA	Endogenous	01	12	104	28.5	33.9041	1	1	1347
ST3GAL3	ST3GAL3	1percfilter, All Targets	RNA	Endogenous	01	2	45	15	12.7237	1	1	6487
HSPA1B	HSPA1B	1percfilter, All Targets	RNA	Endogenous	01	4	46	10.5	12.7128	1	1	3304
STOX2	STOX2	1percfilter, All Targets	RNA	Endogenous	01	3	75	20.5	16.9253	1	1	56977
CALHM1	CALHM1	All Targets	RNA	Endogenous	01	1	28	3	3.84577	1	1	255022
CHST12	CHST12	1percfilter, All Targets	RNA	Endogenous	01	2	53	9	8.79748	1	1	55501
ZNF165	ZNF165	1percfilter, All Targets	RNA	Endogenous	01	1	35	7	7.28449	1	1	7718
UBASH3B	UBASH3B	1percfilter, All Targets	RNA	Endogenous	01	1	28	7	7.00656	1	1	84959
PLVAP	PLVAP	All Targets	RNA	Endogenous	01	1	23	6	5.40305	1	1	83483
NEBL	NEBL	All Targets	RNA	Endogenous	01	1	26	6	4.93488	1	1	10529
ATP8A1	ATP8A1	1percfilter, All Targets	RNA	Endogenous	01	3	43	9.5	10.308	1	1	10396
PRDX5	PRDX5	1percfilter, All Targets	RNA	Endogenous	01	19	192	50.5	59.2089	1	1	25824
ZBTB33	ZBTB33	1percfilter, All Targets	RNA	Endogenous	01	8	79	16.5	18.7141	1	1	10009
DUSP14	DUSP14	1percfilter, All Targets	RNA	Endogenous	01	3	46	9	9.97159	1	1	11072
MED14OS	MED14OS	All Targets	RNA	Endogenous	01	1	36	4.5	4.72794	1	1	100873985
SPAG11A	SPAG11B,SPAG11A	1percfilter, All Targets	RNA	Endogenous	01	3	53	14	14.7186	1	1	653423
SLC6A3	SLC6A3	1percfilter, All Targets	RNA	Endogenous	01	1	52	9.5	9.17109	1	1	6531
EXOC8	EXOC8	1percfilter, All Targets	RNA	Endogenous	01	2	41	10.5	10.2135	1	1	149371
TMEM44	TMEM44	1percfilter, All Targets	RNA	Endogenous	01	3	43	7	8.23721	1	1	93109
KLK8	KLK8	All Targets	RNA	Endogenous	01	1	26	3	3.83827	1	1	11202
SMIM26	SMIM26	1percfilter, All Targets	RNA	Endogenous	01	6	72	16.5	18.3596	1	1	388789
RDH5	RDH5,BLOC1S1-RDH5	1percfilter, All Targets	RNA	Endogenous	01	2	39	9	9.02838	1	1	5959
UBN1	UBN1	1percfilter, All Targets	RNA	Endogenous	01	3	55	15.5	14.6764	1	1	29855
THSD1	THSD1	All Targets	RNA	Endogenous	01	1	30	5	4.82048	1	1	55901
AFAP1	AFAP1	1percfilter, All Targets	RNA	Endogenous	01	6	55	21	17.8959	1	1	60312
DPP7	DPP7	1percfilter, All Targets	RNA	Endogenous	01	3	60	8	9.81993	1	1	29952
MPHOSPH6	MPHOSPH6	1percfilter, All Targets	RNA	Endogenous	01	1	52	15.5	13.0178	1	1	10200
AOAH	AOAH	All Targets	RNA	Endogenous	01	1	26	4.5	4.65371	1	1	313
PLA2R1	PLA2R1	1percfilter, All Targets	RNA	Endogenous	01	1	33	7.5	5.89567	1	1	22925
RPP25	RPP25	1percfilter, All Targets	RNA	Endogenous	01	4	57	15.5	15.2041	1	1	54913
GPR162	GPR162	1percfilter, All Targets	RNA	Endogenous	01	1	60	13.5	10.6277	1	1	27239
LRRC26	LRRC26	1percfilter, All Targets	RNA	Endogenous	01	2	31	7	7.46163	1	1	389816
TTC14	TTC14	1percfilter, All Targets	RNA	Endogenous	01	8	61	16	18.0785	1	1	151613
MEF2C	MEF2C	All Targets	RNA	Endogenous	01	2	25	5.5	5.08534	1	1	4208
CCDC9	CCDC9	1percfilter, All Targets	RNA	Endogenous	01	2	42	9	8.66817	1	1	26093
TBC1D22A	TBC1D22A	1percfilter, All Targets	RNA	Endogenous	01	5	58	17	19.3117	1	1	25771
KRT84	KRT84	1percfilter, All Targets	RNA	Endogenous	01	1	31	4.5	5.66842	1	1	3890
RPGRIP1	RPGRIP1	1percfilter, All Targets	RNA	Endogenous	01	1	93	12	11.0441	1	1	57096
NIPSNAP3B	NIPSNAP3B	All Targets	RNA	Endogenous	01	1	20	6	4.89752	1	1	55335
KHDRBS2	KHDRBS2	1percfilter, All Targets	RNA	Endogenous	01	1	22	5.5	4.78696	1	1	202559
TMEM106A	TMEM106A	All Targets	RNA	Endogenous	01	1	26	5	4.54959	1	1	113277
HRNR	HRNR	1percfilter, All Targets	RNA	Endogenous	01	2	28	7.5	7.58805	1	1	388697
TAS1R1	TAS1R1	All Targets	RNA	Endogenous	01	1	27	3	2.97936	1	1	80835
CCT6A	CCT6A	1percfilter, All Targets	RNA	Endogenous	01	28	160	49	55.9478	1	1	908
ZNF605	ZNF605	1percfilter, All Targets	RNA	Endogenous	01	3	36	8	8.9303	1	1	100289635
ABCA3	ABCA3	1percfilter, All Targets	RNA	Endogenous	01	6	55	21.5	18.7913	1	1	21
GPR35	GPR35	1percfilter, All Targets	RNA	Endogenous	01	2	30	5.5	5.89713	1	1	2859
TMPO	TMPO	1percfilter, All Targets	RNA	Endogenous	01	16	140	43.5	46.6937	1	1	7112
ANKRD52	ANKRD52	1percfilter, All Targets	RNA	Endogenous	01	3	40	15	13.7547	1	1	283373
HECTD2	HECTD2	1percfilter, All Targets	RNA	Endogenous	01	6	74	14.5	18.24	1	1	143279
FTSJ3	FTSJ3	1percfilter, All Targets	RNA	Endogenous	01	4	45	17	16.0798	1	1	117246
FSTL1	FSTL1	1percfilter, All Targets	RNA	Endogenous	01	1	82	15	13.3757	1	1	11167
ISG15	ISG15	1percfilter, All Targets	RNA	Endogenous	01	1	25	6.5	5.90607	1	1	9636
ACAD9	ACAD9	1percfilter, All Targets	RNA	Endogenous	01	8	74	19.5	23.0885	1	1	28976
WNT9B	WNT9B	1percfilter, All Targets	RNA	Endogenous	01	2	28	7	7.62355	1	1	7484
ARSI	ARSI	1percfilter, All Targets	RNA	Endogenous	01	2	27	7	7.96205	1	1	340075
EXOSC10	EXOSC10	1percfilter, All Targets	RNA	Endogenous	01	3	54	18	15.6699	1	1	5394
ZNF560	ZNF560	All Targets	RNA	Endogenous	01	1	29	4.5	5.03826	1	1	147741
MARCHF8	MARCHF8	1percfilter, All Targets	RNA	Endogenous	01	3	49	12.5	13.459	1	1	220972
MICAL1	MICAL1	1percfilter, All Targets	RNA	Endogenous	01	6	234	39	36.3897	1	1	64780
COL5A2	COL5A2	1percfilter, All Targets	RNA	Endogenous	01	7	70	24	22.2582	1	1	1290
CYP21A2	CYP21A2,CYP21A1P	All Targets	RNA	Endogenous	01	1	20	4	3.91452	1	1	1589
IFNA16	IFNA16	1percfilter, All Targets	RNA	Endogenous	01	2	49	11	10.9355	1	1	3449
TAS2R38	TAS2R38	1percfilter, All Targets	RNA	Endogenous	01	1	34	6	6.77478	1	1	5726
PTPRE	PTPRE	All Targets	RNA	Endogenous	01	1	30	4.5	4.55646	1	1	5791
CDKL4	CDKL4	1percfilter, All Targets	RNA	Endogenous	01	4	54	14.5	15.3018	1	1	344387
ZNF813	ZNF813	1percfilter, All Targets	RNA	Endogenous	01	2	41	7	8.11635	1	1	126017
GGACT	GGACT	1percfilter, All Targets	RNA	Endogenous	01	2	34	5.5	5.91038	1	1	87769
EPB41L5	EPB41L5	1percfilter, All Targets	RNA	Endogenous	01	4	61	14	15.6441	1	1	57669
AIFM3	AIFM3	1percfilter, All Targets	RNA	Endogenous	01	1	35	7.5	5.23239	1	1	150209
EIF5B	EIF5B	1percfilter, All Targets	RNA	Endogenous	01	4	49	13	13.7488	1	1	9669
ARHGAP36	ARHGAP36	All Targets	RNA	Endogenous	01	1	31	4.5	3.96426	1	1	158763
DIPK1C	DIPK1C	All Targets	RNA	Endogenous	01	1	30	5.5	5.06431	1	1	125704
FAM81A	FAM81A	All Targets	RNA	Endogenous	01	1	27	6	6.08444	1	1	145773
SLC46A3	SLC46A3	1percfilter, All Targets	RNA	Endogenous	01	3	40	9.5	10.3461	1	1	283537
TMEM201	TMEM201	1percfilter, All Targets	RNA	Endogenous	01	6	45	11.5	14.039	1	1	199953
PGA3	PGA3,PGA4,PGA5	1percfilter, All Targets	RNA	Endogenous	01	1	37	6	7.49816	1	1	643834
GRP	GRP	All Targets	RNA	Endogenous	01	1	29	6.5	6.09568	1	1	2922
PLCB1	PLCB1	1percfilter, All Targets	RNA	Endogenous	01	1	24	8	7.07517	1	1	23236
ST14	ST14	All Targets	RNA	Endogenous	01	1	39	4.5	4.83637	1	1	6768
SLC35E4	SLC35E4	1percfilter, All Targets	RNA	Endogenous	01	12	89	20.5	24.1451	1	1	339665
ARHGAP26	ARHGAP26	1percfilter, All Targets	RNA	Endogenous	01	1	42	13	10.0849	1	1	23092
MTMR4	MTMR4	1percfilter, All Targets	RNA	Endogenous	01	9	65	17	18.903	1	1	9110
OR4A5	OR4A5	1percfilter, All Targets	RNA	Endogenous	01	2	45	11.5	10.7949	1	1	81318
CXCL17	CXCL17	1percfilter, All Targets	RNA	Endogenous	01	2	35	5	5.9643	1	1	284340
SPATA17	SPATA17	All Targets	RNA	Endogenous	01	1	28	4	3.95607	1	1	128153
FAM47E	FAM47E	1percfilter, All Targets	RNA	Endogenous	01	1	21	4.5	4.17918	1	1	100129583
BTG3	BTG3	1percfilter, All Targets	RNA	Endogenous	01	6	86	22	21.1206	1	1	10950
SCIN	SCIN	All Targets	RNA	Endogenous	01	1	29	3.5	3.23017	1	1	85477
EGFL7	EGFL7	1percfilter, All Targets	RNA	Endogenous	01	3	39	11	10.6428	1	1	51162
JPH2	JPH2	All Targets	RNA	Endogenous	01	1	33	4.5	5.36713	1	1	57158
YBX2	YBX2	1percfilter, All Targets	RNA	Endogenous	01	2	31	7.5	7.6874	1	1	51087
SELENOH	SELENOH	1percfilter, All Targets	RNA	Endogenous	01	16	104	30.5	37.5168	1	1	280636
STK25	STK25	1percfilter, All Targets	RNA	Endogenous	01	17	165	37	48.6329	1	1	10494
BORCS7	BORCS7	1percfilter, All Targets	RNA	Endogenous	01	2	33	8.5	10.5162	1	1	119032
C10orf88	C10orf88	1percfilter, All Targets	RNA	Endogenous	01	2	42	8	8.24718	1	1	80007
RAMP2	RAMP2	1percfilter, All Targets	RNA	Endogenous	01	3	35	9	8.23411	1	1	10266
RPL14	RPL14	1percfilter, All Targets	RNA	Endogenous	01	95	778	187.5	230.842	1	1	9045
ZNF768	ZNF768	1percfilter, All Targets	RNA	Endogenous	01	8	67	21.5	21.2775	1	1	79724
CPE	CPE	1percfilter, All Targets	RNA	Endogenous	01	20	129	41	44.9528	1	1	1363
KCNAB1	KCNAB1	1percfilter, All Targets	RNA	Endogenous	01	1	37	6	6.56473	1	1	7881
ZNF264	ZNF264	1percfilter, All Targets	RNA	Endogenous	01	2	41	10.5	10.4538	1	1	9422
ST8SIA6	ST8SIA6	1percfilter, All Targets	RNA	Endogenous	01	1	32	6	5.15405	1	1	338596
AP2A2	AP2A2	1percfilter, All Targets	RNA	Endogenous	01	16	114	36	40.5271	1	1	161
MUC5B	MUC5B	1percfilter, All Targets	RNA	Endogenous	01	3	46	11.5	12.5466	1	1	727897
DECR2	DECR2	1percfilter, All Targets	RNA	Endogenous	01	2	22	6.5	7.53519	1	1	26063
GPR18	GPR18	1percfilter, All Targets	RNA	Endogenous	01	1	29	7.5	7.18036	1	1	2841
CARMIL2	CARMIL2	All Targets	RNA	Endogenous	01	1	22	3.5	3.81265	1	1	146206
C8B	C8B	All Targets	RNA	Endogenous	01	1	36	3.5	4.14719	1	1	732
TAFA5	TAFA5	1percfilter, All Targets	RNA	Endogenous	01	3	70	15.5	15.3032	1	1	25817
C4orf48	C4orf48	1percfilter, All Targets	RNA	Endogenous	01	2	43	12	8.72448	1	1	401115
ARHGEF35	ARHGEF35	1percfilter, All Targets	RNA	Endogenous	01	3	47	13.5	13.695	1	1	445328
C6orf118	C6orf118	All Targets	RNA	Endogenous	01	1	23	3	2.49765	1	1	168090
NUP85	NUP85	1percfilter, All Targets	RNA	Endogenous	01	2	63	17	13.548	1	1	79902
DNAJC21	DNAJC21	1percfilter, All Targets	RNA	Endogenous	01	2	62	12	13.2801	1	1	134218
BCHE	BCHE	All Targets	RNA	Endogenous	01	1	41	4.5	5.32567	1	1	590
STYX	STYX	1percfilter, All Targets	RNA	Endogenous	01	3	41	8.5	9.52557	1	1	6815
TRIP10	TRIP10	1percfilter, All Targets	RNA	Endogenous	01	2	24	7	7.22412	1	1	9322
FKBP1A	FKBP1A	1percfilter, All Targets	RNA	Endogenous	01	19	187	45.5	57.3112	1	1	2280
RTN4IP1	RTN4IP1	1percfilter, All Targets	RNA	Endogenous	01	1	23	7.5	5.7436	1	1	84816
VANGL1	VANGL1	1percfilter, All Targets	RNA	Endogenous	01	2	30	6.5	6.99926	1	1	81839
MTX3	MTX3	1percfilter, All Targets	RNA	Endogenous	01	2	41	11	12.0722	1	1	345778
PGR	PGR	1percfilter, All Targets	RNA	Endogenous	01	5	76	22.5	19.5243	1	1	5241
NAIF1	NAIF1	All Targets	RNA	Endogenous	01	1	28	5.5	4.83565	1	1	203245
ARL4D	ARL4D	1percfilter, All Targets	RNA	Endogenous	01	4	52	13	12.2389	1	1	379
SPATA31A5	SPATA31A1,SPATA31A3,SPATA31A5,SPATA31A7,SPATA31A6	1percfilter, All Targets	RNA	Endogenous	01	3	48	7.5	8.36423	1	1	727905
RANBP10	RANBP10	1percfilter, All Targets	RNA	Endogenous	01	4	59	15.5	18.1438	1	1	57610
CFAP206	CFAP206	1percfilter, All Targets	RNA	Endogenous	01	2	44	5.5	7.12085	1	1	154313
L3HYPDH	L3HYPDH	1percfilter, All Targets	RNA	Endogenous	01	1	31	7	6.27663	1	1	112849
WNT1	WNT1	All Targets	RNA	Endogenous	01	1	24	5	4.97207	1	1	7471
NPIPB3	NPIPB3,NPIPB11,NPIPB4,NPIPB13,NPIPB12,NPIPB5	1percfilter, All Targets	RNA	Endogenous	01	26	201	61.5	70.818	1	1	23117
TFE3	TFE3	1percfilter, All Targets	RNA	Endogenous	01	3	50	9.5	9.75831	1	1	7030
COL20A1	COL20A1	All Targets	RNA	Endogenous	01	1	26	4	3.69019	1	1	57642
CTSS	CTSS	1percfilter, All Targets	RNA	Endogenous	01	2	23	7	7.21286	1	1	1520
TSPAN19	TSPAN19	1percfilter, All Targets	RNA	Endogenous	01	1	37	4	4.77163	1	1	144448
RPAP1	RPAP1	1percfilter, All Targets	RNA	Endogenous	01	1	39	8	9.19255	1	1	26015
DDX20	DDX20	1percfilter, All Targets	RNA	Endogenous	01	6	75	15	16.3322	1	1	11218
ESR2	ESR2	1percfilter, All Targets	RNA	Endogenous	01	1	35	4.5	5.93275	1	1	2100
EIF5AL1	EIF5AL1	1percfilter, All Targets	RNA	Endogenous	01	2	33	6.5	7.80194	1	1	143244
SCRT2	SCRT2	1percfilter, All Targets	RNA	Endogenous	01	3	85	16.5	14.1278	1	1	85508
THSD7B	THSD7B	All Targets	RNA	Endogenous	01	1	22	2.5	2.73192	1	1	80731
NOC4L	NOC4L	1percfilter, All Targets	RNA	Endogenous	01	3	60	9.5	10.8241	1	1	79050
B3GAT3	B3GAT3	1percfilter, All Targets	RNA	Endogenous	01	9	91	23	27.9943	1	1	26229
RBM4	RBM14-RBM4,RBM4	1percfilter, All Targets	RNA	Endogenous	01	15	124	30.5	37.6163	1	1	5936
DMBT1	DMBT1	1percfilter, All Targets	RNA	Endogenous	01	1	38	4.5	4.17927	1	1	1755
MUC6	MUC6	1percfilter, All Targets	RNA	Endogenous	01	2	25	5	5.51182	1	1	4588
CS	CS	1percfilter, All Targets	RNA	Endogenous	01	10	112	32	33.133	1	1	1431
RPS3A	RPS3A	1percfilter, All Targets	RNA	Endogenous	01	197	2412	555.5	608.295	1	1	6189
LIG3	LIG3	1percfilter, All Targets	RNA	Endogenous	01	3	59	16	15.4567	1	1	3980
C19orf47	C19orf47	1percfilter, All Targets	RNA	Endogenous	01	2	33	9	8.8312	1	1	126526
CLP1	CLP1	1percfilter, All Targets	RNA	Endogenous	01	2	43	7.5	7.54226	1	1	10978
SOX2	SOX2	1percfilter, All Targets	RNA	Endogenous	01	5	197	39.5	33.4413	1	1	6657
DYNLRB2	DYNLRB2	1percfilter, All Targets	RNA	Endogenous	01	4	46	8	9.38069	1	1	83657
HIVEP1	HIVEP1	1percfilter, All Targets	RNA	Endogenous	01	5	45	11	10.7265	1	1	3096
RELL2	RELL2	1percfilter, All Targets	RNA	Endogenous	01	1	47	9.5	8.40818	1	1	285613
ZNF485	ZNF485	1percfilter, All Targets	RNA	Endogenous	01	4	39	8.5	10.2693	1	1	220992
PREPL	PREPL	1percfilter, All Targets	RNA	Endogenous	01	7	73	23	22.4694	1	1	9581
CTSK	CTSK	All Targets	RNA	Endogenous	01	1	28	3	3.42192	1	1	1513
MELTF	MELTF	1percfilter, All Targets	RNA	Endogenous	01	1	21	5.5	5.76501	1	1	4241
CACNA2D1	CACNA2D1	1percfilter, All Targets	RNA	Endogenous	01	1	54	9	8.2514	1	1	781
LINGO3	LINGO3	1percfilter, All Targets	RNA	Endogenous	01	1	31	7	5.77844	1	1	645191
CSNK2A3	CSNK2A3,CSNK2A1,GALNT18	1percfilter, All Targets	RNA	Endogenous	01	16	105	34	37.5506	1	1	283106
AZIN1	AZIN1	1percfilter, All Targets	RNA	Endogenous	01	11	146	48	44.3121	1	1	51582
TRPC7	TRPC7	All Targets	RNA	Endogenous	01	1	36	5.5	5.20609	1	1	57113
ZNF397	ZNF397	1percfilter, All Targets	RNA	Endogenous	01	18	96	30	36.0122	1	1	84307
CUTA	CUTA	1percfilter, All Targets	RNA	Endogenous	01	8	117	38	35.1222	1	1	51596
MXI1	MXI1	1percfilter, All Targets	RNA	Endogenous	01	11	111	24	29.0029	1	1	4601
MTHFS	MTHFS,ST20-MTHFS	1percfilter, All Targets	RNA	Endogenous	01	2	48	11	12.2755	1	1	10588
TRIM49	TRIM49C,TRIM49	1percfilter, All Targets	RNA	Endogenous	01	2	43	7	8.06807	1	1	57093
EEF1AKMT1	EEF1AKMT1	1percfilter, All Targets	RNA	Endogenous	01	2	24	7.5	7.25247	1	1	221143
POLR1A	POLR1A	1percfilter, All Targets	RNA	Endogenous	01	5	45	11.5	13.6587	1	1	25885
ZNF43	ZNF43	1percfilter, All Targets	RNA	Endogenous	01	2	66	14	13.7109	1	1	7594
ACRV1	ACRV1	All Targets	RNA	Endogenous	01	1	24	8	6.69236	1	1	56
SIX1	SIX1	1percfilter, All Targets	RNA	Endogenous	01	3	37	9	8.11651	1	1	6495
RBP1	RBP1	1percfilter, All Targets	RNA	Endogenous	01	14	290	67.5	65.0983	1	1	5947
RIF1	RIF1	1percfilter, All Targets	RNA	Endogenous	01	9	96	23.5	29.999	1	1	55183
CIAO2B	CIAO2B	1percfilter, All Targets	RNA	Endogenous	01	5	86	16.5	20.7329	1	1	51647
SLC35F5	SLC35F5	1percfilter, All Targets	RNA	Endogenous	01	4	51	8.5	10.8662	1	1	80255
RAPGEF1	RAPGEF1	1percfilter, All Targets	RNA	Endogenous	01	4	123	23	21.4637	1	1	2889
MAP3K3	MAP3K3	1percfilter, All Targets	RNA	Endogenous	01	4	64	15	17.4346	1	1	4215
KAT8	KAT8	1percfilter, All Targets	RNA	Endogenous	01	3	55	12.5	13.9198	1	1	84148
PM20D2	PM20D2	1percfilter, All Targets	RNA	Endogenous	01	5	52	11.5	14.5276	1	1	135293
CCT6B	CCT6B	1percfilter, All Targets	RNA	Endogenous	01	1	28	7	6.93719	1	1	10693
SSPOP	SSPOP	1percfilter, All Targets	RNA	Endogenous	01	1	36	7.5	7.53842	1	1	23145
C1orf162	C1orf162	1percfilter, All Targets	RNA	Endogenous	01	2	34	6.5	7.37464	1	1	128346
CSE1L	CSE1L	1percfilter, All Targets	RNA	Endogenous	01	8	76	23.5	26.7737	1	1	1434
MMP16	MMP16	1percfilter, All Targets	RNA	Endogenous	01	3	27	9	8.32179	1	1	4325
HELZ	HELZ	1percfilter, All Targets	RNA	Endogenous	01	2	71	22.5	17.5742	1	1	9931
SLC2A7	SLC2A7	1percfilter, All Targets	RNA	Endogenous	01	1	18	4.5	4.7333	1	1	155184
DGKA	DGKA	1percfilter, All Targets	RNA	Endogenous	01	1	32	7.5	6.03364	1	1	1606
PXDC1	PXDC1	1percfilter, All Targets	RNA	Endogenous	01	5	53	11.5	14.6363	1	1	221749
SYNGR1	SYNGR1	1percfilter, All Targets	RNA	Endogenous	01	6	68	14	15.5228	1	1	9145
PEBP4	PEBP4	1percfilter, All Targets	RNA	Endogenous	01	1	41	8	6.86006	1	1	157310
C10orf90	C10orf90	1percfilter, All Targets	RNA	Endogenous	01	1	32	5.5	5.52773	1	1	118611
CCDC102A	CCDC102A	1percfilter, All Targets	RNA	Endogenous	01	1	24	4	4.56101	1	1	92922
KDM5A	KDM5A	1percfilter, All Targets	RNA	Endogenous	01	5	71	17.5	18.3822	1	1	5927
MDH2	MDH2	1percfilter, All Targets	RNA	Endogenous	01	17	131	35	43.0811	1	1	4191
CLIP2	CLIP2	1percfilter, All Targets	RNA	Endogenous	01	6	66	16	18.5243	1	1	7461
RUFY1	RUFY1	1percfilter, All Targets	RNA	Endogenous	01	4	55	14.5	15.6189	1	1	80230
MFSD6	MFSD6	1percfilter, All Targets	RNA	Endogenous	01	1	37	6.5	6.54725	1	1	54842
YBEY	YBEY	1percfilter, All Targets	RNA	Endogenous	01	3	44	10	11.822	1	1	54059
CSH2	CSH2,GH1,CSHL1,CSH1	1percfilter, All Targets	RNA	Endogenous	01	5	56	16	15.7442	1	1	1443
SLC6A9	SLC6A9	1percfilter, All Targets	RNA	Endogenous	01	3	30	7.5	8.98928	1	1	6536
SDF2	SDF2	1percfilter, All Targets	RNA	Endogenous	01	3	49	10.5	10.608	1	1	6388
TRIM40	TRIM40	1percfilter, All Targets	RNA	Endogenous	01	1	33	5	4.85031	1	1	135644
STARD10	STARD10	1percfilter, All Targets	RNA	Endogenous	01	3	46	8	9.54366	1	1	10809
ADCY4	ADCY4	1percfilter, All Targets	RNA	Endogenous	01	1	35	5	6.01983	1	1	196883
EHBP1L1	EHBP1L1	All Targets	RNA	Endogenous	01	2	30	5	5.92198	1	1	254102
CSTF3	CSTF3	1percfilter, All Targets	RNA	Endogenous	01	19	159	52.5	52.6617	1	1	1479
ACTN1	ACTN1	1percfilter, All Targets	RNA	Endogenous	01	2	33	7	7.04242	1	1	87
MS4A14	MS4A14	1percfilter, All Targets	RNA	Endogenous	01	1	25	6	5.16039	1	1	84689
SPTBN5	SPTBN5	1percfilter, All Targets	RNA	Endogenous	01	1	20	6	5.30397	1	1	51332
POLB	POLB	1percfilter, All Targets	RNA	Endogenous	01	6	66	13.5	13.9519	1	1	5423
TRMT44	TRMT44	1percfilter, All Targets	RNA	Endogenous	01	3	44	11.5	11.9465	1	1	152992
DBH	DBH	All Targets	RNA	Endogenous	01	1	22	3	3.09499	1	1	1621
SMKR1	SMKR1	1percfilter, All Targets	RNA	Endogenous	01	2	42	5.5	7.17016	1	1	100287482
NACA	NACA	1percfilter, All Targets	RNA	Endogenous	01	111	924	210.5	263.885	1	1	4666
ZFP91	ZFP91	1percfilter, All Targets	RNA	Endogenous	01	8	83	29.5	26.1911	1	1	80829
ADAM15	ADAM15	1percfilter, All Targets	RNA	Endogenous	01	74	612	173	210.851	1	1	8751
SLC12A4	SLC12A4	1percfilter, All Targets	RNA	Endogenous	01	2	34	7.5	7.70924	1	1	6560
PRKG2	PRKG2	All Targets	RNA	Endogenous	01	1	33	7	5.38775	1	1	5593
ISG20	ISG20	1percfilter, All Targets	RNA	Endogenous	01	1	25	5	5.10487	1	1	3669
ZNF729	ZNF729	1percfilter, All Targets	RNA	Endogenous	01	3	66	10.5	10.6739	1	1	100287226
IFI27L1	IFI27L1	1percfilter, All Targets	RNA	Endogenous	01	1	31	10	9.97148	1	1	122509
MYL6	MYL6	1percfilter, All Targets	RNA	Endogenous	01	41	424	94.5	108.234	1	1	4637
TCEA1	TCEA1	1percfilter, All Targets	RNA	Endogenous	01	9	90	21.5	24.4239	1	1	6917
ENTPD4	ENTPD4	1percfilter, All Targets	RNA	Endogenous	01	2	62	12.5	13.3612	1	1	9583
ZNRF1	ZNRF1	1percfilter, All Targets	RNA	Endogenous	01	7	65	21	21.3869	1	1	84937
CAMK2N2	CAMK2N2	1percfilter, All Targets	RNA	Endogenous	01	14	85	34	31.2682	1	1	94032
LAT2	LAT2	1percfilter, All Targets	RNA	Endogenous	01	2	31	5	5.29462	1	1	7462
THAP7	THAP7	1percfilter, All Targets	RNA	Endogenous	01	3	45	9.5	10.8897	1	1	80764
SPINK8	SPINK8	All Targets	RNA	Endogenous	01	1	13	3	2.87594	1	1	646424
CASP14	CASP14	1percfilter, All Targets	RNA	Endogenous	01	1	24	6.5	5.06393	1	1	23581
ABCG2	ABCG2	All Targets	RNA	Endogenous	01	1	20	5.5	4.47493	1	1	9429
PPOX	PPOX	1percfilter, All Targets	RNA	Endogenous	01	3	54	11	12.6688	1	1	5498
OR1M1	OR1M1	1percfilter, All Targets	RNA	Endogenous	01	1	34	6.5	7.01379	1	1	125963
UCN2	UCN2,PFKFB4	All Targets	RNA	Endogenous	01	2	30	5	5.44868	1	1	90226
ZG16B	ZG16B	1percfilter, All Targets	RNA	Endogenous	01	1	38	6	6.58168	1	1	124220
H3C7	H3C7	1percfilter, All Targets	RNA	Endogenous	01	39	381	85	101.877	1	1	8968
ZBTB25	ZBTB25	1percfilter, All Targets	RNA	Endogenous	01	1	40	15	12.0372	1	1	7597
DISP3	DISP3	1percfilter, All Targets	RNA	Endogenous	01	4	145	22	17.993	1	1	57540
NCBP3	NCBP3	1percfilter, All Targets	RNA	Endogenous	01	3	45	10	11.9718	1	1	55421
SLC38A5	SLC38A5	1percfilter, All Targets	RNA	Endogenous	01	1	26	6	5.23416	1	1	92745
SEMA5B	SEMA5B	1percfilter, All Targets	RNA	Endogenous	01	4	53	13.5	12.8809	1	1	54437
CRYBA4	CRYBA4	1percfilter, All Targets	RNA	Endogenous	01	1	31	5	5.86794	1	1	1413
KNL1	KNL1	1percfilter, All Targets	RNA	Endogenous	01	6	56	12.5	14.192	1	1	57082
METTL6	METTL6	1percfilter, All Targets	RNA	Endogenous	01	3	58	15	16.1014	1	1	131965
TMEM232	TMEM232	All Targets	RNA	Endogenous	01	2	39	6.5	7.18378	1	1	642987
ONECUT2	ONECUT2	1percfilter, All Targets	RNA	Endogenous	01	12	126	30	34.601	1	1	9480
NLN	NLN	1percfilter, All Targets	RNA	Endogenous	01	2	41	10.5	10.4776	1	1	57486
IFT81	IFT81	1percfilter, All Targets	RNA	Endogenous	01	4	57	11.5	15.0961	1	1	28981
ASCL3	ASCL3	1percfilter, All Targets	RNA	Endogenous	01	1	22	5.5	4.71357	1	1	56676
ISOC2	ISOC2	1percfilter, All Targets	RNA	Endogenous	01	3	53	10	11.4781	1	1	79763
KRT37	KRT37	1percfilter, All Targets	RNA	Endogenous	01	1	33	7.5	5.85996	1	1	8688
VPS13A	VPS13A	All Targets	RNA	Endogenous	01	2	28	5	5.76041	1	1	23230
TAS1R2	TAS1R2	1percfilter, All Targets	RNA	Endogenous	01	2	44	5.5	6.46539	1	1	80834
ZNF8	ZNF8	1percfilter, All Targets	RNA	Endogenous	01	2	43	10	9.63952	1	1	7554
KANK2	KANK2	All Targets	RNA	Endogenous	01	1	27	4	4.20257	1	1	25959
LMX1B	LMX1B	All Targets	RNA	Endogenous	01	1	23	4	4.76289	1	1	4010
MICB	MICB	All Targets	RNA	Endogenous	01	1	31	5	4.97342	1	1	4277
KCNJ12	KCNJ12,KCNJ18	1percfilter, All Targets	RNA	Endogenous	01	9	77	21.5	24.8267	1	1	3768
MSH5	MSH5,MSH5-SAPCD1	1percfilter, All Targets	RNA	Endogenous	01	14	108	30.5	35.7708	1	1	4439
NTSR2	NTSR2	All Targets	RNA	Endogenous	01	1	32	5	5.14395	1	1	23620
RAB7A	RAB7A	1percfilter, All Targets	RNA	Endogenous	01	16	163	43.5	49.2657	1	1	7879
FADS1	FADS1	1percfilter, All Targets	RNA	Endogenous	01	10	83	20.5	24.5089	1	1	3992
ZNF718	ZNF718	1percfilter, All Targets	RNA	Endogenous	01	2	39	11	9.88147	1	1	255403
TEX52	TEX52	1percfilter, All Targets	RNA	Endogenous	01	1	31	5	4.82171	1	1	101929469
IFNA13	IFNA13,IFNA1	1percfilter, All Targets	RNA	Endogenous	01	4	33	8	8.74242	1	1	3447
FAM220A	FAM220A	1percfilter, All Targets	RNA	Endogenous	01	2	51	8	9.58987	1	1	84792
APBA1	APBA1,LOC101929802	All Targets	RNA	Endogenous	01	1	27	4.5	4.02022	1	1	320
CCL4L2	CCL4L1,CCL4L2,CCL4	1percfilter, All Targets	RNA	Endogenous	01	1	29	7	7.16031	1	1	9560
AMBRA1	AMBRA1	1percfilter, All Targets	RNA	Endogenous	01	2	42	13	12.0396	1	1	55626
ASPSCR1	ASPSCR1	1percfilter, All Targets	RNA	Endogenous	01	4	58	18	14.9705	1	1	79058
CDH13	CDH13	All Targets	RNA	Endogenous	01	2	29	5.5	5.93914	1	1	1012
GPBAR1	GPBAR1	1percfilter, All Targets	RNA	Endogenous	01	4	45	11	12.5794	1	1	151306
RRP1B	RRP1B	1percfilter, All Targets	RNA	Endogenous	01	4	43	15.5	14.8335	1	1	23076
OR4C45	OR4C45	All Targets	RNA	Endogenous	01	1	23	5	4.60523	1	1	403257
SLC22A10	SLC22A10	1percfilter, All Targets	RNA	Endogenous	01	1	29	6	5.84927	1	1	387775
DNASE1L2	DNASE1L2	1percfilter, All Targets	RNA	Endogenous	01	4	30	11	11.9806	1	1	1775
EIF2S1	EIF2S1	1percfilter, All Targets	RNA	Endogenous	01	8	76	21.5	22.8683	1	1	1965
HIGD1B	HIGD1B	All Targets	RNA	Endogenous	01	2	17	4	4.36498	1	1	51751
GFY	GFY	All Targets	RNA	Endogenous	01	1	25	5.5	5.24009	1	1	100507003
TATDN3	TATDN3	1percfilter, All Targets	RNA	Endogenous	01	1	30	10	9.68688	1	1	128387
OR52A5	OR52A5	1percfilter, All Targets	RNA	Endogenous	01	2	23	5.5	5.81533	1	1	390054
ARNTL2	ARNTL2	1percfilter, All Targets	RNA	Endogenous	01	2	41	7	6.67946	1	1	56938
LYAR	LYAR	1percfilter, All Targets	RNA	Endogenous	01	1	39	7.5	6.31729	1	1	55646
RABAC1	RABAC1	1percfilter, All Targets	RNA	Endogenous	01	17	140	32.5	39.8767	1	1	10567
CST1	CST1	All Targets	RNA	Endogenous	01	1	23	4	4.01481	1	1	1469
GLRX	GLRX	1percfilter, All Targets	RNA	Endogenous	01	1	30	7.5	7.59798	1	1	2745
MTERF3	MTERF3	1percfilter, All Targets	RNA	Endogenous	01	6	69	18	17.9245	1	1	51001
DKK3	DKK3	1percfilter, All Targets	RNA	Endogenous	01	1	31	6.5	7.45746	1	1	27122
TRIM66	TRIM66	1percfilter, All Targets	RNA	Endogenous	01	2	34	7.5	7.41524	1	1	9866
RANGRF	RANGRF	1percfilter, All Targets	RNA	Endogenous	01	1	31	4.5	5.63533	1	1	29098
HS1BP3	HS1BP3	1percfilter, All Targets	RNA	Endogenous	01	2	42	8	9.24218	1	1	64342
ZNF16	ZNF16	All Targets	RNA	Endogenous	01	1	36	6	5.64566	1	1	7564
NUDT6	NUDT6	1percfilter, All Targets	RNA	Endogenous	01	2	40	8	8.70068	1	1	11162
PLPPR2	PLPPR2	1percfilter, All Targets	RNA	Endogenous	01	1	39	9	8.64641	1	1	64748
POLR2C	POLR2C	1percfilter, All Targets	RNA	Endogenous	01	6	51	14.5	16.6322	1	1	5432
DNAJC16	DNAJC16	1percfilter, All Targets	RNA	Endogenous	01	6	51	11	14.0341	1	1	23341
KCNK17	KCNK17	1percfilter, All Targets	RNA	Endogenous	01	1	43	7.5	7.206	1	1	89822
TMEM25	TMEM25	1percfilter, All Targets	RNA	Endogenous	01	2	41	10	10.9307	1	1	84866
CKAP5	CKAP5	1percfilter, All Targets	RNA	Endogenous	01	9	61	17	19.1885	1	1	9793
PMM1	PMM1	1percfilter, All Targets	RNA	Endogenous	01	2	41	9	9.11919	1	1	5372
FABP7	FABP7	1percfilter, All Targets	RNA	Endogenous	01	5	132	17	19.5458	1	1	2173
EBP	EBP	1percfilter, All Targets	RNA	Endogenous	01	13	97	27.5	33.3097	1	1	10682
SORBS3	SORBS3	1percfilter, All Targets	RNA	Endogenous	01	1	36	4	4.23635	1	1	10174
MAB21L4	MAB21L4	All Targets	RNA	Endogenous	01	2	30	5.5	5.23643	1	1	79919
PCSK4	PCSK4	All Targets	RNA	Endogenous	01	1	26	3	3.70276	1	1	54760
HACD4	HACD4	All Targets	RNA	Endogenous	01	1	21	4	4.37013	1	1	401494
NECTIN1	NECTIN1	1percfilter, All Targets	RNA	Endogenous	01	3	41	8.5	8.85676	1	1	5818
IQCG	IQCG	1percfilter, All Targets	RNA	Endogenous	01	2	38	10.5	9.67374	1	1	84223
PGM2	PGM2	1percfilter, All Targets	RNA	Endogenous	01	1	41	8	8.35199	1	1	55276
GJB4	GJB4	1percfilter, All Targets	RNA	Endogenous	01	1	42	6	5.46743	1	1	127534
CNTROB	CNTROB	1percfilter, All Targets	RNA	Endogenous	01	2	42	8.5	8.90528	1	1	116840
FOXP2	FOXP2	1percfilter, All Targets	RNA	Endogenous	01	4	40	8	9.79035	1	1	93986
IL23A	IL23A	All Targets	RNA	Endogenous	01	1	21	4.5	5.01757	1	1	51561
PTGDR2	PTGDR2	1percfilter, All Targets	RNA	Endogenous	01	1	34	7	6.25419	1	1	11251
C1QTNF4	C1QTNF4	1percfilter, All Targets	RNA	Endogenous	01	6	83	15.5	19.1698	1	1	114900
ZNF569	ZNF569	1percfilter, All Targets	RNA	Endogenous	01	2	39	9.5	9.28211	1	1	148266
GRAMD1B	GRAMD1B	All Targets	RNA	Endogenous	01	1	26	5	5.23136	1	1	57476
RIBC1	RIBC1	1percfilter, All Targets	RNA	Endogenous	01	2	48	7.5	7.76645	1	1	158787
ADGRD1	ADGRD1	1percfilter, All Targets	RNA	Endogenous	01	1	26	7	6.07183	1	1	283383
NEMP1	NEMP1	1percfilter, All Targets	RNA	Endogenous	01	5	40	11.5	14.2498	1	1	23306
LPCAT4	LPCAT4	1percfilter, All Targets	RNA	Endogenous	01	5	86	24.5	20.5246	1	1	254531
FGFR2	FGFR2	All Targets	RNA	Endogenous	01	1	31	3.5	3.91582	1	1	2263
ZFP64	ZFP64	1percfilter, All Targets	RNA	Endogenous	01	1	34	6	6.5569	1	1	55734
RSPH14	RSPH14	All Targets	RNA	Endogenous	01	1	29	5	5.28683	1	1	27156
ATP6V1F	ATP6V1F	1percfilter, All Targets	RNA	Endogenous	01	6	66	18.5	19.6015	1	1	9296
PTPRH	PTPRH	1percfilter, All Targets	RNA	Endogenous	01	1	21	3.5	4.06021	1	1	5794
NGDN	NGDN	1percfilter, All Targets	RNA	Endogenous	01	4	52	15	15.7256	1	1	25983
C11orf97	C11orf97	1percfilter, All Targets	RNA	Endogenous	01	1	33	4.5	5.06589	1	1	643037
MGME1	MGME1	1percfilter, All Targets	RNA	Endogenous	01	2	39	8.5	9.1403	1	1	92667
PIP5K1A	PIP5K1A	1percfilter, All Targets	RNA	Endogenous	01	1	50	12	9.65995	1	1	8394
CDH18	CDH18	1percfilter, All Targets	RNA	Endogenous	01	1	283	9	16.9813	1	1	1016
CCDC124	CCDC124	1percfilter, All Targets	RNA	Endogenous	01	5	55	13	14.1239	1	1	115098
APOBEC4	APOBEC4	1percfilter, All Targets	RNA	Endogenous	01	1	36	6	6.13391	1	1	403314
MYH11	MYH11	1percfilter, All Targets	RNA	Endogenous	01	1	32	8	6.93579	1	1	4629
SH3GLB2	SH3GLB2	1percfilter, All Targets	RNA	Endogenous	01	1	51	10.5	10.752	1	1	56904
C1orf21	C1orf21	1percfilter, All Targets	RNA	Endogenous	01	9	88	19	21.7741	1	1	81563
PGAM5	PGAM5	1percfilter, All Targets	RNA	Endogenous	01	4	42	9	9.79588	1	1	192111
CCAR2	CCAR2	1percfilter, All Targets	RNA	Endogenous	01	11	88	20.5	24.8256	1	1	57805
CLDN15	CLDN15	1percfilter, All Targets	RNA	Endogenous	01	3	46	8.5	8.25062	1	1	24146
EEF2K	EEF2K	1percfilter, All Targets	RNA	Endogenous	01	3	61	11.5	11.6839	1	1	29904
RPS8	RPS8	1percfilter, All Targets	RNA	Endogenous	01	195	1843	443.5	510.958	1	1	6202
KIAA1549	KIAA1549	1percfilter, All Targets	RNA	Endogenous	01	7	50	11.5	11.8296	1	1	57670
PRSS36	PRSS36	1percfilter, All Targets	RNA	Endogenous	01	1	34	7.5	7.01708	1	1	146547
MSTO1	MSTO1	1percfilter, All Targets	RNA	Endogenous	01	8	119	27.5	30.0043	1	1	55154
BCL2A1	BCL2A1	1percfilter, All Targets	RNA	Endogenous	01	1	30	9	8.14206	1	1	597
BRD9	BRD9	1percfilter, All Targets	RNA	Endogenous	01	3	43	11.5	12.5583	1	1	65980
MMP11	MMP11	1percfilter, All Targets	RNA	Endogenous	01	4	85	14	15.3571	1	1	4320
P4HA2	P4HA2	1percfilter, All Targets	RNA	Endogenous	01	1	30	6.5	5.63559	1	1	8974
NDUFAF5	NDUFAF5	1percfilter, All Targets	RNA	Endogenous	01	1	39	10	9.41533	1	1	79133
CORIN	CORIN	All Targets	RNA	Endogenous	01	1	26	5.5	4.98642	1	1	10699
COL9A3	COL9A3	All Targets	RNA	Endogenous	01	1	25	3	3.59948	1	1	1299
IST1	IST1	1percfilter, All Targets	RNA	Endogenous	01	3	38	11.5	12.2644	1	1	9798
CPQ	CPQ	1percfilter, All Targets	RNA	Endogenous	01	2	34	9	9.17841	1	1	10404
ACADM	ACADM	1percfilter, All Targets	RNA	Endogenous	01	4	47	12.5	13.7825	1	1	34
NUDT12	NUDT12	1percfilter, All Targets	RNA	Endogenous	01	1	31	7	6.0888	1	1	83594
FOXP3	FOXP3	1percfilter, All Targets	RNA	Endogenous	01	1	36	5	4.79234	1	1	50943
OR6P1	OR6P1	1percfilter, All Targets	RNA	Endogenous	01	1	22	4.5	4.46213	1	1	128366
TMEM237	TMEM237	1percfilter, All Targets	RNA	Endogenous	01	4	61	15.5	16.3559	1	1	65062
GDPD3	GDPD3	1percfilter, All Targets	RNA	Endogenous	01	2	24	5.5	6.95294	1	1	79153
NHLH1	NHLH1	1percfilter, All Targets	RNA	Endogenous	01	14	194	27.5	35.5339	1	1	4807
OR10J4	OR10J4	1percfilter, All Targets	RNA	Endogenous	01	1	34	5	4.98167	1	1	391121
PEBP1	PEBP1	1percfilter, All Targets	RNA	Endogenous	01	33	189	63.5	74.8807	1	1	5037
ZNF846	ZNF846	1percfilter, All Targets	RNA	Endogenous	01	2	24	8	7.47741	1	1	162993
TIMELESS	TIMELESS	1percfilter, All Targets	RNA	Endogenous	01	8	52	14	15.5638	1	1	8914
SLC20A1	SLC20A1	1percfilter, All Targets	RNA	Endogenous	01	4	73	21	22.3339	1	1	6574
IAH1	IAH1	1percfilter, All Targets	RNA	Endogenous	01	6	52	12	14.0411	1	1	285148
TPRG1L	TPRG1L	1percfilter, All Targets	RNA	Endogenous	01	3	51	7	9.31087	1	1	127262
MIEN1	MIEN1	1percfilter, All Targets	RNA	Endogenous	01	4	41	7.5	9.26559	1	1	84299
CDK5RAP1	CDK5RAP1	1percfilter, All Targets	RNA	Endogenous	01	4	45	10	11.776	1	1	51654
CTTNBP2	CTTNBP2	All Targets	RNA	Endogenous	01	1	23	4	4.29192	1	1	83992
RPL22	RPL22	1percfilter, All Targets	RNA	Endogenous	01	131	1325	298	336.968	1	1	6146
HCN3	HCN3	1percfilter, All Targets	RNA	Endogenous	01	2	42	11.5	10.5463	1	1	57657
PGAP6	PGAP6	1percfilter, All Targets	RNA	Endogenous	01	9	53	14.5	17.726	1	1	58986
EIF3A	EIF3A	1percfilter, All Targets	RNA	Endogenous	01	22	168	46.5	56.581	1	1	8661
CDX2	CDX2	1percfilter, All Targets	RNA	Endogenous	01	3	41	9.5	11.3511	1	1	1045
PLA2G4A	PLA2G4A	All Targets	RNA	Endogenous	01	1	19	2	2.35872	1	1	5321
MPI	MPI	1percfilter, All Targets	RNA	Endogenous	01	4	29	8	8.76056	1	1	4351
SSH2	SSH2	1percfilter, All Targets	RNA	Endogenous	01	3	33	10.5	8.36888	1	1	85464
PGAM4	PGAM4,PGAM1	1percfilter, All Targets	RNA	Endogenous	01	15	125	36.5	41.5869	1	1	441531
LRRC37A2	LRRC37A2,LRRC37A3,LRRC37A	1percfilter, All Targets	RNA	Endogenous	01	7	54	19.5	18.7988	1	1	474170
CSNK1G1	CSNK1G1	1percfilter, All Targets	RNA	Endogenous	01	4	41	13	13.8118	1	1	53944
ICA1L	ICA1L	1percfilter, All Targets	RNA	Endogenous	01	2	46	10.5	9.70487	1	1	130026
VPREB3	VPREB3	1percfilter, All Targets	RNA	Endogenous	01	1	30	8	6.09523	1	1	29802
KCNJ14	KCNJ14	All Targets	RNA	Endogenous	01	1	28	4	4.2225	1	1	3770
ARMCX1	ARMCX1	1percfilter, All Targets	RNA	Endogenous	01	8	82	14	18.8512	1	1	51309
CHST13	CHST13	1percfilter, All Targets	RNA	Endogenous	01	3	37	8	8.92053	1	1	166012
DCAF6	DCAF6	1percfilter, All Targets	RNA	Endogenous	01	2	60	10	12.2672	1	1	55827
CREBL2	CREBL2	1percfilter, All Targets	RNA	Endogenous	01	11	103	19.5	25.8889	1	1	1389
HARS2	HARS2	1percfilter, All Targets	RNA	Endogenous	01	3	48	11.5	12.8286	1	1	23438
SLC35B4	SLC35B4	1percfilter, All Targets	RNA	Endogenous	01	4	52	12	12.5322	1	1	84912
GAS2L2	GAS2L2	All Targets	RNA	Endogenous	01	1	28	4	3.73203	1	1	246176
ITPR3	ITPR3	1percfilter, All Targets	RNA	Endogenous	01	1	36	6	6.46465	1	1	3710
TXNDC16	TXNDC16	1percfilter, All Targets	RNA	Endogenous	01	3	42	12	11.828	1	1	57544
HSPA13	HSPA13	1percfilter, All Targets	RNA	Endogenous	01	7	52	17.5	18.4169	1	1	6782
RHEX	RHEX	1percfilter, All Targets	RNA	Endogenous	01	1	22	6	6.06034	1	1	440712
DEFB104A	DEFB104B,DEFB104A	All Targets	RNA	Endogenous	01	1	31	4.5	5.17088	1	1	140596
HOXC6	HOXC6	1percfilter, All Targets	RNA	Endogenous	01	3	39	9.5	9.9044	1	1	3223
KRT76	KRT76	1percfilter, All Targets	RNA	Endogenous	01	1	20	4.5	4.79316	1	1	51350
SF3B4	SF3B4	1percfilter, All Targets	RNA	Endogenous	01	6	53	14	15.5585	1	1	10262
ZNF792	ZNF792	1percfilter, All Targets	RNA	Endogenous	01	1	37	7	6.77988	1	1	126375
FECH	FECH	1percfilter, All Targets	RNA	Endogenous	01	2	37	7.5	7.72493	1	1	2235
OXNAD1	OXNAD1	1percfilter, All Targets	RNA	Endogenous	01	3	38	7	8.18967	1	1	92106
MRGPRX1	MRGPRX1	1percfilter, All Targets	RNA	Endogenous	01	4	41	9	10.6342	1	1	259249
PTGES3	PTGES3	1percfilter, All Targets	RNA	Endogenous	01	29	229	63.5	69.1259	1	1	10728
TCEANC	TCEANC	1percfilter, All Targets	RNA	Endogenous	01	2	41	8	8.18942	1	1	170082
SPACA9	SPACA9	All Targets	RNA	Endogenous	01	1	21	4	3.78777	1	1	11092
POLE	POLE	1percfilter, All Targets	RNA	Endogenous	01	8	57	18.5	20.4054	1	1	5426
SLC26A2	SLC26A2	1percfilter, All Targets	RNA	Endogenous	01	2	30	7	7.33952	1	1	1836
RAB9A	RAB9A	1percfilter, All Targets	RNA	Endogenous	01	5	49	13.5	14.182	1	1	9367
HGSNAT	HGSNAT	1percfilter, All Targets	RNA	Endogenous	01	8	71	20	19.9411	1	1	138050
PI4K2A	PI4K2A	1percfilter, All Targets	RNA	Endogenous	01	2	29	8.5	7.86021	1	1	55361
ACTG2	ACTG2	1percfilter, All Targets	RNA	Endogenous	01	1	26	6	5.127	1	1	72
PTBP2	PTBP2	1percfilter, All Targets	RNA	Endogenous	01	3	93	24	22.545	1	1	58155
C19orf53	C19orf53	1percfilter, All Targets	RNA	Endogenous	01	4	67	16.5	17.9382	1	1	28974
UTP15	UTP15	1percfilter, All Targets	RNA	Endogenous	01	3	36	9	9.43836	1	1	84135
EIF5A2	EIF5A2	1percfilter, All Targets	RNA	Endogenous	01	2	51	6.5	7.96136	1	1	56648
SPRR2F	SPRR2F	1percfilter, All Targets	RNA	Endogenous	01	1	36	5	4.54015	1	1	6705
FAM124B	FAM124B	All Targets	RNA	Endogenous	01	1	20	4	4.37025	1	1	79843
PRR11	PRR11	1percfilter, All Targets	RNA	Endogenous	01	2	50	13	14.1845	1	1	55771
UCHL3	UCHL3	1percfilter, All Targets	RNA	Endogenous	01	2	62	11.5	11.1575	1	1	7347
LONP1	LONP1	1percfilter, All Targets	RNA	Endogenous	01	7	79	17.5	19.6029	1	1	9361
CALN1	CALN1	1percfilter, All Targets	RNA	Endogenous	01	1	32	8	5.9563	1	1	83698
TNNC1	TNNC1	1percfilter, All Targets	RNA	Endogenous	01	4	47	11	12.1119	1	1	7134
EDN3	EDN3	All Targets	RNA	Endogenous	01	1	32	4	4.03466	1	1	1908
RASSF6	RASSF6	1percfilter, All Targets	RNA	Endogenous	01	1	36	8.5	7.70563	1	1	166824
MED21	MED21	1percfilter, All Targets	RNA	Endogenous	01	3	77	14	14.9894	1	1	9412
FUT3	FUT3	All Targets	RNA	Endogenous	01	1	35	5	5.16527	1	1	2525
ZMYND11	ZMYND11	1percfilter, All Targets	RNA	Endogenous	01	9	100	25.5	31.7512	1	1	10771
MAPK9	MAPK9	1percfilter, All Targets	RNA	Endogenous	01	2	70	21	18.1427	1	1	5601
CLCNKA	CLCNKA	1percfilter, All Targets	RNA	Endogenous	01	1	40	5.5	6.51187	1	1	1187
GPHB5	GPHB5	1percfilter, All Targets	RNA	Endogenous	01	1	37	5.5	5.69634	1	1	122876
SLC22A12	SLC22A12	All Targets	RNA	Endogenous	01	1	26	3	3.76838	1	1	116085
NANOGNB	NANOGNB	All Targets	RNA	Endogenous	01	2	28	4	4.89203	1	1	360030
ARMCX4	ARMCX4	1percfilter, All Targets	RNA	Endogenous	01	8	82	15	17.9371	1	1	100131755
RASL11B	RASL11B	1percfilter, All Targets	RNA	Endogenous	01	2	34	6	7.67445	1	1	65997
SSX1	SSX7,SSX8P,SSX1	1percfilter, All Targets	RNA	Endogenous	01	1	39	6	5.70247	1	1	6756
PNLIPRP2	PNLIPRP2	1percfilter, All Targets	RNA	Endogenous	01	1	32	7	6.06811	1	1	5408
PPFIA3	PPFIA3	1percfilter, All Targets	RNA	Endogenous	01	2	54	11.5	10.0946	1	1	8541
CAPN6	CAPN6	All Targets	RNA	Endogenous	01	1	30	6	5.6232	1	1	827
RASSF7	RASSF7	All Targets	RNA	Endogenous	01	1	23	5.5	4.50704	1	1	8045
RBPJL	RBPJL	All Targets	RNA	Endogenous	01	1	15	2.5	2.61484	1	1	11317
CEACAM7	CEACAM7	1percfilter, All Targets	RNA	Endogenous	01	1	38	5.5	4.24953	1	1	1087
POU3F2	POU3F2	1percfilter, All Targets	RNA	Endogenous	01	3	45	11	10.7452	1	1	5454
GNGT2	GNGT2	All Targets	RNA	Endogenous	01	1	32	4	4.46981	1	1	2793
RNF139	RNF139	1percfilter, All Targets	RNA	Endogenous	01	8	60	19	20.11	1	1	11236
TDRD9	TDRD9	1percfilter, All Targets	RNA	Endogenous	01	3	43	10.5	11.6796	1	1	122402
SHCBP1	SHCBP1	1percfilter, All Targets	RNA	Endogenous	01	1	39	8.5	7.62674	1	1	79801
BARHL1	BARHL1	1percfilter, All Targets	RNA	Endogenous	01	15	760	83.5	85.0306	1	1	56751
TYW1B	TYW1B	1percfilter, All Targets	RNA	Endogenous	01	2	33	8	8.15785	1	1	441250
MGAT1	MGAT1	1percfilter, All Targets	RNA	Endogenous	01	4	43	11	11.5881	1	1	4245
TEX261	TEX261	1percfilter, All Targets	RNA	Endogenous	01	3	55	11.5	12.7492	1	1	113419
EPHA5	EPHA5	All Targets	RNA	Endogenous	01	1	31	4	4.44909	1	1	2044
BMP1	BMP1	1percfilter, All Targets	RNA	Endogenous	01	1	41	9	8.94563	1	1	649
RREB1	RREB1	1percfilter, All Targets	RNA	Endogenous	01	1	132	16.5	14.6027	1	1	6239
FZD3	FZD3	1percfilter, All Targets	RNA	Endogenous	01	4	55	9	11.1558	1	1	7976
SUB1	SUB1	1percfilter, All Targets	RNA	Endogenous	01	11	93	28.5	31.883	1	1	10923
TRPM7	TRPM7	1percfilter, All Targets	RNA	Endogenous	01	4	43	9.5	11.0715	1	1	54822
PRR35	PRR35	1percfilter, All Targets	RNA	Endogenous	01	1	34	5	5.94891	1	1	146325
BIN3	BIN3	1percfilter, All Targets	RNA	Endogenous	01	3	35	7	7.2626	1	1	55909
MAN2A1	MAN2A1	1percfilter, All Targets	RNA	Endogenous	01	12	94	20.5	27.2143	1	1	4124
BIRC2	BIRC2	1percfilter, All Targets	RNA	Endogenous	01	2	55	13	14.5258	1	1	329
CBLN4	CBLN4	All Targets	RNA	Endogenous	01	1	24	5	5.00816	1	1	140689
PDAP1	PDAP1	1percfilter, All Targets	RNA	Endogenous	01	16	89	30.5	34.7194	1	1	11333
NIPAL3	NIPAL3	1percfilter, All Targets	RNA	Endogenous	01	2	41	9.5	9.56367	1	1	57185
CCDC18	CCDC18	1percfilter, All Targets	RNA	Endogenous	01	3	36	9	9.04016	1	1	343099
ATP6V0D1	ATP6V0D1	1percfilter, All Targets	RNA	Endogenous	01	10	88	24.5	27.0015	1	1	9114
ICAM4	ICAM4	All Targets	RNA	Endogenous	01	1	23	4	3.81937	1	1	3386
CBS	CBS,CBSL	1percfilter, All Targets	RNA	Endogenous	01	7	57	15	15.862	1	1	875
SP3	SP3	1percfilter, All Targets	RNA	Endogenous	01	23	166	39.5	52.4736	1	1	6670
GTF2E2	GTF2E2	1percfilter, All Targets	RNA	Endogenous	01	2	39	7.5	7.95756	1	1	2961
OR5A1	OR5A1	1percfilter, All Targets	RNA	Endogenous	01	3	40	10	11.7703	1	1	219982
VAV3	VAV3	All Targets	RNA	Endogenous	01	2	21	6	5.45734	1	1	10451
HES6	HES6	1percfilter, All Targets	RNA	Endogenous	01	22	231	66.5	67.3614	1	1	55502
BIVM	BIVM	1percfilter, All Targets	RNA	Endogenous	01	3	49	13	12.4188	1	1	54841
GIMAP7	GIMAP7	All Targets	RNA	Endogenous	01	2	37	6.5	6.10601	1	1	168537
TXNDC5	BLOC1S5-TXNDC5,TXNDC5	1percfilter, All Targets	RNA	Endogenous	01	2	55	18.5	18.5792	1	1	81567
NAT8B	NAT8B	1percfilter, All Targets	RNA	Endogenous	01	20	149	55	54.2889	1	1	51471
PTPRN2	PTPRN2	1percfilter, All Targets	RNA	Endogenous	01	5	60	17.5	18.3105	1	1	5799
GDI1	GDI1	1percfilter, All Targets	RNA	Endogenous	01	48	347	87	102.138	1	1	2664
FRG2C	FRG2C	1percfilter, All Targets	RNA	Endogenous	01	3	44	13.5	13.3501	1	1	100288801
MTFR1	MTFR1	1percfilter, All Targets	RNA	Endogenous	01	3	50	9	10.8983	1	1	9650
SERGEF	SERGEF	1percfilter, All Targets	RNA	Endogenous	01	3	52	16	15.7143	1	1	26297
SELENOO	SELENOO	1percfilter, All Targets	RNA	Endogenous	01	4	70	15	16.8346	1	1	83642
DUT	DUT	1percfilter, All Targets	RNA	Endogenous	01	18	148	41.5	47.0748	1	1	1854
CIDEA	CIDEA	1percfilter, All Targets	RNA	Endogenous	01	2	39	9	8.58672	1	1	1149
IRX2	IRX2	1percfilter, All Targets	RNA	Endogenous	01	1	23	5	5.20388	1	1	153572
ZNF678	ZNF678	1percfilter, All Targets	RNA	Endogenous	01	3	42	12.5	12.4326	1	1	339500
TIMM17A	TIMM17A	1percfilter, All Targets	RNA	Endogenous	01	5	66	17	19.3259	1	1	10440
DNAJC3	DNAJC3	1percfilter, All Targets	RNA	Endogenous	01	5	48	11.5	12.7153	1	1	5611
RYBP	RYBP	1percfilter, All Targets	RNA	Endogenous	01	6	85	20.5	22.8037	1	1	23429
GUCY2F	GUCY2F	1percfilter, All Targets	RNA	Endogenous	01	1	43	7.5	8.30911	1	1	2986
FBLL1	FBLL1	1percfilter, All Targets	RNA	Endogenous	01	6	57	18.5	19.2127	1	1	345630
TRAPPC4	TRAPPC4	1percfilter, All Targets	RNA	Endogenous	01	4	55	13.5	15.2756	1	1	51399
ZSCAN32	ZSCAN32	1percfilter, All Targets	RNA	Endogenous	01	4	34	10	10.6498	1	1	54925
KLF6	KLF6	1percfilter, All Targets	RNA	Endogenous	01	4	73	17	16.7803	1	1	1316
GPC6	GPC6	All Targets	RNA	Endogenous	01	1	28	4.5	4.74519	1	1	10082
ARID5A	ARID5A	1percfilter, All Targets	RNA	Endogenous	01	4	50	10.5	10.8095	1	1	10865
KBTBD8	KBTBD8	1percfilter, All Targets	RNA	Endogenous	01	1	32	4	4.77758	1	1	84541
MGAT4D	MGAT4D	1percfilter, All Targets	RNA	Endogenous	01	1	27	5	4.57277	1	1	152586
METTL21A	METTL21A	1percfilter, All Targets	RNA	Endogenous	01	4	75	13.5	14.7292	1	1	151194
CYSLTR2	CYSLTR2	1percfilter, All Targets	RNA	Endogenous	01	1	47	6	5.45738	1	1	57105
CPNE7	CPNE7	1percfilter, All Targets	RNA	Endogenous	01	3	37	9.5	9.30023	1	1	27132
FGF1	FGF1	1percfilter, All Targets	RNA	Endogenous	01	1	24	5	4.29047	1	1	2246
HOXB6	HOXB6	All Targets	RNA	Endogenous	01	1	23	5.5	4.49922	1	1	3216
RALA	RALA	1percfilter, All Targets	RNA	Endogenous	01	6	69	19	22.2779	1	1	5898
NMNAT3	NMNAT3	1percfilter, All Targets	RNA	Endogenous	01	4	59	12	13.2903	1	1	349565
DYDC2	DYDC2	1percfilter, All Targets	RNA	Endogenous	01	1	24	7.5	6.73094	1	1	84332
MTUS2	MTUS2	1percfilter, All Targets	RNA	Endogenous	01	1	39	4.5	4.87337	1	1	23281
ACBD3	ACBD3	1percfilter, All Targets	RNA	Endogenous	01	6	55	12.5	14.9888	1	1	64746
TXN	TXN	1percfilter, All Targets	RNA	Endogenous	01	12	110	33	33.7554	1	1	7295
CLN8	CLN8	1percfilter, All Targets	RNA	Endogenous	01	3	43	11	10.5347	1	1	2055
THTPA	THTPA	1percfilter, All Targets	RNA	Endogenous	01	3	56	15.5	16.3143	1	1	79178
ATP9B	ATP9B	1percfilter, All Targets	RNA	Endogenous	01	3	51	8.5	10.6777	1	1	374868
CYP2J2	CYP2J2	All Targets	RNA	Endogenous	01	1	26	4	4.07643	1	1	1573
TMCO5A	TMCO5A	All Targets	RNA	Endogenous	01	1	32	4	4.38628	1	1	145942
CYP2C18	CYP2C18	All Targets	RNA	Endogenous	01	1	25	4.5	3.9351	1	1	1562
SPINK13	SPINK13	All Targets	RNA	Endogenous	01	1	39	4.5	5.51615	1	1	153218
MAMDC2	MAMDC2	1percfilter, All Targets	RNA	Endogenous	01	2	26	4.5	5.57669	1	1	256691
ANKHD1	ANKHD1-EIF4EBP3,ANKHD1	1percfilter, All Targets	RNA	Endogenous	01	13	97	28	32.3164	1	1	54882
SKAP2	SKAP2	All Targets	RNA	Endogenous	01	1	34	6	5.85008	1	1	8935
GTF3C4	GTF3C4	1percfilter, All Targets	RNA	Endogenous	01	3	125	27	20.6132	1	1	9329
CLLU1-AS1	CLLU1-AS1	All Targets	RNA	Endogenous	01	1	29	4	4.24473	1	1	574016
OR13D1	OR13D1	All Targets	RNA	Endogenous	01	1	34	4.5	4.34113	1	1	286365
YES1	YES1	1percfilter, All Targets	RNA	Endogenous	01	8	87	21	24.1564	1	1	7525
SUCLG1	SUCLG1	1percfilter, All Targets	RNA	Endogenous	01	6	47	16	17.5356	1	1	8802
P4HA1	P4HA1	1percfilter, All Targets	RNA	Endogenous	01	2	44	8.5	8.22364	1	1	5033
HMX2	HMX2	All Targets	RNA	Endogenous	01	1	24	7.5	6.23713	1	1	3167
KIAA0753	KIAA0753	1percfilter, All Targets	RNA	Endogenous	01	5	65	11.5	13.4929	1	1	9851
DUSP9	DUSP9	1percfilter, All Targets	RNA	Endogenous	01	1	39	8.5	8.81559	1	1	1852
NME7	NME7	1percfilter, All Targets	RNA	Endogenous	01	4	60	10	13.967	1	1	29922
CDCP2	CDCP2	All Targets	RNA	Endogenous	01	1	21	4	3.97348	1	1	200008
SHISA8	SHISA8	1percfilter, All Targets	RNA	Endogenous	01	1	28	5	4.36482	1	1	440829
FAM210A	FAM210A	1percfilter, All Targets	RNA	Endogenous	01	2	42	9.5	9.72437	1	1	125228
ABHD14B	ABHD14B	1percfilter, All Targets	RNA	Endogenous	01	4	48	10.5	11.376	1	1	84836
ENOSF1	ENOSF1	1percfilter, All Targets	RNA	Endogenous	01	4	48	10.5	11.1285	1	1	55556
WDR6	WDR6	1percfilter, All Targets	RNA	Endogenous	01	25	133	39	49.3932	1	1	11180
CLCN5	CLCN5	All Targets	RNA	Endogenous	01	1	25	4.5	4.16022	1	1	1184
FOXP1	FOXP1	1percfilter, All Targets	RNA	Endogenous	01	6	97	24	24.9112	1	1	27086
PCOLCE2	PCOLCE2	All Targets	RNA	Endogenous	01	1	23	4	4.39776	1	1	26577
ASTL	ASTL	1percfilter, All Targets	RNA	Endogenous	01	1	25	5	4.34513	1	1	431705
EHD1	EHD1	1percfilter, All Targets	RNA	Endogenous	01	6	84	21	22.4283	1	1	10938
PABPC1	PABPC1	1percfilter, All Targets	RNA	Endogenous	01	69	731	188	212.74	1	1	26986
HNRNPAB	HNRNPAB	1percfilter, All Targets	RNA	Endogenous	01	24	199	55.5	62.2016	1	1	3182
WASHC5	WASHC5	1percfilter, All Targets	RNA	Endogenous	01	1	51	9.5	10.3609	1	1	9897
CERS3	CERS3	1percfilter, All Targets	RNA	Endogenous	01	1	39	6	5.6095	1	1	204219
SLC5A10	SLC5A10	1percfilter, All Targets	RNA	Endogenous	01	6	59	16	16.9086	1	1	125206
BTD	BTD	1percfilter, All Targets	RNA	Endogenous	01	2	28	6.5	6.86194	1	1	686
AMIGO2	AMIGO2	1percfilter, All Targets	RNA	Endogenous	01	3	35	5.5	6.47836	1	1	347902
GAB3	GAB3	1percfilter, All Targets	RNA	Endogenous	01	1	43	6.5	5.68803	1	1	139716
MINK1	MINK1	1percfilter, All Targets	RNA	Endogenous	01	5	58	12	14.1623	1	1	50488
RBMXL1	RBMXL1	1percfilter, All Targets	RNA	Endogenous	01	22	152	42.5	50.464	1	1	494115
RPL10A	RPL10A	1percfilter, All Targets	RNA	Endogenous	01	81	889	252	259.408	1	1	4736
PAQR8	PAQR8	1percfilter, All Targets	RNA	Endogenous	01	2	26	5	6.73109	1	1	85315
MGAT2	MGAT2	1percfilter, All Targets	RNA	Endogenous	01	5	32	10.5	11.6331	1	1	4247
ATP5F1B	ATP5F1B	1percfilter, All Targets	RNA	Endogenous	01	28	334	102.5	96.6177	1	1	506
TIMM22	TIMM22	1percfilter, All Targets	RNA	Endogenous	01	2	33	7	6.74079	1	1	29928
RIOK3	RIOK3	1percfilter, All Targets	RNA	Endogenous	01	4	61	16.5	15.572	1	1	8780
FAM155A	FAM155A	1percfilter, All Targets	RNA	Endogenous	01	3	37	7.5	8.35644	1	1	728215
NID1	NID1	All Targets	RNA	Endogenous	01	1	29	4.5	4.68681	1	1	4811
ARX	ARX	1percfilter, All Targets	RNA	Endogenous	01	3	32	6.5	6.90982	1	1	170302
ABTB2	ABTB2	1percfilter, All Targets	RNA	Endogenous	01	5	46	13.5	13.5306	1	1	25841
NRXN1	NRXN1	1percfilter, All Targets	RNA	Endogenous	01	5	57	12	13.5308	1	1	9378
ZNF341	ZNF341	1percfilter, All Targets	RNA	Endogenous	01	1	36	6.5	7.54396	1	1	84905
ZP3	ZP3	All Targets	RNA	Endogenous	01	1	20	3.5	3.87617	1	1	7784
CNDP2	CNDP2	1percfilter, All Targets	RNA	Endogenous	01	1	47	10.5	11.3377	1	1	55748
BCKDHA	BCKDHA	1percfilter, All Targets	RNA	Endogenous	01	7	100	25.5	24.0902	1	1	593
SYT13	SYT13	1percfilter, All Targets	RNA	Endogenous	01	2	51	15.5	11.9871	1	1	57586
NAPRT	NAPRT	1percfilter, All Targets	RNA	Endogenous	01	1	38	8.5	9.48666	1	1	93100
CPNE6	CPNE6	All Targets	RNA	Endogenous	01	1	18	3	3.59613	1	1	9362
CYP4A22	CYP4A22,CYP4A11	1percfilter, All Targets	RNA	Endogenous	01	3	35	8.5	9.10627	1	1	284541
CALR	CALR	1percfilter, All Targets	RNA	Endogenous	01	53	333	96	121.004	1	1	811
ABHD5	ABHD5	1percfilter, All Targets	RNA	Endogenous	01	4	43	8	10.5062	1	1	51099
PLIN3	PLIN3	1percfilter, All Targets	RNA	Endogenous	01	1	30	8	7.1377	1	1	10226
CENPJ	CENPJ	1percfilter, All Targets	RNA	Endogenous	01	3	38	10	10.0917	1	1	55835
FCAR	FCAR	1percfilter, All Targets	RNA	Endogenous	01	2	31	9	8.31271	1	1	2204
TEFM	TEFM	1percfilter, All Targets	RNA	Endogenous	01	1	40	8.5	8.18737	1	1	79736
PRAMEF8	PRAMEF7,PRAMEF8	1percfilter, All Targets	RNA	Endogenous	01	1	43	7	7.3836	1	1	391002
ZNHIT1	ZNHIT1	1percfilter, All Targets	RNA	Endogenous	01	11	79	25.5	29.5257	1	1	10467
DMXL1	DMXL1	1percfilter, All Targets	RNA	Endogenous	01	2	62	14	15.0753	1	1	1657
TBX15	TBX15	1percfilter, All Targets	RNA	Endogenous	01	1	24	6	5.86001	1	1	6913
ITM2A	ITM2A	1percfilter, All Targets	RNA	Endogenous	01	2	39	5	5.69877	1	1	9452
BMP7	BMP7	1percfilter, All Targets	RNA	Endogenous	01	1	32	12	9.95396	1	1	655
UBE2B	UBE2B	1percfilter, All Targets	RNA	Endogenous	01	8	89	25.5	32.0044	1	1	7320
PLS1	PLS1	1percfilter, All Targets	RNA	Endogenous	01	1	37	6.5	6.18352	1	1	5357
PRPF3	PRPF3	1percfilter, All Targets	RNA	Endogenous	01	11	109	28.5	33.4207	1	1	9129
ZNF839	ZNF839	1percfilter, All Targets	RNA	Endogenous	01	2	41	9.5	8.79408	1	1	55778
DOK7	DOK7	1percfilter, All Targets	RNA	Endogenous	01	3	40	11	10.58	1	1	285489
TMEM87A	TMEM87A	1percfilter, All Targets	RNA	Endogenous	01	3	60	16	17.171	1	1	25963
TMEM260	TMEM260	1percfilter, All Targets	RNA	Endogenous	01	3	43	10	11.0895	1	1	54916
PPP1R12A	PPP1R12A	1percfilter, All Targets	RNA	Endogenous	01	6	46	12.5	14.1931	1	1	4659
LTB	LTB	1percfilter, All Targets	RNA	Endogenous	01	2	37	7.5	8.20675	1	1	4050
MRPL36	MRPL36	1percfilter, All Targets	RNA	Endogenous	01	3	51	15.5	14.4329	1	1	64979
SLC12A8	SLC12A8	1percfilter, All Targets	RNA	Endogenous	01	1	15	5	4.60608	1	1	84561
TULP2	TULP2	1percfilter, All Targets	RNA	Endogenous	01	1	24	7	5.30558	1	1	7288
PDLIM1	PDLIM1	1percfilter, All Targets	RNA	Endogenous	01	6	66	11	14.8606	1	1	9124
LRRC18	LRRC18	All Targets	RNA	Endogenous	01	1	36	4.5	4.7282	1	1	474354
TTC30A	TTC30A	1percfilter, All Targets	RNA	Endogenous	01	2	38	11	11.9339	1	1	92104
CCL24	CCL24	1percfilter, All Targets	RNA	Endogenous	01	5	47	15.5	14.5088	1	1	6369
PHF11	SETDB2-PHF11,PHF11	1percfilter, All Targets	RNA	Endogenous	01	4	48	8.5	10.8971	1	1	51131
ELK3	ELK3	1percfilter, All Targets	RNA	Endogenous	01	3	57	10.5	12.4464	1	1	2004
SLC22A6	SLC22A6	All Targets	RNA	Endogenous	01	1	14	2.5	2.72299	1	1	9356
PSMD6	PSMD6	1percfilter, All Targets	RNA	Endogenous	01	6	66	17	17.3769	1	1	9861
PIGB	PIGB	1percfilter, All Targets	RNA	Endogenous	01	1	30	5	5.35572	1	1	9488
SYBU	SYBU	1percfilter, All Targets	RNA	Endogenous	01	1	34	6	5.33631	1	1	55638
PUM1	PUM1	1percfilter, All Targets	RNA	Endogenous	01	4	82	22.5	22.7088	1	1	9698
FOXJ2	FOXJ2	1percfilter, All Targets	RNA	Endogenous	01	2	36	10.5	9.09479	1	1	55810
KCNMB1	KCNMB1	1percfilter, All Targets	RNA	Endogenous	01	1	56	8	10.387	1	1	3779
DEFB123	DEFB123	1percfilter, All Targets	RNA	Endogenous	01	1	18	6	5.28284	1	1	245936
ELMO1	ELMO1	1percfilter, All Targets	RNA	Endogenous	01	2	137	28	23.1974	1	1	9844
TMEM154	TMEM154	1percfilter, All Targets	RNA	Endogenous	01	1	33	4.5	6.20201	1	1	201799
KLHL12	KLHL12	1percfilter, All Targets	RNA	Endogenous	01	3	215	35.5	34.1938	1	1	59349
WDR93	WDR93	1percfilter, All Targets	RNA	Endogenous	01	1	24	6	5.71464	1	1	56964
MEPCE	MEPCE	1percfilter, All Targets	RNA	Endogenous	01	27	344	96	88.7821	1	1	56257
COX8C	UNC79,COX8C	1percfilter, All Targets	RNA	Endogenous	01	1	30	6.5	6.2338	1	1	341947
C11orf54	C11orf54	1percfilter, All Targets	RNA	Endogenous	01	2	55	12	12.3156	1	1	28970
OR4S2	OR4S2	All Targets	RNA	Endogenous	01	1	21	2.5	3.21246	1	1	219431
OR9G9	OR9G9,OR9G1	1percfilter, All Targets	RNA	Endogenous	01	4	27	6.5	8.06651	1	1	504191
FOLR2	FOLR2	All Targets	RNA	Endogenous	01	1	29	3	3.17622	1	1	2350
CAPN2	CAPN2	1percfilter, All Targets	RNA	Endogenous	01	6	56	15.5	17.6752	1	1	824
FGF13	FGF13	1percfilter, All Targets	RNA	Endogenous	01	1	59	9	10.4712	1	1	2258
AIP	AIP	1percfilter, All Targets	RNA	Endogenous	01	3	40	11	10.5651	1	1	9049
MRPL3	MRPL3	1percfilter, All Targets	RNA	Endogenous	01	16	140	33	37.4774	1	1	11222
KCNMA1	KCNMA1	1percfilter, All Targets	RNA	Endogenous	01	3	56	11	12.0751	1	1	3778
LYPD6B	LYPD6B	1percfilter, All Targets	RNA	Endogenous	01	3	26	8	8.33866	1	1	130576
OR11G2	OR11G2	1percfilter, All Targets	RNA	Endogenous	01	1	27	5.5	5.95318	1	1	390439
TUBB1	TUBB1	1percfilter, All Targets	RNA	Endogenous	01	1	40	7	6.36908	1	1	81027
DGKK	DGKK	All Targets	RNA	Endogenous	01	1	29	4.5	4.95962	1	1	139189
PMVK	PMVK	1percfilter, All Targets	RNA	Endogenous	01	1	18	5	4.99423	1	1	10654
RAB11FIP3	RAB11FIP3	1percfilter, All Targets	RNA	Endogenous	01	2	42	10	9.83894	1	1	9727
HIP1	HIP1	1percfilter, All Targets	RNA	Endogenous	01	1	29	9.5	7.45129	1	1	3092
ARMT1	ARMT1	All Targets	RNA	Endogenous	01	1	35	5	5.93212	1	1	79624
P2RX6	P2RX6	All Targets	RNA	Endogenous	01	1	32	3.5	3.43312	1	1	9127
REM2	REM2	1percfilter, All Targets	RNA	Endogenous	01	2	52	10	10.0018	1	1	161253
RGS9BP	RGS9BP	All Targets	RNA	Endogenous	01	1	28	3	3.48022	1	1	388531
EFCAB1	EFCAB1	All Targets	RNA	Endogenous	01	1	29	4.5	4.51259	1	1	79645
ARHGEF28	ARHGEF28	1percfilter, All Targets	RNA	Endogenous	01	2	33	8	7.33377	1	1	64283
TUT1	TUT1	1percfilter, All Targets	RNA	Endogenous	01	3	56	15.5	13.6118	1	1	64852
GDF1	GDF1,CERS1	1percfilter, All Targets	RNA	Endogenous	01	10	84	23	28.0779	1	1	2657
CNKSR3	CNKSR3	1percfilter, All Targets	RNA	Endogenous	01	2	36	6.5	6.19636	1	1	154043
TBC1D10A	TBC1D10A	1percfilter, All Targets	RNA	Endogenous	01	1	20	5.5	4.24834	1	1	83874
F10	F10	All Targets	RNA	Endogenous	01	1	21	3.5	3.82936	1	1	2159
CMSS1	CMSS1	1percfilter, All Targets	RNA	Endogenous	01	2	48	11.5	12.3668	1	1	84319
MARCHF7	MARCHF7	1percfilter, All Targets	RNA	Endogenous	01	15	95	27	31.3518	1	1	64844
CLNS1A	CLNS1A	1percfilter, All Targets	RNA	Endogenous	01	15	124	26.5	33.5417	1	1	1207
ACBD4	ACBD4	All Targets	RNA	Endogenous	01	1	29	4.5	4.19547	1	1	79777
LRRC69	LRRC69	1percfilter, All Targets	RNA	Endogenous	01	1	31	6	5.55547	1	1	100130742
IFRD1	IFRD1	1percfilter, All Targets	RNA	Endogenous	01	5	64	13	15.2383	1	1	3475
CHP2	CHP2	All Targets	RNA	Endogenous	01	1	26	3.5	3.89078	1	1	63928
ZC3H11A	LOC441155,ZC3H11A,ZC3H11B	1percfilter, All Targets	RNA	Endogenous	01	25	491	103.5	109.466	1	1	9877
TM2D2	TM2D2	1percfilter, All Targets	RNA	Endogenous	01	1	24	5	4.92907	1	1	83877
ANKRD7	ANKRD7	All Targets	RNA	Endogenous	01	1	23	4.5	4.2596	1	1	56311
PROKR1	PROKR1	1percfilter, All Targets	RNA	Endogenous	01	1	27	8	6.70607	1	1	10887
LDLRAD3	LDLRAD3	1percfilter, All Targets	RNA	Endogenous	01	4	67	10.5	12.0928	1	1	143458
TBL3	TBL3	1percfilter, All Targets	RNA	Endogenous	01	10	71	19.5	23.9525	1	1	10607
DUSP23	DUSP23	1percfilter, All Targets	RNA	Endogenous	01	1	43	5	5.63623	1	1	54935
IGFBP7	IGFBP7	1percfilter, All Targets	RNA	Endogenous	01	1	38	6	6.65576	1	1	3490
ROGDI	ROGDI	1percfilter, All Targets	RNA	Endogenous	01	10	224	51	42.6001	1	1	79641
BABAM2	BABAM2	1percfilter, All Targets	RNA	Endogenous	01	8	98	24.5	28.1806	1	1	9577
SLC7A7	SLC7A7	All Targets	RNA	Endogenous	01	1	28	5.5	5.72594	1	1	9056
CSRP3	CSRP3	All Targets	RNA	Endogenous	01	1	24	4	4.34051	1	1	8048
FAM168B	FAM168B	1percfilter, All Targets	RNA	Endogenous	01	4	69	23.5	20.3576	1	1	130074
KRTAP2-3	KRTAP2-3	1percfilter, All Targets	RNA	Endogenous	01	3	36	9.5	10.6542	1	1	730755
TSTD3	TSTD3	1percfilter, All Targets	RNA	Endogenous	01	2	27	6	6.44196	1	1	100130890
ADIPOR2	ADIPOR2	1percfilter, All Targets	RNA	Endogenous	01	3	48	9.5	11.5088	1	1	79602
SCARA3	SCARA3	1percfilter, All Targets	RNA	Endogenous	01	6	77	14.5	16.6329	1	1	51435
SPAG4	SPAG4	All Targets	RNA	Endogenous	01	1	24	5	4.31181	1	1	6676
CCDC152	CCDC152	1percfilter, All Targets	RNA	Endogenous	01	1	26	5	5.52178	1	1	100129792
TIMM23B	TIMM23B-AGAP6,TIMM23B,TIMM23	1percfilter, All Targets	RNA	Endogenous	01	11	105	33	33.2383	1	1	100652748
ATG4C	ATG4C	1percfilter, All Targets	RNA	Endogenous	01	4	49	10	10.8989	1	1	84938
TRIM69	TRIM69	All Targets	RNA	Endogenous	01	1	29	4	4.51913	1	1	140691
RDH16	RDH16	1percfilter, All Targets	RNA	Endogenous	01	1	25	7	7.03468	1	1	8608
KLC2	KLC2	1percfilter, All Targets	RNA	Endogenous	01	3	55	15.5	14.5646	1	1	64837
ETV6	ETV6	1percfilter, All Targets	RNA	Endogenous	01	3	44	7	8.63052	1	1	2120
SLC35A5	SLC35A5	1percfilter, All Targets	RNA	Endogenous	01	2	49	9.5	9.70736	1	1	55032
LRMDA	LRMDA	1percfilter, All Targets	RNA	Endogenous	01	3	48	8	8.83046	1	1	83938
CAGE1	CAGE1	All Targets	RNA	Endogenous	01	2	24	6	5.75872	1	1	285782
MINDY3	MINDY3	1percfilter, All Targets	RNA	Endogenous	01	6	65	13.5	15.2547	1	1	80013
SCML2	SCML2	1percfilter, All Targets	RNA	Endogenous	01	3	48	8.5	11.2353	1	1	10389
SPATA3	SPATA3	1percfilter, All Targets	RNA	Endogenous	01	1	46	7.5	7.26627	1	1	130560
STARD8	STARD8	1percfilter, All Targets	RNA	Endogenous	01	1	19	5.5	4.84408	1	1	9754
LEPROTL1	LEPROTL1	1percfilter, All Targets	RNA	Endogenous	01	3	58	18	17.3491	1	1	23484
KLF17	KLF17	1percfilter, All Targets	RNA	Endogenous	01	1	39	7	6.80173	1	1	128209
MEIS3	MEIS3	1percfilter, All Targets	RNA	Endogenous	01	4	50	18	15.5081	1	1	56917
PPIH	PPIH	1percfilter, All Targets	RNA	Endogenous	01	6	78	23	24.6473	1	1	10465
MCHR2	MCHR2	All Targets	RNA	Endogenous	01	1	24	4	4.47218	1	1	84539
TRMT1L	TRMT1L	1percfilter, All Targets	RNA	Endogenous	01	5	42	11.5	12.9619	1	1	81627
ABCG5	ABCG5	All Targets	RNA	Endogenous	01	1	27	4	4.43927	1	1	64240
SLC31A1	SLC31A1	1percfilter, All Targets	RNA	Endogenous	01	2	40	9.5	10.8561	1	1	1317
ASCC1	ASCC1	1percfilter, All Targets	RNA	Endogenous	01	1	39	7	7.56396	1	1	51008
FTMT	FTMT	1percfilter, All Targets	RNA	Endogenous	01	1	23	5.5	5.01594	1	1	94033
ATG4D	ATG4D	1percfilter, All Targets	RNA	Endogenous	01	5	56	13.5	15.9195	1	1	84971
MUC8	MUC8	1percfilter, All Targets	RNA	Endogenous	01	1	27	6.5	6.38144	1	1	100129528
RAB41	RAB41	All Targets	RNA	Endogenous	01	1	17	2	2.46103	1	1	347517
OR6Y1	OR6Y1	1percfilter, All Targets	RNA	Endogenous	01	1	22	6.5	5.69083	1	1	391112
OXT	OXT	1percfilter, All Targets	RNA	Endogenous	01	2	32	7	6.54592	1	1	5020
TMEM167B	TMEM167B	1percfilter, All Targets	RNA	Endogenous	01	4	53	16.5	15.4367	1	1	56900
EPHA4	EPHA4	1percfilter, All Targets	RNA	Endogenous	01	1	33	5	5.39075	1	1	2043
KRTAP5-10	KRTAP5-10	1percfilter, All Targets	RNA	Endogenous	01	2	35	7.5	8.58342	1	1	387273
CSAD	CSAD	1percfilter, All Targets	RNA	Endogenous	01	2	37	8	7.77256	1	1	51380
SEMA3E	SEMA3E	All Targets	RNA	Endogenous	01	1	24	4.5	4.81378	1	1	9723
ANKRD22	ANKRD22	All Targets	RNA	Endogenous	01	1	34	4.5	4.34789	1	1	118932
CSN3	CSN3	All Targets	RNA	Endogenous	01	1	24	4	3.95557	1	1	1448
CSTL1	CSTL1	All Targets	RNA	Endogenous	01	1	35	3	3.71442	1	1	128817
DYNLT2B	DYNLT2B	1percfilter, All Targets	RNA	Endogenous	01	7	76	25	23.4901	1	1	255758
SCAF1	SCAF1	1percfilter, All Targets	RNA	Endogenous	01	6	61	24	20.8525	1	1	58506
FBXL20	FBXL20	1percfilter, All Targets	RNA	Endogenous	01	5	54	19	17.4973	1	1	84961
PARVB	PARVB	1percfilter, All Targets	RNA	Endogenous	01	2	33	7	6.41155	1	1	29780
PDZK1IP1	PDZK1IP1	All Targets	RNA	Endogenous	01	1	18	3.5	3.9102	1	1	10158
KIFC1	KIFC1	1percfilter, All Targets	RNA	Endogenous	01	5	48	14.5	15.3939	1	1	3833
FGF21	FGF21	1percfilter, All Targets	RNA	Endogenous	01	2	50	10	10.76	1	1	26291
DRICH1	DRICH1	1percfilter, All Targets	RNA	Endogenous	01	1	30	6	6.04424	1	1	51233
APOL2	APOL2	1percfilter, All Targets	RNA	Endogenous	01	3	45	8	8.98444	1	1	23780
CFHR4	CFHR4	All Targets	RNA	Endogenous	01	1	26	4	4.33977	1	1	10877
LMOD3	LMOD3	All Targets	RNA	Endogenous	01	2	32	5.5	5.75663	1	1	56203
MAP4K4	MAP4K4	1percfilter, All Targets	RNA	Endogenous	01	15	205	66	61.4463	1	1	9448
SBSN	SBSN	1percfilter, All Targets	RNA	Endogenous	01	1	27	7	6.31696	1	1	374897
SHH	SHH	1percfilter, All Targets	RNA	Endogenous	01	1	37	9	7.06693	1	1	6469
MAFA	MAFA	1percfilter, All Targets	RNA	Endogenous	01	2	40	8.5	9.32777	1	1	389692
APOF	APOF	1percfilter, All Targets	RNA	Endogenous	01	1	25	6	5.81231	1	1	319
KIF27	KIF27	All Targets	RNA	Endogenous	01	1	24	8.5	6.78847	1	1	55582
NR1H3	NR1H3	1percfilter, All Targets	RNA	Endogenous	01	4	45	9.5	10.8732	1	1	10062
MRM3	MRM3	1percfilter, All Targets	RNA	Endogenous	01	4	51	8.5	11.8368	1	1	55178
NR1I2	NR1I2	1percfilter, All Targets	RNA	Endogenous	01	1	25	6	5.06393	1	1	8856
CEBPZ	CEBPZ	1percfilter, All Targets	RNA	Endogenous	01	5	68	17	15.5757	1	1	10153
GJA1	GJA1	All Targets	RNA	Endogenous	01	1	33	6	5.13711	1	1	2697
MOK	MOK	1percfilter, All Targets	RNA	Endogenous	01	4	55	12	12.8944	1	1	5891
ZSCAN30	ZSCAN30	1percfilter, All Targets	RNA	Endogenous	01	3	55	15	15.1225	1	1	100101467
ELN	ELN	1percfilter, All Targets	RNA	Endogenous	01	5	66	13.5	15.8849	1	1	2006
HSP90AB1	HSP90AB1	1percfilter, All Targets	RNA	Endogenous	01	70	481	167	183.886	1	1	3326
FGD1	FGD1	1percfilter, All Targets	RNA	Endogenous	01	5	34	10.5	12.3081	1	1	2245
TEX13D	TEX13D	1percfilter, All Targets	RNA	Endogenous	01	1	28	5.5	5.00921	1	1	100132015
GLP1R	GLP1R	All Targets	RNA	Endogenous	01	1	38	4.5	4.65495	1	1	2740
PTN	PTN	1percfilter, All Targets	RNA	Endogenous	01	6	52	16	15.7559	1	1	5764
TMEM176A	TMEM176A	All Targets	RNA	Endogenous	01	1	25	4.5	4.65101	1	1	55365
PTPRJ	PTPRJ	All Targets	RNA	Endogenous	01	2	30	8	6.82096	1	1	5795
S100Z	S100Z	1percfilter, All Targets	RNA	Endogenous	01	1	29	6	6.32417	1	1	170591
TMEM217	TMEM217	1percfilter, All Targets	RNA	Endogenous	01	1	26	7	6.22835	1	1	221468
PPP1R3C	PPP1R3C	1percfilter, All Targets	RNA	Endogenous	01	1	36	8.5	7.91679	1	1	5507
PLA2G3	PLA2G3	1percfilter, All Targets	RNA	Endogenous	01	6	49	14	15.0068	1	1	50487
KCNQ1	KCNQ1	1percfilter, All Targets	RNA	Endogenous	01	1	24	6.5	6.92257	1	1	3784
OR13C3	OR13C3	All Targets	RNA	Endogenous	01	1	24	3.5	3.80607	1	1	138803
DERA	DERA	1percfilter, All Targets	RNA	Endogenous	01	5	66	13.5	13.9233	1	1	51071
ECE1	ECE1	All Targets	RNA	Endogenous	01	2	26	7.5	7.22202	1	1	1889
SLC45A2	SLC45A2	All Targets	RNA	Endogenous	01	1	28	5	5.71464	1	1	51151
C1orf56	C1orf56	All Targets	RNA	Endogenous	01	1	25	4	4.02432	1	1	54964
ALKBH1	ALKBH1	1percfilter, All Targets	RNA	Endogenous	01	3	26	5	6.17811	1	1	8846
RSPH9	RSPH9	All Targets	RNA	Endogenous	01	1	28	4.5	4.74818	1	1	221421
ADH5	ADH5	1percfilter, All Targets	RNA	Endogenous	01	7	70	19	22.5177	1	1	128
FOLH1	FOLH1B,FOLH1	All Targets	RNA	Endogenous	01	1	24	5	4.7253	1	1	2346
TRIM14	TRIM14	All Targets	RNA	Endogenous	01	1	22	4	4.0898	1	1	9830
ADGRG5	ADGRG5	All Targets	RNA	Endogenous	01	1	29	5	5.37135	1	1	221188
ZNF200	ZNF200	1percfilter, All Targets	RNA	Endogenous	01	2	38	11	9.51347	1	1	7752
TMEM151A	TMEM151A	1percfilter, All Targets	RNA	Endogenous	01	1	35	6	6.23274	1	1	256472
BAAT	BAAT	All Targets	RNA	Endogenous	01	1	19	5.5	4.13537	1	1	570
SDR42E1	SDR42E1	1percfilter, All Targets	RNA	Endogenous	01	1	31	6	5.15689	1	1	93517
ADSS1	ADSS1	All Targets	RNA	Endogenous	01	1	24	5.5	5.24517	1	1	122622
CHRNA2	CHRNA2	All Targets	RNA	Endogenous	01	1	27	5	4.7069	1	1	1135
ELP3	ELP3	1percfilter, All Targets	RNA	Endogenous	01	5	51	13.5	14.7002	1	1	55140
ZNF93	ZNF93	1percfilter, All Targets	RNA	Endogenous	01	6	58	16	16.4832	1	1	81931
ZBTB44	ZBTB44	1percfilter, All Targets	RNA	Endogenous	01	8	96	21	23.9738	1	1	29068
ELOVL5	ELOVL5	1percfilter, All Targets	RNA	Endogenous	01	29	231	78	74.66	1	1	60481
TNFRSF10A	TNFRSF10A	All Targets	RNA	Endogenous	01	1	27	7	6.67668	1	1	8797
MUC21	MUC21	1percfilter, All Targets	RNA	Endogenous	01	1	36	6.5	7.53281	1	1	394263
UBTD1	UBTD1	All Targets	RNA	Endogenous	01	1	40	5.5	5.43158	1	1	80019
TFF2	TFF2	1percfilter, All Targets	RNA	Endogenous	01	1	39	5.5	6.4471	1	1	7032
MKNK2	MKNK2	1percfilter, All Targets	RNA	Endogenous	01	7	76	20.5	20.4828	1	1	2872
NBDY	NBDY	1percfilter, All Targets	RNA	Endogenous	01	2	79	11	13.2026	1	1	550643
GTF2E1	GTF2E1	1percfilter, All Targets	RNA	Endogenous	01	3	50	7	8.61503	1	1	2960
CHM	CHM	1percfilter, All Targets	RNA	Endogenous	01	3	52	8.5	9.38679	1	1	1121
HDC	HDC	All Targets	RNA	Endogenous	01	1	27	4	4.56628	1	1	3067
KRTAP21-2	KRTAP21-2	1percfilter, All Targets	RNA	Endogenous	01	1	34	6	5.66824	1	1	337978
OR52J3	OR52J3	1percfilter, All Targets	RNA	Endogenous	01	1	33	8.5	8.93812	1	1	119679
PSMC6	PSMC6	1percfilter, All Targets	RNA	Endogenous	01	6	64	19.5	20.8293	1	1	5706
ZNF717	ZNF717	1percfilter, All Targets	RNA	Endogenous	01	2	32	11	10.2295	1	1	100131827
XKR8	XKR8	1percfilter, All Targets	RNA	Endogenous	01	3	33	10.5	11.135	1	1	55113
TCF20	TCF20	1percfilter, All Targets	RNA	Endogenous	01	6	66	15	17.1515	1	1	6942
WASHC4	WASHC4	1percfilter, All Targets	RNA	Endogenous	01	6	51	12.5	13.9945	1	1	23325
CCNA2	CCNA2	1percfilter, All Targets	RNA	Endogenous	01	6	62	15.5	15.6424	1	1	890
DLGAP1	DLGAP1	1percfilter, All Targets	RNA	Endogenous	01	2	118	13	13.0256	1	1	9229
PNMA3	PNMA3	1percfilter, All Targets	RNA	Endogenous	01	2	35	7	8.31197	1	1	29944
SAMD7	SAMD7	1percfilter, All Targets	RNA	Endogenous	01	1	33	6.5	5.71073	1	1	344658
RUBCN	RUBCN	1percfilter, All Targets	RNA	Endogenous	01	1	33	7.5	7.04738	1	1	9711
SCGB2A2	SCGB2A2	1percfilter, All Targets	RNA	Endogenous	01	1	22	6	5.92108	1	1	4250
OR52E6	OR52E6	All Targets	RNA	Endogenous	01	1	38	6.5	5.05778	1	1	390078
KHDC1	KHDC1	1percfilter, All Targets	RNA	Endogenous	01	4	37	9	9.61419	1	1	80759
ANKRD31	ANKRD31	All Targets	RNA	Endogenous	01	1	30	5	4.26895	1	1	256006
ZNF322	ZNF322	1percfilter, All Targets	RNA	Endogenous	01	3	54	11.5	13.2443	1	1	79692
ABLIM2	ABLIM2	1percfilter, All Targets	RNA	Endogenous	01	2	45	5.5	6.61314	1	1	84448
MINDY4B	MINDY4B	1percfilter, All Targets	RNA	Endogenous	01	2	33	8	7.92342	1	1	646951
CTLA4	CTLA4	1percfilter, All Targets	RNA	Endogenous	01	1	26	5.5	4.60107	1	1	1493
SRSF6	SRSF6	1percfilter, All Targets	RNA	Endogenous	01	26	127	40.5	48.6085	1	1	6431
PIGU	PIGU	1percfilter, All Targets	RNA	Endogenous	01	1	26	7.5	6.42984	1	1	128869
CDK18	CDK18	All Targets	RNA	Endogenous	01	1	32	7	6.86129	1	1	5129
MEOX1	MEOX1	All Targets	RNA	Endogenous	01	1	17	5	4.66607	1	1	4222
AP3S1	AP3S1	1percfilter, All Targets	RNA	Endogenous	01	11	117	29.5	34.2294	1	1	1176
HMHB1	HMHB1	All Targets	RNA	Endogenous	01	1	27	4.5	4.89814	1	1	57824
WASHC1	WASH2P,WASH8P,WASHC1,WASH9P,WASH7P	1percfilter, All Targets	RNA	Endogenous	01	57	428	112	128.869	1	1	100287171
GABRR3	GABRR3	1percfilter, All Targets	RNA	Endogenous	01	1	28	6	5.68624	1	1	200959
KIAA0895L	KIAA0895L	1percfilter, All Targets	RNA	Endogenous	01	7	103	22	21.7986	1	1	653319
DNAJC14	DNAJC14	1percfilter, All Targets	RNA	Endogenous	01	3	43	14	14.4165	1	1	85406
AGGF1	AGGF1	1percfilter, All Targets	RNA	Endogenous	01	2	41	9	9.71512	1	1	55109
PDZK1	PDZK1	1percfilter, All Targets	RNA	Endogenous	01	3	55	10.5	12.8279	1	1	5174
EBAG9	EBAG9	1percfilter, All Targets	RNA	Endogenous	01	3	46	11	11.6006	1	1	9166
HEATR5B	HEATR5B	1percfilter, All Targets	RNA	Endogenous	01	5	52	15	14.841	1	1	54497
AKR7L	AKR7L	1percfilter, All Targets	RNA	Endogenous	01	1	25	7	5.81145	1	1	246181
LAMA2	LAMA2	All Targets	RNA	Endogenous	01	1	19	4	3.89657	1	1	3908
LST1	LST1	1percfilter, All Targets	RNA	Endogenous	01	1	39	7.5	6.66471	1	1	7940
FAM170A	FAM170A	All Targets	RNA	Endogenous	01	1	33	5	4.45823	1	1	340069
APBA2	APBA2	1percfilter, All Targets	RNA	Endogenous	01	34	304	73.5	80.9508	1	1	321
CPSF7	CPSF7	1percfilter, All Targets	RNA	Endogenous	01	9	94	28.5	28.8074	1	1	79869
EEF1A2	EEF1A2	1percfilter, All Targets	RNA	Endogenous	01	1	34	9	6.9088	1	1	1917
OR51H1	OR51H1	1percfilter, All Targets	RNA	Endogenous	01	1	30	5.5	5.7823	1	1	401663
TNP2	TNP2	All Targets	RNA	Endogenous	01	1	16	4.5	4.8794	1	1	7142
DCBLD2	DCBLD2	1percfilter, All Targets	RNA	Endogenous	01	7	135	23	22.0191	1	1	131566
GJB7	GJB7	1percfilter, All Targets	RNA	Endogenous	01	1	31	4.5	4.81619	1	1	375519
CHRNB4	CHRNB4	1percfilter, All Targets	RNA	Endogenous	01	4	44	14.5	14.2431	1	1	1143
TNFSF18	TNFSF18	1percfilter, All Targets	RNA	Endogenous	01	1	31	8.5	7.16582	1	1	8995
COPG1	COPG1	1percfilter, All Targets	RNA	Endogenous	01	9	54	19.5	20.9244	1	1	22820
CCDC60	CCDC60	1percfilter, All Targets	RNA	Endogenous	01	1	31	6	5.68513	1	1	160777
USP4	USP4	1percfilter, All Targets	RNA	Endogenous	01	9	71	17.5	21.1025	1	1	7375
OR2W3	OR2W3	All Targets	RNA	Endogenous	01	1	24	4.5	4.7578	1	1	343171
SAP130	SAP130	1percfilter, All Targets	RNA	Endogenous	01	4	73	11.5	12.9286	1	1	79595
ZMYM3	ZMYM3	1percfilter, All Targets	RNA	Endogenous	01	9	77	18.5	21.6497	1	1	9203
HNRNPA3	HNRNPA3	1percfilter, All Targets	RNA	Endogenous	01	41	281	87	103.369	1	1	220988
VBP1	VBP1	1percfilter, All Targets	RNA	Endogenous	01	9	78	22	25.5992	1	1	7411
EPSTI1	EPSTI1	All Targets	RNA	Endogenous	01	1	22	4.5	3.67068	1	1	94240
KRT86	KRT86	1percfilter, All Targets	RNA	Endogenous	01	1	37	6	7.05316	1	1	3892
GLB1L2	GLB1L2	1percfilter, All Targets	RNA	Endogenous	01	1	30	5.5	5.37013	1	1	89944
FGF16	FGF16	1percfilter, All Targets	RNA	Endogenous	01	2	23	5.5	6.392	1	1	8823
TFRC	TFRC	1percfilter, All Targets	RNA	Endogenous	01	14	108	31	34.2112	1	1	7037
ARMC9	ARMC9	1percfilter, All Targets	RNA	Endogenous	01	5	52	10.5	12.758	1	1	80210
MRGPRG	MRGPRG	1percfilter, All Targets	RNA	Endogenous	01	3	47	13.5	13.0129	1	1	386746
SULT2B1	SULT2B1	1percfilter, All Targets	RNA	Endogenous	01	1	26	5	5.05935	1	1	6820
NRBF2	NRBF2	1percfilter, All Targets	RNA	Endogenous	01	3	48	10	9.27949	1	1	29982
LINGO2	LINGO2	All Targets	RNA	Endogenous	01	1	28	5	5.62419	1	1	158038
PPP1R14A	PPP1R14A	All Targets	RNA	Endogenous	01	1	22	6	5.49247	1	1	94274
TEX45	TEX45	1percfilter, All Targets	RNA	Endogenous	01	1	25	5.5	5.12309	1	1	374877
GTF2H2C	GTF2H2B,GTF2H2C,GTF2H2C_2,GTF2H2	1percfilter, All Targets	RNA	Endogenous	01	8	91	25	27.6683	1	1	728340
SPATA20	SPATA20	1percfilter, All Targets	RNA	Endogenous	01	1	70	9.5	8.5826	1	1	64847
RMND5B	RMND5B	1percfilter, All Targets	RNA	Endogenous	01	1	45	11	9.79659	1	1	64777
GPNMB	GPNMB	All Targets	RNA	Endogenous	01	2	41	6	7.19779	1	1	10457
USP28	USP28	1percfilter, All Targets	RNA	Endogenous	01	2	48	11.5	13.148	1	1	57646
RNF146	RNF146	1percfilter, All Targets	RNA	Endogenous	01	4	43	12.5	12.4078	1	1	81847
OR4B1	OR4B1	1percfilter, All Targets	RNA	Endogenous	01	1	23	6.5	6.11179	1	1	119765
CAMSAP1	CAMSAP1	1percfilter, All Targets	RNA	Endogenous	01	3	76	18	16.6116	1	1	157922
CYFIP2	CYFIP2	1percfilter, All Targets	RNA	Endogenous	01	3	60	16.5	15.1513	1	1	26999
ASB14	ASB14	All Targets	RNA	Endogenous	01	1	31	3.5	3.31697	1	1	142686
RCOR3	RCOR3	1percfilter, All Targets	RNA	Endogenous	01	9	72	18.5	22.223	1	1	55758
OOSP4B	OOSP4B	All Targets	RNA	Endogenous	01	1	38	4	4.21936	1	1	107987155
SPANXN2	SPANXN2	1percfilter, All Targets	RNA	Endogenous	01	1	36	6	4.93594	1	1	494119
AKR1C2	AKR1C2	1percfilter, All Targets	RNA	Endogenous	01	1	28	6.5	5.47803	1	1	1646
PTDSS2	PTDSS2	1percfilter, All Targets	RNA	Endogenous	01	1	33	8.5	8.60939	1	1	81490
TMEM163	TMEM163	All Targets	RNA	Endogenous	01	1	16	3.5	3.84648	1	1	81615
YIPF2	YIPF2	1percfilter, All Targets	RNA	Endogenous	01	2	37	6.5	7.11397	1	1	78992
SMCO1	SMCO1	1percfilter, All Targets	RNA	Endogenous	01	1	18	7	6.35264	1	1	255798
NECTIN2	NECTIN2	1percfilter, All Targets	RNA	Endogenous	01	1	25	6	5.21768	1	1	5819
FBXL5	FBXL5	1percfilter, All Targets	RNA	Endogenous	01	2	83	24	19.4284	1	1	26234
ALYREF	ALYREF	1percfilter, All Targets	RNA	Endogenous	01	16	136	34.5	42.2476	1	1	10189
M1AP	M1AP	All Targets	RNA	Endogenous	01	1	17	4	3.63345	1	1	130951
P2RY11	P2RY11,PPAN-P2RY11	1percfilter, All Targets	RNA	Endogenous	01	4	46	14.5	15.0483	1	1	5032
SH3BGRL3	SH3BGRL3	1percfilter, All Targets	RNA	Endogenous	01	9	81	21	23.3656	1	1	83442
RHOXF1	RHOXF1	All Targets	RNA	Endogenous	01	1	23	3.5	3.76948	1	1	158800
ZNF585A	ZNF585A	1percfilter, All Targets	RNA	Endogenous	01	3	44	9.5	11.2782	1	1	199704
SEC23IP	SEC23IP	1percfilter, All Targets	RNA	Endogenous	01	6	40	18	17.1779	1	1	11196
SBK1	SBK1	1percfilter, All Targets	RNA	Endogenous	01	4	132	43.5	29.1597	1	1	388228
HLA-G	HLA-G	1percfilter, All Targets	RNA	Endogenous	01	1	34	8.5	7.69352	1	1	3135
DNTT	DNTT	1percfilter, All Targets	RNA	Endogenous	01	1	34	4.5	4.62772	1	1	1791
LRRC70	LRRC70	1percfilter, All Targets	RNA	Endogenous	01	2	28	7	7.63431	1	1	100130733
DDAH2	DDAH2	1percfilter, All Targets	RNA	Endogenous	01	8	90	28.5	24.8121	1	1	23564
TMEM211	TMEM211	All Targets	RNA	Endogenous	01	1	22	3.5	3.57564	1	1	255349
OR56A4	OR56A4	1percfilter, All Targets	RNA	Endogenous	01	2	30	8	7.34009	1	1	120793
GDE1	GDE1	1percfilter, All Targets	RNA	Endogenous	01	5	44	12	12.7621	1	1	51573
SERHL2	SERHL2,SERHL	1percfilter, All Targets	RNA	Endogenous	01	2	36	8	7.88769	1	1	253190
AZI2	AZI2	1percfilter, All Targets	RNA	Endogenous	01	4	62	13	14.1165	1	1	64343
ZIC1	ZIC1	1percfilter, All Targets	RNA	Endogenous	01	104	676	202.5	244.181	1	1	7545
BBS4	BBS4	1percfilter, All Targets	RNA	Endogenous	01	1	32	9	8.35512	1	1	585
SLC17A6	SLC17A6	1percfilter, All Targets	RNA	Endogenous	01	2	31	5	6.09691	1	1	57084
H3C8	H3C8	1percfilter, All Targets	RNA	Endogenous	01	16	199	51	57.4113	1	1	8355
DKK4	DKK4	All Targets	RNA	Endogenous	01	2	32	8	7.48013	1	1	27121
AGO4	AGO4	1percfilter, All Targets	RNA	Endogenous	01	2	44	10	10.9242	1	1	192670
C2CD4D	C2CD4D	All Targets	RNA	Endogenous	01	1	23	4.5	4.15345	1	1	100191040
C8orf33	C8orf33	1percfilter, All Targets	RNA	Endogenous	01	3	32	9.5	10.4779	1	1	65265
MAP7	MAP7	1percfilter, All Targets	RNA	Endogenous	01	4	45	9	9.84548	1	1	9053
LAMC3	LAMC3	All Targets	RNA	Endogenous	01	1	20	1.5	1.96705	1	1	10319
PLEKHG3	PLEKHG3	1percfilter, All Targets	RNA	Endogenous	01	2	27	5	5.92292	1	1	26030
ZNF708	ZNF708	1percfilter, All Targets	RNA	Endogenous	01	5	53	11	13.3217	1	1	7562
TP53TG3F	TP53TG3F,LOC102723655,TP53TG3E,TP53TG3D,TP53TG3C	1percfilter, All Targets	RNA	Endogenous	01	4	63	15.5	17.3862	1	1	102724127
C10orf71	C10orf71	1percfilter, All Targets	RNA	Endogenous	01	2	29	6.5	7.92456	1	1	118461
MFSD14A	MFSD14A	1percfilter, All Targets	RNA	Endogenous	01	3	45	15.5	14.7046	1	1	64645
STRADB	STRADB	1percfilter, All Targets	RNA	Endogenous	01	5	51	15.5	16.6666	1	1	55437
PRCD	PRCD	1percfilter, All Targets	RNA	Endogenous	01	1	29	6.5	5.39889	1	1	768206
DCBLD1	DCBLD1	1percfilter, All Targets	RNA	Endogenous	01	2	30	7.5	6.86798	1	1	285761
SLC22A3	SLC22A3	All Targets	RNA	Endogenous	01	1	22	2	3.10396	1	1	6581
KRTAP19-2	KRTAP19-2	1percfilter, All Targets	RNA	Endogenous	01	1	26	6	5.76793	1	1	337969
TSPAN33	TSPAN33	1percfilter, All Targets	RNA	Endogenous	01	4	55	8	9.88035	1	1	340348
EPM2AIP1	EPM2AIP1	1percfilter, All Targets	RNA	Endogenous	01	15	123	38.5	37.1771	1	1	9852
CCNE2	CCNE2	1percfilter, All Targets	RNA	Endogenous	01	1	55	8	9.40264	1	1	9134
HEMGN	HEMGN	All Targets	RNA	Endogenous	01	1	21	3	3.25947	1	1	55363
LRRC10B	LRRC10B	All Targets	RNA	Endogenous	01	1	31	5	4.7889	1	1	390205
ABCD1	ABCD1	1percfilter, All Targets	RNA	Endogenous	01	1	31	5	5.63238	1	1	215
PPP1R1A	PPP1R1A	1percfilter, All Targets	RNA	Endogenous	01	1	33	11	8.22957	1	1	5502
TAF1	TAF1	1percfilter, All Targets	RNA	Endogenous	01	9	102	21.5	26.0374	1	1	6872
ABLIM1	ABLIM1	1percfilter, All Targets	RNA	Endogenous	01	3	72	10	11.7165	1	1	3983
FAM237B	FAM237B	All Targets	RNA	Endogenous	01	1	28	5	4.18283	1	1	107986818
ZMYM6	ZMYM6	1percfilter, All Targets	RNA	Endogenous	01	2	53	9.5	9.53669	1	1	9204
ZNF83	ZNF83	1percfilter, All Targets	RNA	Endogenous	01	4	84	18	17.8809	1	1	55769
RGS14	RGS14	1percfilter, All Targets	RNA	Endogenous	01	4	49	15	13.5375	1	1	10636
RND1	RND1	All Targets	RNA	Endogenous	01	1	23	3	3.33397	1	1	27289
DENND2C	DENND2C	1percfilter, All Targets	RNA	Endogenous	01	1	22	5	5.58751	1	1	163259
TMEM175	TMEM175	1percfilter, All Targets	RNA	Endogenous	01	6	81	19.5	20.3141	1	1	84286
VPS26B	VPS26B	1percfilter, All Targets	RNA	Endogenous	01	6	63	19	17.0872	1	1	112936
ABHD12B	ABHD12B	1percfilter, All Targets	RNA	Endogenous	01	1	25	5.5	4.80143	1	1	145447
ABCA12	ABCA12	All Targets	RNA	Endogenous	01	1	26	3	3.88977	1	1	26154
GCSAM	GCSAM	All Targets	RNA	Endogenous	01	1	36	5	4.98608	1	1	257144
NOBOX	NOBOX	All Targets	RNA	Endogenous	01	1	33	4	4.54282	1	1	135935
ABCB11	ABCB11	All Targets	RNA	Endogenous	01	2	27	5	5.46599	1	1	8647
STAP2	STAP2	All Targets	RNA	Endogenous	01	1	26	3.5	4.20619	1	1	55620
FGR	FGR	All Targets	RNA	Endogenous	01	1	33	3.5	4.27894	1	1	2268
TMEM225	TMEM225	All Targets	RNA	Endogenous	01	1	28	3.5	3.60263	1	1	338661
PDE8A	PDE8A	1percfilter, All Targets	RNA	Endogenous	01	3	38	7.5	8.35296	1	1	5151
LRIG1	LRIG1	1percfilter, All Targets	RNA	Endogenous	01	4	60	11	11.1792	1	1	26018
SLC17A7	SLC17A7	1percfilter, All Targets	RNA	Endogenous	01	1	49	4	4.35463	1	1	57030
SSBP1	SSBP1	1percfilter, All Targets	RNA	Endogenous	01	13	101	26.5	30.6457	1	1	6742
NOTCH1	NOTCH1	1percfilter, All Targets	RNA	Endogenous	01	1	35	5	5.95162	1	1	4851
ABCB7	ABCB7	1percfilter, All Targets	RNA	Endogenous	01	5	69	12	14.181	1	1	22
YIPF3	YIPF3	1percfilter, All Targets	RNA	Endogenous	01	7	60	14	19.5265	1	1	25844
TCEAL4	TCEAL4	1percfilter, All Targets	RNA	Endogenous	01	14	112	32.5	39.3899	1	1	79921
DHTKD1	DHTKD1	1percfilter, All Targets	RNA	Endogenous	01	4	38	9	11.7636	1	1	55526
UVSSA	UVSSA	1percfilter, All Targets	RNA	Endogenous	01	3	45	13.5	13.3959	1	1	57654
KIAA0895	KIAA0895	1percfilter, All Targets	RNA	Endogenous	01	3	34	9.5	10.5051	1	1	23366
SLAMF6	SLAMF6	1percfilter, All Targets	RNA	Endogenous	01	1	29	6	5.60131	1	1	114836
SLC9A5	SLC9A5	All Targets	RNA	Endogenous	01	1	31	7	6.78446	1	1	6553
RALY	RALY	1percfilter, All Targets	RNA	Endogenous	01	17	125	31.5	39.5261	1	1	22913
SEMA4G	SEMA4G	1percfilter, All Targets	RNA	Endogenous	01	1	45	13	10.1682	1	1	57715
CCDC160	CCDC160	1percfilter, All Targets	RNA	Endogenous	01	2	25	4	5.16436	1	1	347475
UFC1	UFC1	1percfilter, All Targets	RNA	Endogenous	01	10	121	23	28.4039	1	1	51506
EOMES	EOMES	1percfilter, All Targets	RNA	Endogenous	01	2	342	24	27.4308	1	1	8320
H2AC11	H2AC11	1percfilter, All Targets	RNA	Endogenous	01	61	584	135	165.719	1	1	8969
NEFH	NEFH	1percfilter, All Targets	RNA	Endogenous	01	1	35	6	6.58034	1	1	4744
CCDC127	CCDC127	1percfilter, All Targets	RNA	Endogenous	01	5	57	9	11.7183	1	1	133957
LIPC	LIPC	All Targets	RNA	Endogenous	01	1	23	5	4.50576	1	1	3990
S100PBP	S100PBP	1percfilter, All Targets	RNA	Endogenous	01	6	47	19	18.9169	1	1	64766
SH3BP5L	SH3BP5L	1percfilter, All Targets	RNA	Endogenous	01	4	32	11	10.5733	1	1	80851
ELOA	ELOA	1percfilter, All Targets	RNA	Endogenous	01	7	53	17.5	19.967	1	1	6924
ADPRS	ADPRS	1percfilter, All Targets	RNA	Endogenous	01	7	58	15.5	18.5371	1	1	54936
MRPL24	MRPL24	1percfilter, All Targets	RNA	Endogenous	01	6	42	15.5	17.1607	1	1	79590
ZNF75A	ZNF75A	1percfilter, All Targets	RNA	Endogenous	01	1	43	7	6.59865	1	1	7627
H4C2	H4C2	1percfilter, All Targets	RNA	Endogenous	01	23	271	79.5	86.9398	1	1	8366
NPTX2	NPTX2	1percfilter, All Targets	RNA	Endogenous	01	19	362	66	72.8011	1	1	4885
FCN1	FCN1	1percfilter, All Targets	RNA	Endogenous	01	1	25	4.5	4.65298	1	1	2219
PDLIM7	PDLIM7	1percfilter, All Targets	RNA	Endogenous	01	4	48	15.5	16.4307	1	1	9260
PARP1	PARP1	1percfilter, All Targets	RNA	Endogenous	01	14	106	29	35.8443	1	1	142
TIMM21	TIMM21	1percfilter, All Targets	RNA	Endogenous	01	4	51	12.5	14.258	1	1	29090
SLC29A2	SLC29A2	All Targets	RNA	Endogenous	01	1	30	3	3.47595	1	1	3177
EIF3L	EIF3L	1percfilter, All Targets	RNA	Endogenous	01	52	325	95	110.47	1	1	51386
ANO4	ANO4	1percfilter, All Targets	RNA	Endogenous	01	2	33	8	8.89562	1	1	121601
TXNRD1	TXNRD1	1percfilter, All Targets	RNA	Endogenous	01	8	71	19	24.6638	1	1	7296
COMMD8	COMMD8	1percfilter, All Targets	RNA	Endogenous	01	1	30	5	5.19231	1	1	54951
PTH	PTH	1percfilter, All Targets	RNA	Endogenous	01	1	34	5.5	5.69335	1	1	5741
ADORA3	ADORA3	1percfilter, All Targets	RNA	Endogenous	01	3	28	7.5	8.68063	1	1	140
NCKAP1	NCKAP1	1percfilter, All Targets	RNA	Endogenous	01	9	99	26.5	29.1468	1	1	10787
IQCF1	IQCF1	All Targets	RNA	Endogenous	01	1	29	5	5.18329	1	1	132141
ZNF480	ZNF480	1percfilter, All Targets	RNA	Endogenous	01	3	43	10.5	11.284	1	1	147657
ECI2	ECI2	1percfilter, All Targets	RNA	Endogenous	01	4	45	11.5	13.0255	1	1	10455
MRPL34	MRPL34	1percfilter, All Targets	RNA	Endogenous	01	2	42	6	7.3732	1	1	64981
TNNI1	TNNI1	1percfilter, All Targets	RNA	Endogenous	01	1	34	7.5	7.38918	1	1	7135
SF3B1	SF3B1	1percfilter, All Targets	RNA	Endogenous	01	12	163	40	44.5012	1	1	23451
CHIA	CHIA	1percfilter, All Targets	RNA	Endogenous	01	2	34	7	6.83923	1	1	27159
ZFPL1	ZFPL1	1percfilter, All Targets	RNA	Endogenous	01	1	39	8.5	7.49463	1	1	7542
SLC5A5	SLC5A5	1percfilter, All Targets	RNA	Endogenous	01	2	40	7	7.2746	1	1	6528
FAM20B	FAM20B	1percfilter, All Targets	RNA	Endogenous	01	7	73	20	21.946	1	1	9917
MAPK1IP1L	MAPK1IP1L	1percfilter, All Targets	RNA	Endogenous	01	9	83	30	31.0602	1	1	93487
C16orf46	C16orf46	1percfilter, All Targets	RNA	Endogenous	01	1	26	6	5.789	1	1	123775
PPP1R3E	PPP1R3E	1percfilter, All Targets	RNA	Endogenous	01	2	43	13	10.445	1	1	90673
CHEK1	CHEK1	1percfilter, All Targets	RNA	Endogenous	01	5	56	11	13.217	1	1	1111
PCSK7	PCSK7	1percfilter, All Targets	RNA	Endogenous	01	1	40	12	11.5165	1	1	9159
NOP9	NOP9	1percfilter, All Targets	RNA	Endogenous	01	2	50	14.5	13.6276	1	1	161424
FZD6	FZD6	1percfilter, All Targets	RNA	Endogenous	01	1	25	6	6.81739	1	1	8323
GBGT1	GBGT1	1percfilter, All Targets	RNA	Endogenous	01	2	29	6.5	7.30108	1	1	26301
SCN7A	SCN7A	All Targets	RNA	Endogenous	01	1	27	4	4.20324	1	1	6332
C18orf54	C18orf54	1percfilter, All Targets	RNA	Endogenous	01	3	61	9.5	10.9748	1	1	162681
ZFAND6	ZFAND6,ATP8B5P	1percfilter, All Targets	RNA	Endogenous	01	8	72	20.5	22.1126	1	1	54469
NEUROD4	NEUROD4	1percfilter, All Targets	RNA	Endogenous	01	2	34	5.5	5.88164	1	1	58158
OR9K2	OR9K2	1percfilter, All Targets	RNA	Endogenous	01	1	29	6.5	5.15796	1	1	441639
PPP3CA	PPP3CA	All Targets	RNA	Endogenous	01	1	33	5.5	5.43659	1	1	5530
RBM23	RBM23	1percfilter, All Targets	RNA	Endogenous	01	5	69	13	15.3786	1	1	55147
DNTTIP2	DNTTIP2	1percfilter, All Targets	RNA	Endogenous	01	4	62	13.5	15.1325	1	1	30836
DBX2	DBX2	All Targets	RNA	Endogenous	01	1	33	4.5	4.76923	1	1	440097
USP12	USP12	1percfilter, All Targets	RNA	Endogenous	01	8	62	15.5	18.6564	1	1	219333
TTC28	TTC28	1percfilter, All Targets	RNA	Endogenous	01	1	40	10	9.95449	1	1	23331
CEACAM21	CEACAM21	All Targets	RNA	Endogenous	01	1	18	4	4.6711	1	1	90273
GUCY1A2	GUCY1A2	1percfilter, All Targets	RNA	Endogenous	01	4	33	13	11.423	1	1	2977
ZNF544	ZNF544	1percfilter, All Targets	RNA	Endogenous	01	2	48	12	14.2249	1	1	27300
ARHGEF7	ARHGEF7	1percfilter, All Targets	RNA	Endogenous	01	21	227	41	51.8833	1	1	8874
HJV	HJV	1percfilter, All Targets	RNA	Endogenous	01	2	33	4	5.38549	1	1	148738
TMC6	TMC6	All Targets	RNA	Endogenous	01	1	31	5	4.75754	1	1	11322
ADORA2A	ADORA2A,SPECC1L-ADORA2A	All Targets	RNA	Endogenous	01	3	37	7	7.20157	1	1	135
ARFGAP3	ARFGAP3	1percfilter, All Targets	RNA	Endogenous	01	10	117	23	26.863	1	1	26286
CPHXL	CPHXL	1percfilter, All Targets	RNA	Endogenous	01	1	38	4.5	5.04776	1	1	105371346
ARHGAP10	ARHGAP10	1percfilter, All Targets	RNA	Endogenous	01	1	36	6.5	5.93343	1	1	79658
TIMM8B	TIMM8B	1percfilter, All Targets	RNA	Endogenous	01	5	69	17.5	20.0947	1	1	26521
SLC46A1	SLC46A1	1percfilter, All Targets	RNA	Endogenous	01	3	71	19	16.7087	1	1	113235
CYP4Z1	CYP4Z1	1percfilter, All Targets	RNA	Endogenous	01	10	98	28.5	30.4876	1	1	199974
FMNL3	FMNL3	1percfilter, All Targets	RNA	Endogenous	01	4	61	11.5	13.4967	1	1	91010
TTC22	TTC22	All Targets	RNA	Endogenous	01	1	28	3	2.92383	1	1	55001
TTC16	TTC16	1percfilter, All Targets	RNA	Endogenous	01	1	29	7	6.78347	1	1	158248
CAPN13	CAPN13	All Targets	RNA	Endogenous	01	1	26	5	4.55357	1	1	92291
ANXA2	ANXA2P1,ANXA2P2,ANXA2	1percfilter, All Targets	RNA	Endogenous	01	2	48	9.5	10.1173	1	1	302
ANO1	ANO1	1percfilter, All Targets	RNA	Endogenous	01	2	46	7	7.33307	1	1	55107
NFE2L1	NFE2L1	1percfilter, All Targets	RNA	Endogenous	01	9	99	31	35.1743	1	1	4779
TCHP	TCHP	1percfilter, All Targets	RNA	Endogenous	01	4	39	8	9.13079	1	1	84260
SLC5A7	SLC5A7	All Targets	RNA	Endogenous	01	1	22	2	3.06356	1	1	60482
SOBP	SOBP	1percfilter, All Targets	RNA	Endogenous	01	2	73	12.5	11.2317	1	1	55084
CWC25	CWC25	1percfilter, All Targets	RNA	Endogenous	01	4	40	10	10.9254	1	1	54883
METTL23	METTL23	1percfilter, All Targets	RNA	Endogenous	01	2	39	9.5	10.0444	1	1	124512
EXTL1	EXTL1	1percfilter, All Targets	RNA	Endogenous	01	1	23	6	6.13717	1	1	2134
RCN3	RCN3	1percfilter, All Targets	RNA	Endogenous	01	2	39	10	9.16256	1	1	57333
PGBD5	PGBD5	1percfilter, All Targets	RNA	Endogenous	01	17	267	41.5	49.4832	1	1	79605
KIF18B	KIF18B	1percfilter, All Targets	RNA	Endogenous	01	4	38	11	12.9501	1	1	146909
BDKRB2	BDKRB2	All Targets	RNA	Endogenous	01	1	28	3.5	3.96101	1	1	624
NCR3LG1	NCR3LG1	1percfilter, All Targets	RNA	Endogenous	01	2	33	6	6.62739	1	1	374383
TMEM14C	TMEM14C	1percfilter, All Targets	RNA	Endogenous	01	12	98	28.5	32.6093	1	1	51522
TMLHE	TMLHE	1percfilter, All Targets	RNA	Endogenous	01	7	67	14	18.476	1	1	55217
CYP4F11	CYP4F11	All Targets	RNA	Endogenous	01	2	25	6.5	6.22347	1	1	57834
AGTRAP	AGTRAP	1percfilter, All Targets	RNA	Endogenous	01	2	20	5	5.50748	1	1	57085
VN1R4	VN1R4	1percfilter, All Targets	RNA	Endogenous	01	1	42	8	8.51794	1	1	317703
ACE2	ACE2	1percfilter, All Targets	RNA	Endogenous	01	1	26	3.5	3.48199	1	1	59272
NIBAN1	NIBAN1	1percfilter, All Targets	RNA	Endogenous	01	1	38	6.5	5.82602	1	1	116496
ASS1	ASS1	1percfilter, All Targets	RNA	Endogenous	01	3	54	16	16.6811	1	1	445
NEXMIF	NEXMIF	1percfilter, All Targets	RNA	Endogenous	01	1	35	10	7.30573	1	1	340533
RAD51D	RAD51D	1percfilter, All Targets	RNA	Endogenous	01	2	47	11.5	11.0062	1	1	5892
PLCD3	PLCD3	1percfilter, All Targets	RNA	Endogenous	01	1	33	7	6.49467	1	1	113026
PEG10	PEG10	1percfilter, All Targets	RNA	Endogenous	01	1	64	19.5	13.7159	1	1	23089
GPRC5B	GPRC5B	1percfilter, All Targets	RNA	Endogenous	01	3	56	8.5	10.701	1	1	51704
SMIM10L2A	SMIM10L2A	1percfilter, All Targets	RNA	Endogenous	01	1	36	6	7.16152	1	1	399668
FOXK2	FOXK2	1percfilter, All Targets	RNA	Endogenous	01	2	76	17.5	16.3374	1	1	3607
GPR119	GPR119	1percfilter, All Targets	RNA	Endogenous	01	1	30	5.5	4.9727	1	1	139760
SETX	SETX	1percfilter, All Targets	RNA	Endogenous	01	4	61	17	15.5136	1	1	23064
ZFP41	ZFP41	1percfilter, All Targets	RNA	Endogenous	01	3	45	13.5	13.2364	1	1	286128
MYMX	MYMX	All Targets	RNA	Endogenous	01	2	38	5	6.60242	1	1	101929726
KDM1B	KDM1B	1percfilter, All Targets	RNA	Endogenous	01	1	34	8	7.77247	1	1	221656
GTSF1L	GTSF1L	1percfilter, All Targets	RNA	Endogenous	01	1	25	6.5	5.94567	1	1	149699
WRNIP1	WRNIP1	1percfilter, All Targets	RNA	Endogenous	01	7	57	17.5	19.3135	1	1	56897
CATSPERD	CATSPERD	All Targets	RNA	Endogenous	01	1	32	5.5	5.04421	1	1	257062
KRTAP10-1	KRTAP10-1	1percfilter, All Targets	RNA	Endogenous	01	4	41	11	13.5437	1	1	386677
TMEM45A	TMEM45A	1percfilter, All Targets	RNA	Endogenous	01	1	31	8.5	8.15239	1	1	55076
DPEP1	DPEP1	1percfilter, All Targets	RNA	Endogenous	01	1	35	5.5	6.83849	1	1	1800
FBLN5	FBLN5	1percfilter, All Targets	RNA	Endogenous	01	1	24	4.5	4.61266	1	1	10516
HOXD4	HOXD4	1percfilter, All Targets	RNA	Endogenous	01	1	24	5.5	5.62521	1	1	3233
GMPPA	GMPPA	1percfilter, All Targets	RNA	Endogenous	01	3	57	13	13.1201	1	1	29926
WASF2	WASF2	1percfilter, All Targets	RNA	Endogenous	01	8	86	20	23.6394	1	1	10163
IDI2	IDI2	All Targets	RNA	Endogenous	01	1	22	4	3.44853	1	1	91734
THAP3	THAP3	1percfilter, All Targets	RNA	Endogenous	01	6	52	12.5	14.5571	1	1	90326
OR10G2	OR10G2	1percfilter, All Targets	RNA	Endogenous	01	1	28	5.5	4.92185	1	1	26534
TMPRSS11E	TMPRSS11E	All Targets	RNA	Endogenous	01	1	31	4.5	4.19118	1	1	28983
TRAPPC13	TRAPPC13	1percfilter, All Targets	RNA	Endogenous	01	2	46	13	12.1553	1	1	80006
RBBP6	RBBP6	1percfilter, All Targets	RNA	Endogenous	01	5	78	21	24.698	1	1	5930
TXNL4B	TXNL4B	1percfilter, All Targets	RNA	Endogenous	01	1	54	6.5	7.80826	1	1	54957
SCUBE2	SCUBE2	1percfilter, All Targets	RNA	Endogenous	01	2	40	9	8.24692	1	1	57758
RBFOX1	RBFOX1	1percfilter, All Targets	RNA	Endogenous	01	9	96	23	25.2705	1	1	54715
MRGPRX2	MRGPRX2	1percfilter, All Targets	RNA	Endogenous	01	1	32	4	3.94756	1	1	117194
SLC25A14	SLC25A14	1percfilter, All Targets	RNA	Endogenous	01	3	51	11.5	12.4981	1	1	9016
LHB	LHB	All Targets	RNA	Endogenous	01	1	29	6	5.41977	1	1	3972
OR2A4	LOC107987545,OR2A4	1percfilter, All Targets	RNA	Endogenous	01	1	30	7	5.69034	1	1	79541
PAIP1	PAIP1	1percfilter, All Targets	RNA	Endogenous	01	17	114	40.5	39.4683	1	1	10605
SHISA6	SHISA6	1percfilter, All Targets	RNA	Endogenous	01	1	28	7	6.31909	1	1	388336
ZNF512B	ZNF512B	1percfilter, All Targets	RNA	Endogenous	01	3	44	14	12.2203	1	1	57473
ATP13A3	ATP13A3	1percfilter, All Targets	RNA	Endogenous	01	6	74	15.5	18.0028	1	1	79572
RAD50	RAD50	1percfilter, All Targets	RNA	Endogenous	01	4	51	14	14.8603	1	1	10111
NDFIP2	NDFIP2	1percfilter, All Targets	RNA	Endogenous	01	1	34	9	8.53709	1	1	54602
MAGT1	MAGT1	1percfilter, All Targets	RNA	Endogenous	01	1	59	10	9.63395	1	1	84061
ALK	ALK	All Targets	RNA	Endogenous	01	1	32	4	4.42851	1	1	238
POLR2M	POLR2M	1percfilter, All Targets	RNA	Endogenous	01	2	45	13.5	12.2645	1	1	81488
YAE1	YAE1	1percfilter, All Targets	RNA	Endogenous	01	6	61	12.5	13.9906	1	1	57002
FAHD1	FAHD1	1percfilter, All Targets	RNA	Endogenous	01	1	42	8.5	9.05632	1	1	81889
RTF1	RTF1	1percfilter, All Targets	RNA	Endogenous	01	5	60	21	20.3874	1	1	23168
WNT8B	WNT8B	All Targets	RNA	Endogenous	01	1	20	4.5	4.41943	1	1	7479
RELCH	RELCH	1percfilter, All Targets	RNA	Endogenous	01	1	36	11.5	9.23249	1	1	57614
MRPL58	MRPL58	1percfilter, All Targets	RNA	Endogenous	01	2	51	11.5	9.24489	1	1	3396
NKAP	NKAP	1percfilter, All Targets	RNA	Endogenous	01	2	47	7	8.32381	1	1	79576
TPCN1	TPCN1	1percfilter, All Targets	RNA	Endogenous	01	2	45	10.5	10.9738	1	1	53373
RASA3	RASA3	1percfilter, All Targets	RNA	Endogenous	01	4	36	10	10.1399	1	1	22821
SPANXA1	SPANXD,SPANXA1,SPANXA2,SPANXC	1percfilter, All Targets	RNA	Endogenous	01	10	115	36.5	37.4832	1	1	30014
LUZP2	LUZP2	All Targets	RNA	Endogenous	01	1	28	5.5	5.07977	1	1	338645
MAP1LC3A	MAP1LC3A	1percfilter, All Targets	RNA	Endogenous	01	1	35	11	10.3698	1	1	84557
IL10RA	IL10RA	1percfilter, All Targets	RNA	Endogenous	01	1	33	6.5	6.37365	1	1	3587
ERICH6B	ERICH6B	1percfilter, All Targets	RNA	Endogenous	01	3	31	8	7.83472	1	1	220081
TMEM67	TMEM67	1percfilter, All Targets	RNA	Endogenous	01	4	72	19	22.5329	1	1	91147
STARD3	STARD3	1percfilter, All Targets	RNA	Endogenous	01	3	66	18	16.0644	1	1	10948
ITGA3	ITGA3	1percfilter, All Targets	RNA	Endogenous	01	3	32	6.5	7.50454	1	1	3675
CT62	CT62	1percfilter, All Targets	RNA	Endogenous	01	1	25	5	5.47923	1	1	196993
MEGF11	MEGF11	1percfilter, All Targets	RNA	Endogenous	01	3	38	5	6.62535	1	1	84465
GPX8	GPX8	All Targets	RNA	Endogenous	01	1	27	5.5	5.73928	1	1	493869
CYP11A1	CYP11A1	1percfilter, All Targets	RNA	Endogenous	01	2	31	6.5	7.37987	1	1	1583
THNSL1	THNSL1	1percfilter, All Targets	RNA	Endogenous	01	5	38	8.5	9.57382	1	1	79896
PDIA6	PDIA6	1percfilter, All Targets	RNA	Endogenous	01	18	148	35	43.1413	1	1	10130
C12orf71	C12orf71	All Targets	RNA	Endogenous	01	1	31	4.5	4.41565	1	1	728858
HSPA14	LOC100421372,HSPA14	1percfilter, All Targets	RNA	Endogenous	01	2	38	9.5	10.43	1	1	51182
HTRA1	HTRA1	All Targets	RNA	Endogenous	01	1	31	5.5	6.84441	1	1	5654
UBE2R2	UBE2R2	1percfilter, All Targets	RNA	Endogenous	01	7	61	17	20.0502	1	1	54926
SNX14	SNX14	1percfilter, All Targets	RNA	Endogenous	01	4	63	16.5	14.1777	1	1	57231
ZNF736	ZNF736	1percfilter, All Targets	RNA	Endogenous	01	3	45	13	12.5285	1	1	728927
ANGPTL1	ANGPTL1	1percfilter, All Targets	RNA	Endogenous	01	1	24	3.5	3.50183	1	1	9068
TTC21B	TTC21B	1percfilter, All Targets	RNA	Endogenous	01	1	32	6	6.79346	1	1	79809
CLDN5	CLDN5	1percfilter, All Targets	RNA	Endogenous	01	5	41	12	12.7188	1	1	7122
CDH7	CDH7	1percfilter, All Targets	RNA	Endogenous	01	2	31	6.5	6.24807	1	1	1005
GJB1	GJB1	All Targets	RNA	Endogenous	01	2	26	4.5	5.21214	1	1	2705
PKNOX1	PKNOX1	1percfilter, All Targets	RNA	Endogenous	01	3	60	18	17.8916	1	1	5316
SPAG6	SPAG6	1percfilter, All Targets	RNA	Endogenous	01	1	103	10.5	11.5341	1	1	9576
NPIPA1	PKD1P4-NPIPA8,PKD1P3-NPIPA1,PKD1P6-NPIPP1,PDXDC2P-NPIPB14P,PKD1P5-LOC105376752,NPIPA8,PKD1P1,NPIPA5,NPIPA7,NPIPA1,NPIPA2,NPIPA3	1percfilter, All Targets	RNA	Endogenous	01	64	476	132	169.348	1	1	9284
PARVA	PARVA	1percfilter, All Targets	RNA	Endogenous	01	1	40	10.5	9.48018	1	1	55742
NKX1-1	NKX1-1	1percfilter, All Targets	RNA	Endogenous	01	3	45	11.5	11.5298	1	1	54729
FBXW10	FBXW10,CDRT1	1percfilter, All Targets	RNA	Endogenous	01	4	31	8	8.61179	1	1	10517
SPATC1	SPATC1	All Targets	RNA	Endogenous	01	1	25	4.5	4.32796	1	1	375686
OR5B21	OR5B21	1percfilter, All Targets	RNA	Endogenous	01	1	23	6	5.23961	1	1	219968
TMEM265	TMEM265	1percfilter, All Targets	RNA	Endogenous	01	2	32	8	8.78466	1	1	100862671
ADAM17	ADAM17	1percfilter, All Targets	RNA	Endogenous	01	5	64	15.5	15.3098	1	1	6868
C16orf91	C16orf91	1percfilter, All Targets	RNA	Endogenous	01	2	48	13	11.7553	1	1	283951
NOL6	NOL6	All Targets	RNA	Endogenous	01	2	34	5.5	6.29994	1	1	65083
TRIM49B	TRIM49,TRIM49B,TRIM49C	1percfilter, All Targets	RNA	Endogenous	01	3	32	8.5	8.79905	1	1	283116
OSBP	OSBP	1percfilter, All Targets	RNA	Endogenous	01	2	53	14	14.5377	1	1	5007
CREG1	CREG1	1percfilter, All Targets	RNA	Endogenous	01	3	65	15	16.3194	1	1	8804
GJD3	GJD3	1percfilter, All Targets	RNA	Endogenous	01	1	32	8.5	8.07988	1	1	125111
CCDC115	CCDC115	1percfilter, All Targets	RNA	Endogenous	01	3	49	10.5	12.7348	1	1	84317
RIMS1	RIMS1	All Targets	RNA	Endogenous	01	1	23	3.5	3.58439	1	1	22999
CD163L1	CD163L1	1percfilter, All Targets	RNA	Endogenous	01	1	23	8.5	6.75016	1	1	283316
USP22	USP22	1percfilter, All Targets	RNA	Endogenous	01	28	438	125	94.0723	1	1	23326
SPATA21	SPATA21	1percfilter, All Targets	RNA	Endogenous	01	1	25	7.5	7.18784	1	1	374955
OR8I2	OR8I2	All Targets	RNA	Endogenous	01	1	27	5.5	5.37567	1	1	120586
TRAK1	TRAK1	1percfilter, All Targets	RNA	Endogenous	01	6	84	20.5	23.4476	1	1	22906
H4C15	H4C15,H4C14	1percfilter, All Targets	RNA	Endogenous	01	61	561	143.5	182.84	1	1	554313
TFDP2	TFDP2	1percfilter, All Targets	RNA	Endogenous	01	9	116	25	26.0008	1	1	7029
FAM227A	FAM227A	1percfilter, All Targets	RNA	Endogenous	01	2	35	11	9.66786	1	1	646851
IGFBP6	IGFBP6	All Targets	RNA	Endogenous	01	1	22	4	4.56066	1	1	3489
ATG10	ATG10	1percfilter, All Targets	RNA	Endogenous	01	1	34	6	6.29815	1	1	83734
FBXL12	FBXL12	1percfilter, All Targets	RNA	Endogenous	01	2	40	6.5	7.75654	1	1	54850
MAPKBP1	MAPKBP1	1percfilter, All Targets	RNA	Endogenous	01	9	249	76.5	58.3531	1	1	23005
CYP1A2	CYP1A2	All Targets	RNA	Endogenous	01	1	27	3	4.08242	1	1	1544
BMERB1	BMERB1	1percfilter, All Targets	RNA	Endogenous	01	38	295	85.5	100.231	1	1	89927
NUDT13	NUDT13	1percfilter, All Targets	RNA	Endogenous	01	2	34	6.5	7.83129	1	1	25961
NYX	NYX	1percfilter, All Targets	RNA	Endogenous	01	1	30	3.5	3.83157	1	1	60506
PAX8	PAX8	1percfilter, All Targets	RNA	Endogenous	01	1	22	3	3.52401	1	1	7849
TRAPPC2L	TRAPPC2L	1percfilter, All Targets	RNA	Endogenous	01	3	43	7.5	9.59889	1	1	51693
HELLS	HELLS	1percfilter, All Targets	RNA	Endogenous	01	10	91	23.5	26.9128	1	1	3070
PRMT1	PRMT1	1percfilter, All Targets	RNA	Endogenous	01	14	124	44.5	46.1697	1	1	3276
MUCL1	MUCL1	1percfilter, All Targets	RNA	Endogenous	01	1	37	8.5	8.18975	1	1	118430
STK17A	STK17A	1percfilter, All Targets	RNA	Endogenous	01	2	34	7.5	8.22508	1	1	9263
RBM45	RBM45	1percfilter, All Targets	RNA	Endogenous	01	1	39	6.5	7.23995	1	1	129831
COQ4	COQ4	1percfilter, All Targets	RNA	Endogenous	01	1	64	13.5	13.0825	1	1	51117
FBXL2	FBXL2	1percfilter, All Targets	RNA	Endogenous	01	5	43	14	13.7212	1	1	25827
ST13	ST13	1percfilter, All Targets	RNA	Endogenous	01	19	189	50.5	61.3628	1	1	6767
ZNF33A	ZNF33A	1percfilter, All Targets	RNA	Endogenous	01	2	62	13.5	13.2712	1	1	7581
ZNF747	ZNF747	1percfilter, All Targets	RNA	Endogenous	01	1	33	8	7.15608	1	1	65988
CDH8	CDH8	All Targets	RNA	Endogenous	01	1	21	3	3.15869	1	1	1006
HYAL1	HYAL1	1percfilter, All Targets	RNA	Endogenous	01	2	28	7	7.85355	1	1	3373
ADA2	ADA2	1percfilter, All Targets	RNA	Endogenous	01	3	46	11.5	11.1429	1	1	51816
HES7	HES7	1percfilter, All Targets	RNA	Endogenous	01	13	90	26	29.7175	1	1	84667
HOXB7	HOXB7	1percfilter, All Targets	RNA	Endogenous	01	1	25	7.5	6.44544	1	1	3217
CDKL1	CDKL1	1percfilter, All Targets	RNA	Endogenous	01	3	42	9	10.0616	1	1	8814
PLA2G4F	PLA2G4F	All Targets	RNA	Endogenous	01	1	24	5	4.89597	1	1	255189
THOC6	THOC6	1percfilter, All Targets	RNA	Endogenous	01	4	40	9	9.2961	1	1	79228
FAM162A	FAM162A	1percfilter, All Targets	RNA	Endogenous	01	5	59	13	15.661	1	1	26355
PRDM6	PRDM6	1percfilter, All Targets	RNA	Endogenous	01	1	29	6.5	6.11835	1	1	93166
TRIM35	TRIM35	1percfilter, All Targets	RNA	Endogenous	01	2	36	6.5	7.75077	1	1	23087
MAGEB6	MAGEB6	1percfilter, All Targets	RNA	Endogenous	01	1	31	8	6.99034	1	1	158809
FAM9C	FAM9C	1percfilter, All Targets	RNA	Endogenous	01	1	23	5.5	5.73604	1	1	171484
PKD1L3	PKD1L3	1percfilter, All Targets	RNA	Endogenous	01	1	26	5.5	5.54871	1	1	342372
SEC62	SEC62	1percfilter, All Targets	RNA	Endogenous	01	10	61	20	23.2909	1	1	7095
PRAG1	PRAG1	1percfilter, All Targets	RNA	Endogenous	01	3	49	11	14.0052	1	1	157285
PPM1L	PPM1L	1percfilter, All Targets	RNA	Endogenous	01	2	37	6	7.14958	1	1	151742
APOBEC3H	APOBEC3H	All Targets	RNA	Endogenous	01	1	29	4.5	5.00397	1	1	164668
RARB	RARB	All Targets	RNA	Endogenous	01	2	24	5	5.53971	1	1	5915
MBTPS1	MBTPS1	1percfilter, All Targets	RNA	Endogenous	01	9	90	28.5	33.2504	1	1	8720
PDE11A	PDE11A	All Targets	RNA	Endogenous	01	1	19	4	4.31755	1	1	50940
DTX3	DTX3	1percfilter, All Targets	RNA	Endogenous	01	9	75	27.5	25.8615	1	1	196403
UBE2NL	UBE2NL	1percfilter, All Targets	RNA	Endogenous	01	5	73	15	16.3998	1	1	389898
KMT2A	KMT2A	1percfilter, All Targets	RNA	Endogenous	01	7	77	18	21.3777	1	1	4297
KAT6A	KAT6A	1percfilter, All Targets	RNA	Endogenous	01	9	92	22.5	24.6675	1	1	7994
APOH	APOH	All Targets	RNA	Endogenous	01	1	27	5	4.54752	1	1	350
NLRC3	NLRC3	1percfilter, All Targets	RNA	Endogenous	01	1	28	8	6.87134	1	1	197358
TTC27	TTC27	1percfilter, All Targets	RNA	Endogenous	01	2	48	9.5	10.7259	1	1	55622
DPP9	DPP9	1percfilter, All Targets	RNA	Endogenous	01	2	27	7	7.80939	1	1	91039
MS4A12	MS4A12	1percfilter, All Targets	RNA	Endogenous	01	1	32	5	4.50349	1	1	54860
OR5T1	OR5T1	1percfilter, All Targets	RNA	Endogenous	01	2	34	6	7.15694	1	1	390155
GNG12	GNG12	1percfilter, All Targets	RNA	Endogenous	01	2	43	7	6.75372	1	1	55970
COX10	COX10	1percfilter, All Targets	RNA	Endogenous	01	3	54	11.5	12.1003	1	1	1352
XG	XG	1percfilter, All Targets	RNA	Endogenous	01	3	29	10	11.002	1	1	7499
LIME1	LIME1	1percfilter, All Targets	RNA	Endogenous	01	3	37	8.5	8.98498	1	1	54923
SNX5	SNX5	1percfilter, All Targets	RNA	Endogenous	01	9	131	31.5	36.8118	1	1	27131
C16orf96	C16orf96	1percfilter, All Targets	RNA	Endogenous	01	2	28	6	5.8891	1	1	342346
FAM98C	FAM98C	1percfilter, All Targets	RNA	Endogenous	01	2	44	11.5	12.1814	1	1	147965
PNCK	PNCK	1percfilter, All Targets	RNA	Endogenous	01	2	43	7.5	7.79026	1	1	139728
RFPL2	RFPL2	1percfilter, All Targets	RNA	Endogenous	01	2	28	9	7.30008	1	1	10739
ABCC5	ABCC5	1percfilter, All Targets	RNA	Endogenous	01	5	65	12	16.3308	1	1	10057
SH2D2A	SH2D2A	1percfilter, All Targets	RNA	Endogenous	01	3	30	7.5	6.95747	1	1	9047
KDM8	KDM8	1percfilter, All Targets	RNA	Endogenous	01	3	37	5.5	7.4016	1	1	79831
FAM118A	FAM118A	1percfilter, All Targets	RNA	Endogenous	01	3	58	10	12.2065	1	1	55007
TMEM220	TMEM220	All Targets	RNA	Endogenous	01	2	34	5	5.6868	1	1	388335
CA1	CA1	All Targets	RNA	Endogenous	01	1	29	4	3.9895	1	1	759
FUNDC1	FUNDC1	1percfilter, All Targets	RNA	Endogenous	01	5	63	14	14.4292	1	1	139341
CACNA2D4	CACNA2D4	All Targets	RNA	Endogenous	01	1	22	3	2.97261	1	1	93589
THAP4	THAP4	1percfilter, All Targets	RNA	Endogenous	01	2	45	14.5	13.4111	1	1	51078
ZNF285	ZNF285	1percfilter, All Targets	RNA	Endogenous	01	3	49	11.5	12.7471	1	1	26974
CLMP	CLMP	1percfilter, All Targets	RNA	Endogenous	01	1	23	3.5	4.51164	1	1	79827
POTED	POTEB2,POTEC,POTEB,LOC102723502,POTED,LOC100288966,POTEB3	1percfilter, All Targets	RNA	Endogenous	01	3	42	10.5	12.3173	1	1	317754
LEPR	LEPR	1percfilter, All Targets	RNA	Endogenous	01	1	28	7	6.64487	1	1	3953
EPS8L3	EPS8L3	1percfilter, All Targets	RNA	Endogenous	01	1	24	3	3.90382	1	1	79574
CD2	CD2	All Targets	RNA	Endogenous	01	1	23	4	5.3378	1	1	914
SETDB2	SETDB2-PHF11,SETDB2	1percfilter, All Targets	RNA	Endogenous	01	2	35	6.5	6.96308	1	1	83852
SYS1	SYS1	1percfilter, All Targets	RNA	Endogenous	01	2	35	7.5	8.45287	1	1	90196
CPT1B	CHKB-CPT1B,CPT1B	1percfilter, All Targets	RNA	Endogenous	01	1	34	12	11.0926	1	1	1375
RSAD1	RSAD1	1percfilter, All Targets	RNA	Endogenous	01	3	43	8.5	10.947	1	1	55316
DLG1	DLG1	1percfilter, All Targets	RNA	Endogenous	01	4	45	9.5	10.8104	1	1	1739
OR2T29	OR2T4,OR2T5,OR2T29	1percfilter, All Targets	RNA	Endogenous	01	3	34	9	10.3142	1	1	343563
UQCR10	UQCR10	1percfilter, All Targets	RNA	Endogenous	01	2	38	13	11.9401	1	1	29796
H2BC4	H2BC4	1percfilter, All Targets	RNA	Endogenous	01	37	285	77.5	93.7126	1	1	8347
THAP12	THAP12	1percfilter, All Targets	RNA	Endogenous	01	9	81	24	27.441	1	1	5612
PDZD4	PDZD4	1percfilter, All Targets	RNA	Endogenous	01	6	101	33	23.7641	1	1	57595
PIFO	PIFO	1percfilter, All Targets	RNA	Endogenous	01	1	34	6.5	7.3713	1	1	128344
CATSPERB	CATSPERB	All Targets	RNA	Endogenous	01	1	15	4	3.38015	1	1	79820
ELAVL4	ELAVL4	1percfilter, All Targets	RNA	Endogenous	01	5	115	16	19.0336	1	1	1996
IL31	IL31	All Targets	RNA	Endogenous	01	1	25	4	4.33773	1	1	386653
LIAS	LIAS	1percfilter, All Targets	RNA	Endogenous	01	2	59	13	12.5642	1	1	11019
TMEM129	TMEM129	1percfilter, All Targets	RNA	Endogenous	01	4	47	10	11.9544	1	1	92305
ROR2	ROR2	1percfilter, All Targets	RNA	Endogenous	01	3	40	8	8.65743	1	1	4920
XRCC3	XRCC3	1percfilter, All Targets	RNA	Endogenous	01	3	64	10.5	11.9603	1	1	7517
MNT	MNT	1percfilter, All Targets	RNA	Endogenous	01	1	35	10	9.30927	1	1	4335
WDCP	WDCP	1percfilter, All Targets	RNA	Endogenous	01	1	62	6	6.78824	1	1	80304
SEM1	SEM1	1percfilter, All Targets	RNA	Endogenous	01	21	197	37.5	47.7688	1	1	7979
LRRC63	LRRC63	1percfilter, All Targets	RNA	Endogenous	01	2	34	6	6.61192	1	1	220416
C19orf73	C19orf73	1percfilter, All Targets	RNA	Endogenous	01	2	32	5.5	6.83537	1	1	55150
UQCC1	UQCC1	1percfilter, All Targets	RNA	Endogenous	01	3	38	10	10.883	1	1	55245
MRPL17	MRPL17	1percfilter, All Targets	RNA	Endogenous	01	1	35	6.5	7.38528	1	1	63875
ZMYM2	ZMYM2	1percfilter, All Targets	RNA	Endogenous	01	15	110	32	33.1192	1	1	7750
MFAP2	MFAP2	All Targets	RNA	Endogenous	01	1	31	5	4.8561	1	1	4237
RTN4RL1	RTN4RL1	1percfilter, All Targets	RNA	Endogenous	01	1	51	9	8.73091	1	1	146760
FUBP1	FUBP1	1percfilter, All Targets	RNA	Endogenous	01	28	175	53	66.2746	1	1	8880
ZNF862	ZNF862	1percfilter, All Targets	RNA	Endogenous	01	2	35	7.5	7.62234	1	1	643641
LRATD2	LRATD2	1percfilter, All Targets	RNA	Endogenous	01	2	43	13.5	12.134	1	1	157638
C9orf72	C9orf72	1percfilter, All Targets	RNA	Endogenous	01	7	52	11	13.293	1	1	203228
SLC49A4	SLC49A4	1percfilter, All Targets	RNA	Endogenous	01	5	44	8.5	10.5615	1	1	84925
MTFP1	MTFP1	1percfilter, All Targets	RNA	Endogenous	01	2	31	8.5	8.98795	1	1	51537
SLCO1A2	SLCO1A2	All Targets	RNA	Endogenous	01	1	21	3.5	3.53599	1	1	6579
TMEM100	TMEM100	1percfilter, All Targets	RNA	Endogenous	01	3	35	8	7.9234	1	1	55273
CCDC13	CCDC13	1percfilter, All Targets	RNA	Endogenous	01	4	37	12	11.7974	1	1	152206
FRAS1	FRAS1	1percfilter, All Targets	RNA	Endogenous	01	2	32	4	4.85302	1	1	80144
SPINK1	SPINK1	All Targets	RNA	Endogenous	01	1	38	6	5.88408	1	1	6690
NEK4	NEK4	1percfilter, All Targets	RNA	Endogenous	01	4	60	17	16.9266	1	1	6787
TUBE1	TUBE1	1percfilter, All Targets	RNA	Endogenous	01	4	46	13.5	13.5487	1	1	51175
NECAP1	NECAP1	1percfilter, All Targets	RNA	Endogenous	01	1	31	11	8.48757	1	1	25977
PDE7A	PDE7A	1percfilter, All Targets	RNA	Endogenous	01	6	121	38	34.3276	1	1	5150
PLCG2	PLCG2	All Targets	RNA	Endogenous	01	1	24	4.5	4.97135	1	1	5336
DPF3	DPF3	All Targets	RNA	Endogenous	01	1	37	6	5.12788	1	1	8110
SMC4	SMC4	1percfilter, All Targets	RNA	Endogenous	01	12	156	40	37.5907	1	1	10051
EMC3	EMC3	1percfilter, All Targets	RNA	Endogenous	01	8	58	14	18.1846	1	1	55831
C6orf15	C6orf15	All Targets	RNA	Endogenous	01	1	26	5	5.14091	1	1	29113
SMCO3	SMCO3	1percfilter, All Targets	RNA	Endogenous	01	1	29	7.5	6.3052	1	1	440087
LORICRIN	LORICRIN	All Targets	RNA	Endogenous	01	1	30	4.5	4.95732	1	1	4014
ZCWPW2	ZCWPW2	All Targets	RNA	Endogenous	01	1	35	5	4.77896	1	1	152098
PSPH	PSPH	1percfilter, All Targets	RNA	Endogenous	01	5	52	14.5	15.6996	1	1	5723
LRRC3B	LRRC3B	1percfilter, All Targets	RNA	Endogenous	01	1	29	5.5	5.16176	1	1	116135
MRNIP	MRNIP	1percfilter, All Targets	RNA	Endogenous	01	6	71	15	18.1727	1	1	51149
SH2D4B	SH2D4B	All Targets	RNA	Endogenous	01	1	31	4.5	5.26966	1	1	387694
DNAJC27	DNAJC27	1percfilter, All Targets	RNA	Endogenous	01	3	33	7	8.18196	1	1	51277
ADAM7	ADAM7	All Targets	RNA	Endogenous	01	1	36	4	3.69366	1	1	8756
NKAPL	NKAPL	All Targets	RNA	Endogenous	01	1	21	4	3.6847	1	1	222698
MAGOHB	MAGOHB	1percfilter, All Targets	RNA	Endogenous	01	7	66	14.5	17.0622	1	1	55110
PAM16	PAM16	1percfilter, All Targets	RNA	Endogenous	01	3	52	16	14.2715	1	1	51025
ANKRD13B	ANKRD13B	1percfilter, All Targets	RNA	Endogenous	01	15	99	27.5	32.6259	1	1	124930
SART1	SART1	1percfilter, All Targets	RNA	Endogenous	01	5	64	21	20.7354	1	1	9092
ANKMY2	ANKMY2	1percfilter, All Targets	RNA	Endogenous	01	1	48	7	7.41047	1	1	57037
ARAP2	ARAP2	1percfilter, All Targets	RNA	Endogenous	01	2	24	5.5	6.11933	1	1	116984
PPAN	PPAN	1percfilter, All Targets	RNA	Endogenous	01	3	42	10.5	10.4135	1	1	56342
RC3H1	RC3H1	1percfilter, All Targets	RNA	Endogenous	01	8	71	21	24.1831	1	1	149041
PECR	PECR	1percfilter, All Targets	RNA	Endogenous	01	4	40	8.5	9.1103	1	1	55825
ISYNA1	ISYNA1	1percfilter, All Targets	RNA	Endogenous	01	3	41	10	11.3151	1	1	51477
UTP14C	ALG11,UTP14C,UTP14A	1percfilter, All Targets	RNA	Endogenous	01	5	79	13	17.6368	1	1	9724
SPA17	SPA17	All Targets	RNA	Endogenous	01	1	35	6	6.72433	1	1	53340
PEX19	PEX19	1percfilter, All Targets	RNA	Endogenous	01	5	49	10.5	11.0553	1	1	5824
RPL39	RPL39	1percfilter, All Targets	RNA	Endogenous	01	93	1637	325	348.18	1	1	6170
CTCFL	CTCFL	All Targets	RNA	Endogenous	01	2	24	6	5.80187	1	1	140690
RNF125	RNF125	All Targets	RNA	Endogenous	01	1	27	4	4.7503	1	1	54941
TMEM86B	TMEM86B	1percfilter, All Targets	RNA	Endogenous	01	6	62	16.5	18.8487	1	1	255043
TNFRSF8	TNFRSF8	1percfilter, All Targets	RNA	Endogenous	01	2	31	7	6.93176	1	1	943
PRSS8	PRSS8	All Targets	RNA	Endogenous	01	1	21	5.5	4.36756	1	1	5652
LDLRAP1	LDLRAP1	1percfilter, All Targets	RNA	Endogenous	01	1	23	6	6.74008	1	1	26119
MYPN	MYPN	1percfilter, All Targets	RNA	Endogenous	01	1	20	5	5.10199	1	1	84665
UFL1	UFL1	1percfilter, All Targets	RNA	Endogenous	01	1	28	9	8.05689	1	1	23376
GRM5	GRM5	1percfilter, All Targets	RNA	Endogenous	01	1	25	7	5.62749	1	1	2915
CELF4	CELF4	1percfilter, All Targets	RNA	Endogenous	01	1	66	17	14.3326	1	1	56853
SOX10	SOX10	1percfilter, All Targets	RNA	Endogenous	01	1	32	7	8.21286	1	1	6663
APOOL	APOOL	1percfilter, All Targets	RNA	Endogenous	01	2	46	8.5	10.1349	1	1	139322
RNF212B	RNF212B	All Targets	RNA	Endogenous	01	1	16	4	4.49536	1	1	100507650
SHKBP1	SHKBP1	1percfilter, All Targets	RNA	Endogenous	01	2	39	8	7.99236	1	1	92799
JDP2	JDP2	All Targets	RNA	Endogenous	01	1	30	4	4.44181	1	1	122953
NCOA4	NCOA4	1percfilter, All Targets	RNA	Endogenous	01	5	77	24.5	23.1671	1	1	8031
ANGEL1	ANGEL1	1percfilter, All Targets	RNA	Endogenous	01	1	45	9	8.16747	1	1	23357
ATP8B4	ATP8B4	All Targets	RNA	Endogenous	01	1	25	5.5	4.04845	1	1	79895
NOL11	NOL11	1percfilter, All Targets	RNA	Endogenous	01	3	52	9.5	10.8648	1	1	25926
AWAT2	AWAT2	All Targets	RNA	Endogenous	01	1	25	3.5	4.25801	1	1	158835
XAGE3	XAGE3	1percfilter, All Targets	RNA	Endogenous	01	1	33	6.5	6.13613	1	1	170626
NXNL2	NXNL2	All Targets	RNA	Endogenous	01	1	22	3	2.9777	1	1	158046
NDUFA13	NDUFA13	1percfilter, All Targets	RNA	Endogenous	01	11	67	22.5	26.5761	1	1	51079
MATK	MATK	1percfilter, All Targets	RNA	Endogenous	01	2	44	6	6.70216	1	1	4145
OR5AU1	OR5AU1	1percfilter, All Targets	RNA	Endogenous	01	1	27	5	5.18866	1	1	390445
BATF2	BATF2	All Targets	RNA	Endogenous	01	1	37	4	4.05691	1	1	116071
KRT25	KRT25	1percfilter, All Targets	RNA	Endogenous	01	1	36	5.5	5.17044	1	1	147183
HOXD8	HOXD8	1percfilter, All Targets	RNA	Endogenous	01	1	31	7.5	7.28992	1	1	3234
GOSR2	GOSR2	1percfilter, All Targets	RNA	Endogenous	01	4	72	14.5	14.8558	1	1	9570
PIP5K1B	PIP5K1B	All Targets	RNA	Endogenous	01	1	25	4	3.90466	1	1	8395
BCAS2	BCAS2	1percfilter, All Targets	RNA	Endogenous	01	3	62	20	19.0461	1	1	10286
C1GALT1C1	C1GALT1C1	1percfilter, All Targets	RNA	Endogenous	01	3	48	10	11.0566	1	1	29071
DUOX1	DUOX1	1percfilter, All Targets	RNA	Endogenous	01	5	57	16	15.3185	1	1	53905
COG5	COG5	1percfilter, All Targets	RNA	Endogenous	01	5	36	11.5	12.4499	1	1	10466
ATG7	ATG7	1percfilter, All Targets	RNA	Endogenous	01	5	50	10.5	12.7905	1	1	10533
MAST3	MAST3	1percfilter, All Targets	RNA	Endogenous	01	3	26	8	9.57277	1	1	23031
SMIM10	SMIM10	1percfilter, All Targets	RNA	Endogenous	01	4	57	7.5	9.21763	1	1	644538
FANCM	FANCM	1percfilter, All Targets	RNA	Endogenous	01	1	29	8	5.94173	1	1	57697
SPATC1L	SPATC1L	1percfilter, All Targets	RNA	Endogenous	01	1	31	5	6.96902	1	1	84221
CEP57L1	CEP57L1	1percfilter, All Targets	RNA	Endogenous	01	1	42	12	11.1071	1	1	285753
CKMT1A	CKMT1A,CKMT1B	1percfilter, All Targets	RNA	Endogenous	01	2	37	10	9.97836	1	1	548596
TRA2A	TRA2A	1percfilter, All Targets	RNA	Endogenous	01	21	157	39.5	50.1824	1	1	29896
YKT6	YKT6	1percfilter, All Targets	RNA	Endogenous	01	12	92	25.5	29.2959	1	1	10652
VEPH1	VEPH1	1percfilter, All Targets	RNA	Endogenous	01	2	30	6.5	6.33544	1	1	79674
CCNJ	CCNJ	1percfilter, All Targets	RNA	Endogenous	01	4	56	12.5	12.8841	1	1	54619
COX5B	COX5B	1percfilter, All Targets	RNA	Endogenous	01	18	98	33	38.2511	1	1	1329
MYH9	MYH9	1percfilter, All Targets	RNA	Endogenous	01	10	83	28.5	31.6017	1	1	4627
CASTOR2	CASTOR2	1percfilter, All Targets	RNA	Endogenous	01	14	138	39	42.4274	1	1	729438
PKD1L2	PKD1L2	All Targets	RNA	Endogenous	01	2	30	6	6.00281	1	1	114780
EMILIN1	EMILIN1	All Targets	RNA	Endogenous	01	1	36	7.5	7.85666	1	1	11117
DGAT2	DGAT2	1percfilter, All Targets	RNA	Endogenous	01	3	45	7	7.90817	1	1	84649
H2AC1	H2AC1	All Targets	RNA	Endogenous	01	1	31	7.5	6.56636	1	1	221613
GAD2	GAD2	1percfilter, All Targets	RNA	Endogenous	01	1	43	7	6.9622	1	1	2572
CRYBG2	CRYBG2	1percfilter, All Targets	RNA	Endogenous	01	1	32	5.5	5.99607	1	1	55057
NANOS1	NANOS1	1percfilter, All Targets	RNA	Endogenous	01	1	38	7.5	7.62096	1	1	340719
TBCD	TBCD	1percfilter, All Targets	RNA	Endogenous	01	3	76	17.5	14.3657	1	1	6904
DHX16	DHX16	1percfilter, All Targets	RNA	Endogenous	01	2	45	11	11.6526	1	1	8449
LRRC10	LRRC10	All Targets	RNA	Endogenous	01	1	29	5	4.85824	1	1	376132
C9orf129	C9orf129	All Targets	RNA	Endogenous	01	1	28	4.5	4.64404	1	1	445577
ASB12	ASB12	1percfilter, All Targets	RNA	Endogenous	01	1	30	6.5	6.11092	1	1	142689
TENT4A	TENT4A	1percfilter, All Targets	RNA	Endogenous	01	8	69	19.5	21.2601	1	1	11044
KLC1	KLC1	1percfilter, All Targets	RNA	Endogenous	01	19	124	38	47.2131	1	1	3831
MSANTD4	MSANTD4	1percfilter, All Targets	RNA	Endogenous	01	1	32	9	9.25588	1	1	84437
NYAP1	NYAP1	1percfilter, All Targets	RNA	Endogenous	01	3	56	19	16.4221	1	1	222950
GATA5	GATA5	All Targets	RNA	Endogenous	01	1	27	3.5	3.86835	1	1	140628
OR10A3	OR10A3	All Targets	RNA	Endogenous	01	1	25	4.5	5.01497	1	1	26496
KCTD13	KCTD13	1percfilter, All Targets	RNA	Endogenous	01	7	96	24	23.3115	1	1	253980
OR7D4	OR7D4	1percfilter, All Targets	RNA	Endogenous	01	2	28	10	8.42389	1	1	125958
DRGX	DRGX	1percfilter, All Targets	RNA	Endogenous	01	5	39	10	11.7041	1	1	644168
COL6A6	COL6A6	All Targets	RNA	Endogenous	01	2	25	4	4.46499	1	1	131873
STATH	STATH	All Targets	RNA	Endogenous	01	1	29	2.5	3.38211	1	1	6779
EDEM3	EDEM3	1percfilter, All Targets	RNA	Endogenous	01	3	41	11.5	11.5659	1	1	80267
KMT2D	KMT2D	1percfilter, All Targets	RNA	Endogenous	01	7	57	22.5	23.0267	1	1	8085
LTBP1	LTBP1	All Targets	RNA	Endogenous	01	1	30	4.5	4.78424	1	1	4052
CEP55	CEP55	1percfilter, All Targets	RNA	Endogenous	01	5	44	12.5	14.443	1	1	55165
ARHGEF26	ARHGEF26	1percfilter, All Targets	RNA	Endogenous	01	7	68	12	15.7418	1	1	26084
ZNF366	ZNF366	All Targets	RNA	Endogenous	01	1	26	3	3.55136	1	1	167465
ANKRD6	ANKRD6	1percfilter, All Targets	RNA	Endogenous	01	2	156	20	23.9782	1	1	22881
KRTAP12-4	KRTAP12-4	1percfilter, All Targets	RNA	Endogenous	01	2	40	8	8.80008	1	1	386684
TOX2	TOX2	All Targets	RNA	Endogenous	01	1	28	5.5	4.59835	1	1	84969
NUP88	NUP88	1percfilter, All Targets	RNA	Endogenous	01	6	54	15	14.9062	1	1	4927
WIPF1	WIPF1	1percfilter, All Targets	RNA	Endogenous	01	3	61	12.5	13.4843	1	1	7456
LRRC36	LRRC36	All Targets	RNA	Endogenous	01	1	24	6	6.16638	1	1	55282
CDR2	CDR2	1percfilter, All Targets	RNA	Endogenous	01	2	33	7.5	7.94671	1	1	1039
CCDC28A-AS1	CCDC28A-AS1	All Targets	RNA	Endogenous	01	1	28	3	3.7943	1	1	100507462
EMCN	EMCN	All Targets	RNA	Endogenous	01	1	38	5	5.73929	1	1	51705
SLC35E2B	SLC35E2B	1percfilter, All Targets	RNA	Endogenous	01	11	113	27.5	29.8046	1	1	728661
WDR26	WDR26	1percfilter, All Targets	RNA	Endogenous	01	6	68	21	19.9892	1	1	80232
DHPS	DHPS	1percfilter, All Targets	RNA	Endogenous	01	11	101	30	33.5865	1	1	1725
FAM3B	FAM3B	All Targets	RNA	Endogenous	01	1	29	3.5	3.69936	1	1	54097
PM20D1	PM20D1	1percfilter, All Targets	RNA	Endogenous	01	1	38	5.5	5.43384	1	1	148811
GMPPB	GMPPB	1percfilter, All Targets	RNA	Endogenous	01	3	39	12.5	12.7664	1	1	29925
SOX14	SOX14	All Targets	RNA	Endogenous	01	1	28	4.5	5.61474	1	1	8403
GFRA2	GFRA2	All Targets	RNA	Endogenous	01	1	24	7	5.77462	1	1	2675
RAB6B	RAB6B	1percfilter, All Targets	RNA	Endogenous	01	7	69	20	19.8398	1	1	51560
PRR30	PRR30	All Targets	RNA	Endogenous	01	1	19	2	3.1716	1	1	339779
GIMAP6	GIMAP6	1percfilter, All Targets	RNA	Endogenous	01	1	27	3	2.9844	1	1	474344
ATN1	ATN1	1percfilter, All Targets	RNA	Endogenous	01	15	232	63.5	48.7373	1	1	1822
AP1AR	AP1AR	1percfilter, All Targets	RNA	Endogenous	01	4	54	11	12.059	1	1	55435
DCAF12L2	DCAF12L2	1percfilter, All Targets	RNA	Endogenous	01	2	40	6.5	7.82439	1	1	340578
PAK3	PAK3	1percfilter, All Targets	RNA	Endogenous	01	6	114	17.5	20.3268	1	1	5063
TEX51	TEX51	All Targets	RNA	Endogenous	01	1	29	4	3.49293	1	1	101929926
FASTK	FASTK	1percfilter, All Targets	RNA	Endogenous	01	3	60	18.5	15.8667	1	1	10922
ADCK1	ADCK1	All Targets	RNA	Endogenous	01	1	31	5	4.58183	1	1	57143
OSR1	OSR1	1percfilter, All Targets	RNA	Endogenous	01	2	29	7	7.6859	1	1	130497
CACNG8	CACNG8	All Targets	RNA	Endogenous	01	2	20	4	4.3262	1	1	59283
PARG	PARG	1percfilter, All Targets	RNA	Endogenous	01	2	30	8	9.12168	1	1	8505
OFCC1	OFCC1	1percfilter, All Targets	RNA	Endogenous	01	1	40	7	6.35264	1	1	266553
ROR1	ROR1	1percfilter, All Targets	RNA	Endogenous	01	2	58	10.5	10.2365	1	1	4919
JOSD2	JOSD2	1percfilter, All Targets	RNA	Endogenous	01	3	32	10.5	11.3216	1	1	126119
MEI4	MEI4	All Targets	RNA	Endogenous	01	1	22	4.5	4.76923	1	1	101928601
NEUROG2	NEUROG2	1percfilter, All Targets	RNA	Endogenous	01	2	36	8.5	9.20602	1	1	63973
ACTR1A	ACTR1A	1percfilter, All Targets	RNA	Endogenous	01	6	81	26.5	20.522	1	1	10121
IFNAR2	IFNAR2	1percfilter, All Targets	RNA	Endogenous	01	1	35	10.5	9.49066	1	1	3455
MAMDC4	MAMDC4	All Targets	RNA	Endogenous	01	1	27	5.5	5.6392	1	1	158056
FBXL14	FBXL14	1percfilter, All Targets	RNA	Endogenous	01	3	44	8	8.62123	1	1	144699
ACTL6B	ACTL6B	1percfilter, All Targets	RNA	Endogenous	01	4	57	21	16.9508	1	1	51412
CABP2	CABP2	1percfilter, All Targets	RNA	Endogenous	01	1	28	6	5.19536	1	1	51475
RHPN1	RHPN1	1percfilter, All Targets	RNA	Endogenous	01	1	25	4	5.77753	1	1	114822
CYS1	CYS1	1percfilter, All Targets	RNA	Endogenous	01	5	68	16.5	17.1933	1	1	192668
AHI1	AHI1	1percfilter, All Targets	RNA	Endogenous	01	13	101	28	29.2359	1	1	54806
ALAS1	ALAS1	1percfilter, All Targets	RNA	Endogenous	01	4	37	11.5	13.1991	1	1	211
SEBOX	SEBOX	1percfilter, All Targets	RNA	Endogenous	01	3	38	11	9.49137	1	1	645832
TBXA2R	TBXA2R	1percfilter, All Targets	RNA	Endogenous	01	2	48	9.5	10.9231	1	1	6915
DAAM2	DAAM2	All Targets	RNA	Endogenous	01	1	35	5	5.26995	1	1	23500
RD3L	RD3L	All Targets	RNA	Endogenous	01	1	21	2.5	3.17004	1	1	647286
FBLIM1	FBLIM1	1percfilter, All Targets	RNA	Endogenous	01	1	29	5	4.98982	1	1	54751
PPIG	PPIG	1percfilter, All Targets	RNA	Endogenous	01	7	83	17.5	21.1404	1	1	9360
PPARD	PPARD	1percfilter, All Targets	RNA	Endogenous	01	1	21	6	5.61812	1	1	5467
BIRC6	BIRC6	1percfilter, All Targets	RNA	Endogenous	01	5	61	16.5	18.4923	1	1	57448
SLC25A45	SLC25A45	All Targets	RNA	Endogenous	01	1	29	5	4.30059	1	1	283130
CCNB3	CCNB3	1percfilter, All Targets	RNA	Endogenous	01	1	29	6	5.58172	1	1	85417
RNPC3	RNPC3	1percfilter, All Targets	RNA	Endogenous	01	4	62	13	15.346	1	1	55599
SLC26A11	SLC26A11	1percfilter, All Targets	RNA	Endogenous	01	1	37	7	6.99703	1	1	284129
TXK	TXK	1percfilter, All Targets	RNA	Endogenous	01	1	27	5.5	5.58987	1	1	7294
OSER1	OSER1	1percfilter, All Targets	RNA	Endogenous	01	2	40	12	13.6282	1	1	51526
ANKS1B	ANKS1B	1percfilter, All Targets	RNA	Endogenous	01	1	32	10	8.46277	1	1	56899
GMNC	GMNC	All Targets	RNA	Endogenous	01	1	38	3	3.76039	1	1	647309
NYNRIN	NYNRIN	1percfilter, All Targets	RNA	Endogenous	01	3	42	7	8.22783	1	1	57523
TUFM	TUFM	1percfilter, All Targets	RNA	Endogenous	01	15	104	27.5	31.1915	1	1	7284
GCNA	GCNA	1percfilter, All Targets	RNA	Endogenous	01	2	28	3.5	4.72338	1	1	93953
PDCD10	PDCD10	1percfilter, All Targets	RNA	Endogenous	01	3	73	14	15.8541	1	1	11235
CNR1	CNR1	1percfilter, All Targets	RNA	Endogenous	01	7	110	18	22.5307	1	1	1268
PRMT5	PRMT5	1percfilter, All Targets	RNA	Endogenous	01	8	57	13.5	17.6942	1	1	10419
ZNF716	ZNF716	1percfilter, All Targets	RNA	Endogenous	01	2	28	7	6.51864	1	1	441234
SLC29A4	SLC29A4	1percfilter, All Targets	RNA	Endogenous	01	9	145	41	33.6007	1	1	222962
POU5F2	POU5F2	1percfilter, All Targets	RNA	Endogenous	01	1	33	6	6.91244	1	1	134187
RCAN1	RCAN1	1percfilter, All Targets	RNA	Endogenous	01	1	38	8	7.95	1	1	1827
OR5C1	OR5C1	All Targets	RNA	Endogenous	01	1	26	4	4.17388	1	1	392391
MAGEB4	MAGEB4	All Targets	RNA	Endogenous	01	1	23	3.5	3.97213	1	1	4115
ZNF394	ZNF394	1percfilter, All Targets	RNA	Endogenous	01	1	36	10.5	9.31624	1	1	84124
SSH3	SSH3	1percfilter, All Targets	RNA	Endogenous	01	1	28	5.5	5.68547	1	1	54961
BMI1	COMMD3-BMI1,BMI1	1percfilter, All Targets	RNA	Endogenous	01	10	382	67	57.2029	1	1	648
FAM217A	FAM217A	1percfilter, All Targets	RNA	Endogenous	01	1	28	5	4.69183	1	1	222826
SLC38A10	SLC38A10	1percfilter, All Targets	RNA	Endogenous	01	2	39	14.5	11.9942	1	1	124565
OR10K2	OR10K2	1percfilter, All Targets	RNA	Endogenous	01	1	30	5	6.01617	1	1	391107
APOBEC3F	APOBEC3F	1percfilter, All Targets	RNA	Endogenous	01	1	31	7.5	6.65732	1	1	200316
TEPSIN	TEPSIN	1percfilter, All Targets	RNA	Endogenous	01	5	79	25.5	19.3213	1	1	146705
COL26A1	COL26A1	1percfilter, All Targets	RNA	Endogenous	01	1	25	3.5	3.7772	1	1	136227
OR5T3	OR5T3	1percfilter, All Targets	RNA	Endogenous	01	1	24	5	5.26641	1	1	390154
TEDDM1	TEDDM1	1percfilter, All Targets	RNA	Endogenous	01	1	39	9.5	8.32243	1	1	127670
EFHD2	EFHD2	1percfilter, All Targets	RNA	Endogenous	01	1	49	4	5.4317	1	1	79180
RBP3	RBP3	1percfilter, All Targets	RNA	Endogenous	01	2	25	3	4.13232	1	1	5949
BRME1	BRME1	1percfilter, All Targets	RNA	Endogenous	01	11	97	21	23.5543	1	1	79173
WDR54	WDR54	1percfilter, All Targets	RNA	Endogenous	01	4	39	12	11.8577	1	1	84058
NXPE1	NXPE1	1percfilter, All Targets	RNA	Endogenous	01	1	34	6.5	6.89344	1	1	120400
RACGAP1	RACGAP1	1percfilter, All Targets	RNA	Endogenous	01	9	53	18	20.2542	1	1	29127
MAD2L2	MAD2L2	1percfilter, All Targets	RNA	Endogenous	01	4	45	12	13.6861	1	1	10459
ASCL1	ASCL1	All Targets	RNA	Endogenous	01	1	33	6	6.03705	1	1	429
LRRC61	LRRC61	1percfilter, All Targets	RNA	Endogenous	01	1	33	7.5	7.55592	1	1	65999
CRY2	CRY2	1percfilter, All Targets	RNA	Endogenous	01	3	42	10.5	11.211	1	1	1408
HRH3	HRH3	1percfilter, All Targets	RNA	Endogenous	01	2	32	8	8.12614	1	1	11255
ACO1	ACO1	1percfilter, All Targets	RNA	Endogenous	01	2	44	9.5	8.56775	1	1	48
GHSR	GHSR	1percfilter, All Targets	RNA	Endogenous	01	1	34	5.5	5.69446	1	1	2693
OR6V1	OR6V1	All Targets	RNA	Endogenous	01	2	30	5	5.34011	1	1	346517
DDTL	DDTL	1percfilter, All Targets	RNA	Endogenous	01	2	33	5	6.11104	1	1	100037417
RNPEPL1	RNPEPL1	1percfilter, All Targets	RNA	Endogenous	01	4	35	9	9.34178	1	1	57140
RRN3	RRN3	1percfilter, All Targets	RNA	Endogenous	01	12	79	22.5	27.1256	1	1	54700
FHIP2A	FHIP2A	1percfilter, All Targets	RNA	Endogenous	01	3	55	11	14.5473	1	1	57700
SAMSN1	SAMSN1	All Targets	RNA	Endogenous	01	2	21	4.5	5.13945	1	1	64092
IFI44L	IFI44L	All Targets	RNA	Endogenous	01	1	28	4	4.14717	1	1	10964
FGB	FGB	1percfilter, All Targets	RNA	Endogenous	01	1	38	5.5	6.13542	1	1	2244
DBR1	DBR1	1percfilter, All Targets	RNA	Endogenous	01	5	49	12.5	14.8795	1	1	51163
NLRP11	NLRP11	All Targets	RNA	Endogenous	01	2	27	5	4.8474	1	1	204801
ADIPOR1	ADIPOR1	1percfilter, All Targets	RNA	Endogenous	01	4	179	35.5	30.9503	1	1	51094
SGSM3	SGSM3	1percfilter, All Targets	RNA	Endogenous	01	6	59	11	15.0061	1	1	27352
ANTXR2	ANTXR2	1percfilter, All Targets	RNA	Endogenous	01	1	67	10.5	10.3851	1	1	118429
C5orf22	C5orf22	1percfilter, All Targets	RNA	Endogenous	01	3	39	9.5	9.65537	1	1	55322
GEMIN7	GEMIN7	1percfilter, All Targets	RNA	Endogenous	01	4	51	12	12.5432	1	1	79760
PPM1F	PPM1F	1percfilter, All Targets	RNA	Endogenous	01	1	36	11	7.6997	1	1	9647
C11orf94	C11orf94	All Targets	RNA	Endogenous	01	1	29	4.5	4.82988	1	1	143678
BEX1	BEX1	1percfilter, All Targets	RNA	Endogenous	01	26	360	88.5	80.6668	1	1	55859
RPS27	RPS27	1percfilter, All Targets	RNA	Endogenous	01	148	2529	581.5	576.158	1	1	6232
C7orf26	C7orf26	1percfilter, All Targets	RNA	Endogenous	01	4	39	11.5	11.4981	1	1	79034
ARL16	ARL16	1percfilter, All Targets	RNA	Endogenous	01	7	73	16.5	18.9265	1	1	339231
MORF4L2	MORF4L2	1percfilter, All Targets	RNA	Endogenous	01	27	208	53.5	63.1258	1	1	9643
ALDH3B1	ALDH3B1	All Targets	RNA	Endogenous	01	1	41	5	4.99178	1	1	221
SURF4	SURF4	1percfilter, All Targets	RNA	Endogenous	01	4	45	15.5	15.2596	1	1	6836
FAM240C	FAM240C	1percfilter, All Targets	RNA	Endogenous	01	1	32	7	8.46041	1	1	285095
TBC1D7	TBC1D7-LOC100130357,TBC1D7	1percfilter, All Targets	RNA	Endogenous	01	4	40	11.5	13.4756	1	1	51256
LRRC38	LRRC38	1percfilter, All Targets	RNA	Endogenous	01	2	78	17.5	13.1175	1	1	126755
C2orf91	C2orf91	1percfilter, All Targets	RNA	Endogenous	01	1	27	6.5	5.68788	1	1	400950
IL27RA	IL27RA	1percfilter, All Targets	RNA	Endogenous	01	1	37	5.5	6.44328	1	1	9466
PPM1E	PPM1E	1percfilter, All Targets	RNA	Endogenous	01	3	33	10	11.164	1	1	22843
LHCGR	LHCGR	All Targets	RNA	Endogenous	01	1	28	5.5	4.70869	1	1	3973
C1D	C1D	1percfilter, All Targets	RNA	Endogenous	01	7	71	12.5	15.5135	1	1	10438
LRP1	LRP1	1percfilter, All Targets	RNA	Endogenous	01	5	82	20.5	15.9858	1	1	4035
RNF123	RNF123	1percfilter, All Targets	RNA	Endogenous	01	2	39	12.5	12.3852	1	1	63891
CAV3	CAV3	1percfilter, All Targets	RNA	Endogenous	01	1	44	7	7.24864	1	1	859
SNTA1	SNTA1	1percfilter, All Targets	RNA	Endogenous	01	3	50	11	12.7533	1	1	6640
CD68	CD68	1percfilter, All Targets	RNA	Endogenous	01	2	45	13	11.7114	1	1	968
CARS1	CARS1	1percfilter, All Targets	RNA	Endogenous	01	6	60	14	16.3413	1	1	833
CUL1	CUL1	1percfilter, All Targets	RNA	Endogenous	01	5	81	18.5	22.1038	1	1	8454
HBS1L	HBS1L	1percfilter, All Targets	RNA	Endogenous	01	5	60	14	16.5233	1	1	10767
LCMT2	LCMT2	1percfilter, All Targets	RNA	Endogenous	01	3	57	11.5	11.5492	1	1	9836
PIGY	PIGY,PYURF	1percfilter, All Targets	RNA	Endogenous	01	5	73	19.5	20.8192	1	1	84992
RNF20	RNF20	1percfilter, All Targets	RNA	Endogenous	01	3	34	10.5	10.3556	1	1	56254
PIK3R1	PIK3R1	1percfilter, All Targets	RNA	Endogenous	01	15	120	37.5	44.3864	1	1	5295
EAF1	EAF1	1percfilter, All Targets	RNA	Endogenous	01	2	37	10.5	9.44498	1	1	85403
FCMR	FCMR	1percfilter, All Targets	RNA	Endogenous	01	1	36	9	7.49753	1	1	9214
UPF3A	UPF3A	1percfilter, All Targets	RNA	Endogenous	01	11	104	26.5	31.0605	1	1	65110
SNX18	SNX18	1percfilter, All Targets	RNA	Endogenous	01	2	44	11	8.2693	1	1	112574
IKBIP	IKBIP	1percfilter, All Targets	RNA	Endogenous	01	1	42	6	5.65708	1	1	121457
GPRASP2	GPRASP2,ARMCX5-GPRASP2	1percfilter, All Targets	RNA	Endogenous	01	3	71	10.5	12.8523	1	1	114928
GK2	GK2	All Targets	RNA	Endogenous	01	1	34	4.5	4.45495	1	1	2712
CHRNA9	CHRNA9	All Targets	RNA	Endogenous	01	1	22	6	4.42851	1	1	55584
MYLK4	MYLK4	1percfilter, All Targets	RNA	Endogenous	01	2	53	15	12.6883	1	1	340156
LSM6	LSM6	1percfilter, All Targets	RNA	Endogenous	01	3	60	12	12.9547	1	1	11157
PPIL6	PPIL6	All Targets	RNA	Endogenous	01	1	23	6	5.5449	1	1	285755
TNNT1	TNNT1	All Targets	RNA	Endogenous	01	1	32	4.5	5.0142	1	1	7138
ENO3	ENO3	1percfilter, All Targets	RNA	Endogenous	01	2	28	7	6.38095	1	1	2027
F2RL2	F2RL2	1percfilter, All Targets	RNA	Endogenous	01	1	35	4.5	5.24607	1	1	2151
CATSPER2	PPIP5K1P1-CATSPER2,CATSPER2	1percfilter, All Targets	RNA	Endogenous	01	5	36	8	9.6012	1	1	117155
SERPINB1	SERPINB1	1percfilter, All Targets	RNA	Endogenous	01	2	26	6	7.14233	1	1	1992
ADD2	ADD2	1percfilter, All Targets	RNA	Endogenous	01	7	91	26.5	30.3494	1	1	119
CYLC1	CYLC1	All Targets	RNA	Endogenous	01	2	28	4.5	5.06428	1	1	1538
MAK16	MAK16	1percfilter, All Targets	RNA	Endogenous	01	2	37	8	7.69617	1	1	84549
TMEM273	TMEM273	All Targets	RNA	Endogenous	01	1	27	3.5	3.78321	1	1	170371
NTRK3	NTRK3	1percfilter, All Targets	RNA	Endogenous	01	36	199	44	62.2663	1	1	4916
UGT2B11	UGT2B28,UGT2B11	1percfilter, All Targets	RNA	Endogenous	01	3	35	8	8.24247	1	1	10720
TMEM192	TMEM192	1percfilter, All Targets	RNA	Endogenous	01	3	40	9.5	9.03174	1	1	201931
HSPB7	HSPB7	1percfilter, All Targets	RNA	Endogenous	01	2	41	9	9.38773	1	1	27129
FAM186A	FAM186A	1percfilter, All Targets	RNA	Endogenous	01	1	36	5.5	4.94581	1	1	121006
MRPL35	MRPL35	1percfilter, All Targets	RNA	Endogenous	01	9	79	21	23.7775	1	1	51318
MRPS15	MRPS15	1percfilter, All Targets	RNA	Endogenous	01	7	65	19	19.2446	1	1	64960
EMID1	EMID1	All Targets	RNA	Endogenous	01	2	29	6	6.5091	1	1	129080
VIT	VIT	All Targets	RNA	Endogenous	01	1	34	2	2.80446	1	1	5212
TNIP2	TNIP2	1percfilter, All Targets	RNA	Endogenous	01	3	32	8	8.77837	1	1	79155
AZIN2	AZIN2	1percfilter, All Targets	RNA	Endogenous	01	2	51	9	9.67653	1	1	113451
KIAA1841	KIAA1841	1percfilter, All Targets	RNA	Endogenous	01	1	44	10.5	11.6982	1	1	84542
RBBP4	RBBP4	1percfilter, All Targets	RNA	Endogenous	01	20	192	62.5	67.7063	1	1	5928
KLC4	KLC4	All Targets	RNA	Endogenous	01	2	34	7.5	7.32954	1	1	89953
IKZF1	IKZF1	1percfilter, All Targets	RNA	Endogenous	01	2	25	5	5.34505	1	1	10320
ZNF608	ZNF608	1percfilter, All Targets	RNA	Endogenous	01	4	59	13	14.4718	1	1	57507
RCOR1	RCOR1	1percfilter, All Targets	RNA	Endogenous	01	3	60	11.5	13.3805	1	1	23186
GALNT7	GALNT7	All Targets	RNA	Endogenous	01	1	32	5	5.05723	1	1	51809
C1orf198	C1orf198	1percfilter, All Targets	RNA	Endogenous	01	5	46	11.5	12.2458	1	1	84886
CD300E	CD300E	1percfilter, All Targets	RNA	Endogenous	01	2	35	8	7.64006	1	1	342510
RIPOR2	RIPOR2	1percfilter, All Targets	RNA	Endogenous	01	2	59	7	8.87462	1	1	9750
WDR13	WDR13	1percfilter, All Targets	RNA	Endogenous	01	9	84	17.5	21.9895	1	1	64743
FN1	FN1	All Targets	RNA	Endogenous	01	2	28	5.5	6.22193	1	1	2335
PREX1	PREX1	1percfilter, All Targets	RNA	Endogenous	01	10	113	17.5	25.7912	1	1	57580
CLUL1	CLUL1	All Targets	RNA	Endogenous	01	1	16	3	3.54551	1	1	27098
SPIN1	SPIN1	1percfilter, All Targets	RNA	Endogenous	01	4	129	26	21.297	1	1	10927
ANTXRL	ANTXRL	1percfilter, All Targets	RNA	Endogenous	01	3	40	6	8.04002	1	1	195977
FNDC7	FNDC7	All Targets	RNA	Endogenous	01	1	33	5	4.6842	1	1	163479
CXCL12	CXCL12	All Targets	RNA	Endogenous	01	2	36	6.5	7.41651	1	1	6387
SPATS2L	SPATS2L	1percfilter, All Targets	RNA	Endogenous	01	2	62	11	11.3815	1	1	26010
MUC17	MUC17	1percfilter, All Targets	RNA	Endogenous	01	1	43	8	8.15988	1	1	140453
SYNC	SYNC	All Targets	RNA	Endogenous	01	1	34	4	4.41117	1	1	81493
GLMN	GLMN	1percfilter, All Targets	RNA	Endogenous	01	5	47	11.5	11.671	1	1	11146
CDH10	CDH10	All Targets	RNA	Endogenous	01	1	29	4.5	4.6369	1	1	1008
SYMPK	SYMPK	1percfilter, All Targets	RNA	Endogenous	01	3	63	20	16.6787	1	1	8189
SOX5	SOX5	1percfilter, All Targets	RNA	Endogenous	01	2	36	8	8.30148	1	1	6660
SHANK2	SHANK2	1percfilter, All Targets	RNA	Endogenous	01	1	27	9	5.95998	1	1	22941
GRAMD1A	GRAMD1A	1percfilter, All Targets	RNA	Endogenous	01	3	64	14.5	15.9174	1	1	57655
TMEM256	TMEM256	1percfilter, All Targets	RNA	Endogenous	01	2	61	9	10.1127	1	1	254863
CYP3A4	CYP3A4	All Targets	RNA	Endogenous	01	1	41	3.5	4.55491	1	1	1576
FAM90A26	FAM90A1,FAM90A26	1percfilter, All Targets	RNA	Endogenous	01	2	42	7.5	7.65578	1	1	100287045
PLA2G12A	PLA2G12A	1percfilter, All Targets	RNA	Endogenous	01	4	47	14.5	15.8254	1	1	81579
MADCAM1	MADCAM1	All Targets	RNA	Endogenous	01	1	31	3.5	3.66825	1	1	8174
MAP3K15	MAP3K15	1percfilter, All Targets	RNA	Endogenous	01	1	36	4.5	5.52233	1	1	389840
WDFY4	WDFY4	All Targets	RNA	Endogenous	01	1	26	4	3.9524	1	1	57705
CFAP77	CFAP77	All Targets	RNA	Endogenous	01	1	28	4	4.86955	1	1	389799
TMC8	TMC8	All Targets	RNA	Endogenous	01	1	28	6	5.24167	1	1	147138
OR14C36	OR14C36	1percfilter, All Targets	RNA	Endogenous	01	1	38	6.5	6.95042	1	1	127066
IL20RA	IL20RA	All Targets	RNA	Endogenous	01	1	25	5	4.67507	1	1	53832
TMEM59	TMEM59	1percfilter, All Targets	RNA	Endogenous	01	5	100	24.5	21.1048	1	1	9528
CCDC25	CCDC25	1percfilter, All Targets	RNA	Endogenous	01	8	83	17.5	19.8013	1	1	55246
OR2H2	OR2H2	1percfilter, All Targets	RNA	Endogenous	01	3	49	9.5	10.9685	1	1	7932
OR2T34	OR2T34,OR2T3	1percfilter, All Targets	RNA	Endogenous	01	3	50	10	9.38985	1	1	127068
FAM114A2	FAM114A2	1percfilter, All Targets	RNA	Endogenous	01	1	40	9.5	9.14043	1	1	10827
AMN	AMN	All Targets	RNA	Endogenous	01	1	18	4	3.52754	1	1	81693
SREBF1	SREBF1	1percfilter, All Targets	RNA	Endogenous	01	1	30	5	4.5218	1	1	6720
RUVBL2	RUVBL2	1percfilter, All Targets	RNA	Endogenous	01	9	101	30	27.7807	1	1	10856
TFEC	TFEC	All Targets	RNA	Endogenous	01	1	31	5.5	4.0976	1	1	22797
ZNF786	ZNF786	1percfilter, All Targets	RNA	Endogenous	01	2	32	9.5	9.1409	1	1	136051
ZMAT1	ZMAT1	1percfilter, All Targets	RNA	Endogenous	01	4	48	9	11.0834	1	1	84460
DKKL1	DKKL1	1percfilter, All Targets	RNA	Endogenous	01	2	42	7.5	8.03262	1	1	27120
C2CD6	C2CD6	1percfilter, All Targets	RNA	Endogenous	01	1	33	6.5	6.07307	1	1	151254
CLN6	CLN6	1percfilter, All Targets	RNA	Endogenous	01	5	40	11	11.7259	1	1	54982
TRIM65	TRIM65	1percfilter, All Targets	RNA	Endogenous	01	3	49	8.5	11.3328	1	1	201292
OR12D2	OR12D1,OR12D2	1percfilter, All Targets	RNA	Endogenous	01	1	43	7.5	7.02488	1	1	26529
MRPL57	MRPL57	1percfilter, All Targets	RNA	Endogenous	01	9	74	20.5	22.6279	1	1	78988
SUCO	SUCO	1percfilter, All Targets	RNA	Endogenous	01	9	91	20	24.977	1	1	51430
MAGEB18	MAGEB18	All Targets	RNA	Endogenous	01	1	33	3	4.10191	1	1	286514
AIRE	AIRE	All Targets	RNA	Endogenous	01	2	29	6	6.88237	1	1	326
CPXM1	CPXM1	1percfilter, All Targets	RNA	Endogenous	01	1	42	9	8.35853	1	1	56265
RFESD	RFESD	1percfilter, All Targets	RNA	Endogenous	01	1	37	7	5.97821	1	1	317671
RBM38	RBM38	1percfilter, All Targets	RNA	Endogenous	01	6	109	20	23.2284	1	1	55544
IGSF6	IGSF6	1percfilter, All Targets	RNA	Endogenous	01	2	45	12	11.3569	1	1	10261
EXO5	EXO5	1percfilter, All Targets	RNA	Endogenous	01	3	149	27	24.4264	1	1	64789
HNRNPA0	HNRNPA0	1percfilter, All Targets	RNA	Endogenous	01	32	159	61.5	66.7569	1	1	10949
SP5	SP5	1percfilter, All Targets	RNA	Endogenous	01	17	220	49.5	53.093	1	1	389058
LIN9	LIN9	1percfilter, All Targets	RNA	Endogenous	01	3	41	9	8.9585	1	1	286826
MRPL55	MRPL55	1percfilter, All Targets	RNA	Endogenous	01	8	61	17.5	20.9961	1	1	128308
DENND1A	DENND1A	1percfilter, All Targets	RNA	Endogenous	01	1	43	10	8.84364	1	1	57706
CD40LG	CD40LG	1percfilter, All Targets	RNA	Endogenous	01	1	31	4.5	4.90645	1	1	959
P3H1	P3H1	1percfilter, All Targets	RNA	Endogenous	01	3	41	13	10.7484	1	1	64175
TUBB3	TUBB3	1percfilter, All Targets	RNA	Endogenous	01	18	164	57	47.09	1	1	10381
TEX47	TEX47	1percfilter, All Targets	RNA	Endogenous	01	1	38	5.5	5.63368	1	1	219557
MRPL15	MRPL15	1percfilter, All Targets	RNA	Endogenous	01	9	78	16.5	20.4517	1	1	29088
SENP3	SENP3	1percfilter, All Targets	RNA	Endogenous	01	6	65	14	17.1925	1	1	26168
SSNA1	SSNA1	1percfilter, All Targets	RNA	Endogenous	01	3	66	12.5	13.9604	1	1	8636
MAP3K19	MAP3K19	All Targets	RNA	Endogenous	01	1	17	3.5	3.5158	1	1	80122
ALDOC	ALDOC	1percfilter, All Targets	RNA	Endogenous	01	3	141	14.5	15.2286	1	1	230
OLFML1	OLFML1	All Targets	RNA	Endogenous	01	1	21	4	4.10036	1	1	283298
QRICH1	QRICH1	1percfilter, All Targets	RNA	Endogenous	01	6	60	19	20.639	1	1	54870
HDLBP	HDLBP	1percfilter, All Targets	RNA	Endogenous	01	23	131	34	43.5835	1	1	3069
TRIM49D2	TRIM49D1,TRIM48,TRIM49D2	1percfilter, All Targets	RNA	Endogenous	01	4	48	13	12.3991	1	1	729384
TMBIM6	TMBIM6	1percfilter, All Targets	RNA	Endogenous	01	32	222	52.5	69.9384	1	1	7009
GSTM4	GSTM4	1percfilter, All Targets	RNA	Endogenous	01	3	42	7	9.04522	1	1	2948
RPS2	RPS2	1percfilter, All Targets	RNA	Endogenous	01	163	1218	326.5	382.792	1	1	6187
ARMC1	ARMC1	1percfilter, All Targets	RNA	Endogenous	01	3	52	16.5	15.2473	1	1	55156
BRINP2	BRINP2	1percfilter, All Targets	RNA	Endogenous	01	3	28	8.5	7.67842	1	1	57795
ITM2B	ITM2B	1percfilter, All Targets	RNA	Endogenous	01	13	120	33.5	38.5785	1	1	9445
TMEM236	TMEM236	All Targets	RNA	Endogenous	01	1	37	4	4.38554	1	1	653567
FOLR1	FOLR1	1percfilter, All Targets	RNA	Endogenous	01	2	21	8	7.04881	1	1	2348
MYCBPAP	MYCBPAP	All Targets	RNA	Endogenous	01	1	37	6.5	5.48718	1	1	84073
RASGRP4	RASGRP4	All Targets	RNA	Endogenous	01	1	23	5.5	5.85582	1	1	115727
RNF216	RNF216	1percfilter, All Targets	RNA	Endogenous	01	10	66	18	22.4023	1	1	54476
SYTL5	SYTL5	All Targets	RNA	Endogenous	01	2	32	4.5	5.62183	1	1	94122
ODF3	ODF3	1percfilter, All Targets	RNA	Endogenous	01	2	31	7.5	8.95545	1	1	113746
CGN	CGN	1percfilter, All Targets	RNA	Endogenous	01	1	33	9	7.75363	1	1	57530
OR6S1	OR6S1	All Targets	RNA	Endogenous	01	1	29	3.5	4.15423	1	1	341799
TCEAL7	TCEAL7	1percfilter, All Targets	RNA	Endogenous	01	13	122	27	30.8553	1	1	56849
RGPD2	RGPD2,RGPD1	1percfilter, All Targets	RNA	Endogenous	01	1	48	11	9.70089	1	1	729857
ENPP2	ENPP2	1percfilter, All Targets	RNA	Endogenous	01	1	18	5	5.37551	1	1	5168
MED13	MED13	1percfilter, All Targets	RNA	Endogenous	01	18	140	41.5	42.1971	1	1	9969
GIP	GIP	1percfilter, All Targets	RNA	Endogenous	01	1	27	7.5	7.12995	1	1	2695
DCUN1D3	DCUN1D3	1percfilter, All Targets	RNA	Endogenous	01	2	41	9	9.07384	1	1	123879
HOXD1	HOXD1	All Targets	RNA	Endogenous	01	1	25	5.5	4.78567	1	1	3231
ATP6V0C	ATP6V0C	1percfilter, All Targets	RNA	Endogenous	01	8	88	34	31.5722	1	1	527
TSPAN32	TSPAN32	1percfilter, All Targets	RNA	Endogenous	01	4	41	10.5	11.0751	1	1	10077
CDC6	CDC6	1percfilter, All Targets	RNA	Endogenous	01	1	40	10	10.9185	1	1	990
KCNC4	KCNC4	1percfilter, All Targets	RNA	Endogenous	01	1	47	8	8.54486	1	1	3749
RDH10	RDH10	1percfilter, All Targets	RNA	Endogenous	01	3	86	16.5	14.7741	1	1	157506
ACE	ACE	1percfilter, All Targets	RNA	Endogenous	01	2	48	6.5	7.99951	1	1	1636
MOCS2	MOCS2	All Targets	RNA	Endogenous	01	1	21	6	5.44576	1	1	4338
SDC3	SDC3	1percfilter, All Targets	RNA	Endogenous	01	7	80	24.5	20.5836	1	1	9672
SCP2D1	SCP2D1	1percfilter, All Targets	RNA	Endogenous	01	1	34	7	6.51736	1	1	140856
CHRAC1	CHRAC1	1percfilter, All Targets	RNA	Endogenous	01	3	39	13.5	12.3935	1	1	54108
UFD1	UFD1	1percfilter, All Targets	RNA	Endogenous	01	5	66	16	17.5828	1	1	7353
FSCN1	FSCN1	1percfilter, All Targets	RNA	Endogenous	01	19	157	32.5	41.2601	1	1	6624
HK1	HK1	1percfilter, All Targets	RNA	Endogenous	01	2	49	18.5	14.6865	1	1	3098
TERF2	TERF2	1percfilter, All Targets	RNA	Endogenous	01	7	64	16.5	18.7066	1	1	7014
C11orf1	C11orf1	1percfilter, All Targets	RNA	Endogenous	01	2	40	8.5	8.0689	1	1	64776
AGBL2	AGBL2	1percfilter, All Targets	RNA	Endogenous	01	1	20	8	5.90135	1	1	79841
OR5K3	OR5K3	1percfilter, All Targets	RNA	Endogenous	01	1	29	6	6.29839	1	1	403277
ZNF347	ZNF347	1percfilter, All Targets	RNA	Endogenous	01	2	45	8	7.96741	1	1	84671
SFTPA2	SFTPA2	1percfilter, All Targets	RNA	Endogenous	01	1	51	6.5	6.67381	1	1	729238
OAF	OAF	1percfilter, All Targets	RNA	Endogenous	01	1	28	6.5	5.73375	1	1	220323
TRIM67	TRIM67	1percfilter, All Targets	RNA	Endogenous	01	1	33	5.5	4.89064	1	1	440730
FERD3L	FERD3L	1percfilter, All Targets	RNA	Endogenous	01	1	30	4.5	5.13962	1	1	222894
SORBS2	SORBS2	1percfilter, All Targets	RNA	Endogenous	01	1	91	10.5	8.85658	1	1	8470
RELN	RELN	1percfilter, All Targets	RNA	Endogenous	01	7	94	22	26.2163	1	1	5649
ABI3BP	ABI3BP	All Targets	RNA	Endogenous	01	1	21	2.5	3.01654	1	1	25890
SYT2	SYT2	1percfilter, All Targets	RNA	Endogenous	01	13	110	26.5	28.3193	1	1	127833
LOXL3	LOXL3	1percfilter, All Targets	RNA	Endogenous	01	1	23	5	4.90883	1	1	84695
OR6K3	OR6K3	1percfilter, All Targets	RNA	Endogenous	01	1	29	6	4.8136	1	1	391114
CLDN18	CLDN18	All Targets	RNA	Endogenous	01	1	29	3.5	4.10877	1	1	51208
FITM1	FITM1	1percfilter, All Targets	RNA	Endogenous	01	2	34	10	10.3621	1	1	161247
KRTAP6-2	KRTAP6-2	All Targets	RNA	Endogenous	01	1	30	4.5	4.94013	1	1	337967
AKIP1	AKIP1	1percfilter, All Targets	RNA	Endogenous	01	3	48	9.5	10.1215	1	1	56672
CDC25C	CDC25C	1percfilter, All Targets	RNA	Endogenous	01	5	32	11.5	11.533	1	1	995
CARD11	CARD11	1percfilter, All Targets	RNA	Endogenous	01	3	31	9.5	10.1247	1	1	84433
DSEL	DSEL	All Targets	RNA	Endogenous	01	1	22	5	4.34658	1	1	92126
TSNARE1	TSNARE1	1percfilter, All Targets	RNA	Endogenous	01	4	53	9.5	13.5744	1	1	203062
PLSCR4	PLSCR4	All Targets	RNA	Endogenous	01	2	26	4	5.67745	1	1	57088
CNPY4	CNPY4	1percfilter, All Targets	RNA	Endogenous	01	5	33	10.5	10.9639	1	1	245812
H2BC7	H2BC7	1percfilter, All Targets	RNA	Endogenous	01	19	155	48	52.918	1	1	8343
TSEN2	TSEN2	1percfilter, All Targets	RNA	Endogenous	01	4	40	14.5	12.8908	1	1	80746
FKBP11	FKBP11	1percfilter, All Targets	RNA	Endogenous	01	4	51	12.5	14.5533	1	1	51303
UTF1	UTF1	1percfilter, All Targets	RNA	Endogenous	01	14	179	58.5	57.7467	1	1	8433
CACHD1	CACHD1	1percfilter, All Targets	RNA	Endogenous	01	5	68	16	17.9503	1	1	57685
EFR3A	EFR3A	1percfilter, All Targets	RNA	Endogenous	01	2	35	11	10.5881	1	1	23167
GALNT2	GALNT2	1percfilter, All Targets	RNA	Endogenous	01	6	52	15	16.6986	1	1	2590
TARS1	TARS1	1percfilter, All Targets	RNA	Endogenous	01	7	65	15.5	17.9349	1	1	6897
TST	TST	All Targets	RNA	Endogenous	01	2	27	6	6.30842	1	1	7263
PEF1	PEF1	1percfilter, All Targets	RNA	Endogenous	01	4	94	21	22.0278	1	1	553115
SNX19	SNX19	1percfilter, All Targets	RNA	Endogenous	01	9	64	20.5	22.4908	1	1	399979
ZNF728	ZNF728	All Targets	RNA	Endogenous	01	1	33	7.5	6.09362	1	1	388523
TSEN34	TSEN34	1percfilter, All Targets	RNA	Endogenous	01	6	49	10.5	13.0444	1	1	79042
AGRN	AGRN	All Targets	RNA	Endogenous	01	1	33	5.5	6.47492	1	1	375790
TPR	TPR	1percfilter, All Targets	RNA	Endogenous	01	11	69	19.5	23.9856	1	1	7175
FASTKD5	FASTKD5	All Targets	RNA	Endogenous	01	1	35	5	5.33734	1	1	60493
TOMM40	TOMM40	1percfilter, All Targets	RNA	Endogenous	01	13	82	21	25.4898	1	1	10452
MFSD14B	MFSD14B	1percfilter, All Targets	RNA	Endogenous	01	1	27	7	6.99854	1	1	84641
KHDC3L	KHDC3L	All Targets	RNA	Endogenous	01	2	37	6	6.39756	1	1	154288
OVCH2	OVCH2	All Targets	RNA	Endogenous	01	1	15	3.5	3.09535	1	1	341277
MARK1	MARK1	1percfilter, All Targets	RNA	Endogenous	01	1	39	10.5	7.98311	1	1	4139
FAM229A	FAM229A	1percfilter, All Targets	RNA	Endogenous	01	1	54	8	9.39043	1	1	100128071
SYNM	SYNM	1percfilter, All Targets	RNA	Endogenous	01	4	43	10	10.4024	1	1	23336
ZNF283	ZNF283	1percfilter, All Targets	RNA	Endogenous	01	4	31	13	12.2445	1	1	284349
URAD	URAD	1percfilter, All Targets	RNA	Endogenous	01	1	31	6	5.80416	1	1	646625
BAG1	BAG1	1percfilter, All Targets	RNA	Endogenous	01	3	47	8	9.66359	1	1	573
CEBPD	CEBPD	1percfilter, All Targets	RNA	Endogenous	01	3	42	8.5	8.67918	1	1	1052
E2F8	E2F8	1percfilter, All Targets	RNA	Endogenous	01	2	42	7	7.1952	1	1	79733
RPH3A	RPH3A	1percfilter, All Targets	RNA	Endogenous	01	1	135	12.5	13.0855	1	1	22895
ITSN1	ITSN1	1percfilter, All Targets	RNA	Endogenous	01	5	77	27	21.8299	1	1	6453
PAQR4	PAQR4	1percfilter, All Targets	RNA	Endogenous	01	2	59	14.5	15.3688	1	1	124222
RBM46	RBM46	1percfilter, All Targets	RNA	Endogenous	01	1	21	4.5	5.35079	1	1	166863
HS3ST1	HS3ST1	1percfilter, All Targets	RNA	Endogenous	01	1	25	7	6.28142	1	1	9957
[truncated: 16,678 more rows]

## Sheet: Probe_QC
TargetName	A_B_4_huWTA|001|DNA+	A_B_4_huWTA|002|DNA+	A_B_4_huWTA|003|DNA+	A_B_4_huWTA|004|DNA+	A_B_4_huWTA|005|DNA+	A_B_4_huWTA|006|DNA+	A_B_4_huWTA|007|DNA+	A_B_4_huWTA|008|DNA+	A_B_4_huWTA|009|DNA+	A_B_4_huWTA|010|DNA+	A_B_4_huWTA|011|DNA+	A_B_4_huWTA|012|DNA+	A_B_4_huWTA|013|DNA+	A_B_4_huWTA|014|DNA+	A_B_4_huWTA|015|DNA+	A_B_4_huWTA|016|DNA+	A_B_4_huWTA|017|DNA+	A_B_4_huWTA|018|DNA+
A1BG	8	7	11	31	9	17	47	33	12	4	4	4	16	9	4	4	8	20
A1CF	1	1	5	18	7	10	30	11	9	6	2	2	15	2	2	3	2	9
A2M	5	5	5	13	3	9	35	11	10	2	2	1	11	1	2	1	5	7
A2ML1	5	5	6	24	4	6	32	7	14	5	4	2	16	2	7	2	9	5
A3GALT2	6	2	2	16	2	5	29	9	8	2	3	1	8	6	3	3	3	11
A4GALT	3	4	7	16	11	1	48	43	32	10	6	10	17	12	6	7	6	32
A4GNT	4	1	6	22	3	3	16	10	9	3	2	3	10	5	3	3	1	8
AAAS	23	13	14	54	11	23	64	54	36	13	8	10	33	13	4	6	10	30
AACS	9	11	9	21	5	14	24	14	10	5	1	3	24	2	2	2	10	11
AADAC	2	7	6	10	2	4	30	7	7	3	1	1	9	3	2	5	5	4
AADACL2	3	1	3	9	2	9	36	8	7	5	1	2	13	6	1	2	3	4
AADACL3	5	9	8	24	11	12	43	25	15	10	6	13	18	6	8	7	6	24
AADACL4	8	5	4	24	2	9	32	8	10	3	6	7	10	1	1	2	11	3
AADAT	4	5	9	23	5	12	35	22	18	9	7	4	19	4	2	7	12	11
AAGAB	8	10	12	30	11	19	59	45	21	11	14	15	29	15	9	5	11	19
AAK1	16	13	12	36	11	12	43	28	24	9	5	11	32	6	8	2	9	26
AAMDC	6	6	15	29	7	7	61	42	29	4	9	14	22	10	10	11	5	36
AAMP	42	37	38	130	25	43	96	69	49	23	16	25	116	19	14	11	41	47
AANAT	12	7	7	28	7	13	37	25	20	12	3	7	30	7	5	4	9	12
AAR2	9	6	15	41	9	26	37	27	15	6	9	6	22	7	1	6	14	20
AARD	2	2	10	12	4	5	35	8	5	5	3	2	4	4	2	1	3	12
AARS1	29	13	27	87	20	45	82	77	58	15	21	14	63	20	13	15	31	51
AARS2	8	9	15	27	5	10	49	23	20	10	5	8	19	5	2	5	11	14
AARSD1	11	14	21	62	6	31	51	33	24	8	4	10	47	8	4	10	22	14
AASDH	6	10	10	11	5	12	29	18	13	6	7	3	12	3	4	4	7	7
AASDHPPT	13	9	7	31	10	20	49	31	24	14	6	10	24	9	2	8	10	13
AASS	9	6	7	34	11	5	40	26	24	4	12	8	23	5	7	4	3	27
AATF	19	21	15	51	11	22	74	43	47	25	16	23	38	23	13	10	20	31
AATK	11	8	10	24	2	12	25	14	8	1	3	6	23	2	2	1	13	7
ABAT	9	3	3	20	2	7	29	16	13	5	1	6	15	2	2	2	6	5
ABCA1	6	9	9	29	5	11	29	12	8	3	4	7	38	3	6	3	8	7
ABCA10	4	1	5	11	5	4	15	9	4	4	4	3	10	2	1	2	7	7
ABCA12	1	4	7	11	2	7	26	11	13	1	3	3	12	2	1	3	2	2
ABCA13	4	3	5	16	6	9	35	19	15	2	5	3	11	1	3	5	8	8
ABCA2	13	12	15	49	10	19	39	35	20	12	5	2	21	9	5	1	18	21
ABCA3	24	20	27	44	8	26	55	40	36	14	13	8	34	10	7	6	19	23
ABCA4	4	7	6	21	9	15	34	13	16	6	5	5	10	4	2	5	4	10
ABCA5	15	12	19	38	11	13	41	33	10	7	6	13	23	3	4	12	11	9
ABCA6	5	1	3	3	3	4	27	4	7	2	2	2	9	2	1	2	2	2
ABCA7	4	2	8	19	2	6	31	12	5	4	1	1	13	2	1	2	7	7
ABCA8	6	8	5	16	7	8	34	21	13	6	4	3	17	4	3	3	4	15
ABCA9	11	8	13	28	4	5	51	15	10	8	2	12	12	4	3	6	16	17
ABCB1	5	5	5	18	1	4	22	13	8	5	3	2	17	3	2	1	4	11
ABCB10	19	16	18	55	15	23	101	87	51	24	16	23	46	14	11	9	16	57
ABCB11	11	5	2	15	2	6	27	20	7	5	4	2	11	4	2	3	6	4
ABCB4	3	9	6	14	8	8	32	24	21	6	6	11	15	9	4	9	6	12
ABCB5	6	1	2	25	5	3	32	11	11	4	3	3	9	2	1	4	6	13
ABCB6	22	14	11	60	11	19	56	45	28	7	6	10	38	10	13	11	17	35
ABCB7	5	9	7	37	16	8	69	47	35	13	11	15	29	8	7	8	6	19
ABCB8	10	5	10	45	8	14	54	20	22	8	3	10	19	10	8	8	13	15
ABCB9	21	12	23	46	12	20	52	39	26	13	12	12	35	9	7	10	16	21
ABCC1	13	10	8	40	15	19	65	33	24	10	3	4	32	10	1	6	11	17
ABCC10	7	6	19	24	6	8	27	18	15	4	3	8	28	6	1	1	4	14
ABCC11	4	2	1	16	1	12	24	9	8	1	1	1	6	4	2	1	4	6
ABCC12	3	7	4	9	5	4	33	10	10	3	1	1	10	2	1	1	4	5
ABCC2	6	2	9	12	2	3	32	13	12	5	4	5	11	3	1	3	7	5
ABCC3	5	5	5	20	6	15	35	14	11	7	2	4	13	6	1	1	9	11
ABCC4	5	4	4	14	5	8	34	14	9	8	6	8	10	3	3	7	12	9
ABCC5	10	11	13	47	16	19	65	46	30	10	6	10	38	11	10	5	9	33
ABCC6	7	8	13	24	9	12	44	22	28	3	5	4	21	4	5	3	11	17
ABCC8	16	21	25	63	7	17	42	18	11	2	7	8	44	7	7	3	10	11
ABCC9	4	4	6	13	5	5	25	12	13	6	2	5	7	2	4	1	5	7
ABCD1	2	6	2	20	3	5	31	15	10	3	1	5	15	4	3	6	5	12
ABCD2	5	6	6	22	3	4	28	17	18	3	4	4	14	7	1	3	8	7
ABCD3	4	4	7	22	5	5	30	20	13	6	6	6	21	1	5	5	5	13
ABCD4	17	17	30	65	7	30	63	40	24	11	11	7	42	9	6	8	26	28
ABCE1	5	9	14	39	17	16	45	30	27	13	6	15	26	15	11	7	12	18
ABCF1	12	8	11	33	5	9	40	26	21	6	3	10	22	6	5	3	13	14
ABCF2	19	7	14	46	16	13	63	56	24	16	13	15	49	15	11	9	11	28
ABCF3	12	7	14	38	7	18	57	35	23	6	6	8	33	8	6	4	12	18
ABCG1	12	10	12	22	4	17	49	22	8	2	5	4	22	8	5	2	9	11
ABCG2	5	2	6	7	3	6	20	8	7	2	3	1	13	4	2	2	7	7
ABCG4	4	2	11	19	3	15	29	14	6	5	5	4	17	8	1	5	6	7
ABCG5	5	4	1	13	2	3	27	16	14	2	4	1	11	3	2	2	5	9
ABCG8	3	7	7	13	3	4	36	8	10	1	2	4	10	4	2	2	4	5
ABHD1	2	5	9	16	4	3	26	4	6	3	1	8	15	5	1	3	1	7
ABHD10	6	2	3	21	1	6	22	13	9	4	6	3	20	1	1	1	10	12
ABHD11	6	12	15	25	6	8	38	19	12	7	3	8	16	9	5	4	6	8
ABHD12	3	1	10	20	9	12	37	16	15	7	9	7	24	7	3	5	10	17
ABHD12B	6	4	6	16	2	5	25	7	11	4	1	9	12	4	2	2	6	1
ABHD13	9	6	4	22	7	10	44	18	17	9	2	2	8	9	1	5	7	13
ABHD14A	10	12	22	57	8	28	35	21	18	5	3	3	34	8	3	3	14	13
ABHD14B	15	4	11	34	6	17	48	35	17	4	8	10	26	6	10	4	6	13
ABHD15	3	2	9	20	9	5	42	20	23	6	5	7	8	2	7	7	2	22
ABHD16A	17	18	20	56	18	33	66	44	34	12	11	14	34	6	9	11	24	34
ABHD16B	6	3	6	13	5	2	28	16	10	3	1	4	10	1	1	1	3	8
ABHD17A	21	31	35	77	23	38	92	91	56	18	19	25	64	29	18	13	32	43
ABHD17B	12	11	7	35	5	10	30	13	12	5	5	2	27	7	3	2	15	17
ABHD17C	2	6	6	9	2	9	49	18	13	7	1	9	21	2	3	3	7	13
ABHD18	17	9	16	41	7	18	57	26	17	6	3	7	32	10	6	8	13	18
ABHD2	18	21	20	61	8	29	46	32	17	4	4	12	45	6	4	3	19	23
ABHD3	2	3	5	15	6	3	27	8	13	6	3	7	11	5	7	2	5	2
ABHD4	6	4	5	12	8	6	40	16	18	10	2	9	10	8	3	4	9	9
ABHD5	8	6	8	29	8	12	43	26	14	11	6	4	23	6	5	6	7	19
ABHD6	6	6	4	21	2	8	23	6	6	1	1	4	15	2	1	1	1	5
ABHD8	8	10	12	32	4	7	31	16	11	3	7	10	30	4	2	4	11	12
ABI1	21	11	12	38	12	19	49	36	22	7	3	12	39	15	7	9	11	25
ABI2	34	20	41	102	27	43	102	71	54	35	18	21	64	26	8	22	43	51
ABI3	5	7	7	20	2	9	24	15	4	2	3	4	15	3	3	3	10	10
ABI3BP	1	2	3	17	5	4	21	13	8	2	1	1	6	1	4	1	1	2
ABITRAM	10	14	9	43	12	17	45	31	20	14	3	13	40	8	5	3	14	23
ABL1	34	28	40	105	7	46	31	24	23	10	11	12	122	8	4	4	32	30
ABL2	13	12	26	62	4	30	59	23	18	8	4	8	54	3	2	7	28	19
ABLIM1	16	15	17	72	6	35	29	10	8	5	3	9	35	5	8	4	16	10
ABLIM2	4	3	5	14	6	10	45	16	14	5	2	5	12	8	2	2	5	12
ABLIM3	6	7	7	30	19	9	77	63	48	23	16	21	15	12	12	5	6	28
ABO	12	6	8	24	1	7	32	16	8	4	1	1	12	3	2	2	6	11
ABR	8	3	6	28	6	8	37	38	18	11	8	8	18	2	6	11	10	17
ABRA	3	1	6	10	3	5	25	5	5	2	1	4	8	1	1	1	2	3
ABRACL	4	5	8	21	13	12	57	26	16	7	6	10	19	12	1	4	8	20
ABRAXAS1	6	6	3	21	4	6	35	34	17	2	6	5	14	10	5	3	5	16
ABRAXAS2	10	10	7	27	10	12	34	27	15	8	2	9	22	1	7	4	7	22
ABT1	6	4	15	43	12	16	41	25	24	8	8	9	25	9	9	4	13	12
ABTB1	11	18	16	31	13	16	77	46	35	17	13	11	31	14	9	10	7	37
ABTB2	11	6	13	28	15	17	46	31	21	7	10	10	17	12	6	5	14	21
ACAA1	11	11	14	35	6	14	40	24	20	11	6	13	31	7	4	1	9	25
ACAA2	8	11	19	36	21	15	79	47	44	19	12	15	24	18	8	13	14	38
ACACA	28	19	25	89	10	51	41	32	26	13	6	8	50	10	6	8	28	21
ACACB	5	2	8	24	7	9	29	24	8	3	2	5	11	3	5	6	6	18
ACAD10	5	5	12	36	4	12	40	27	20	9	3	9	25	3	2	3	6	16
ACAD11	2	4	7	18	10	11	49	17	15	5	6	7	20	8	6	6	10	11
ACAD8	14	13	13	52	8	26	64	36	40	15	8	13	43	16	10	10	12	29
ACAD9	19	13	20	73	16	16	74	56	44	14	20	35	49	10	12	8	14	32
ACADL	4	1	2	11	4	5	30	9	7	4	3	3	5	3	3	1	3	2
ACADM	12	8	19	47	8	23	46	27	22	11	11	5	38	4	5	5	13	25
ACADS	11	7	7	19	8	6	52	20	16	8	4	5	12	5	1	3	9	7
ACADSB	9	12	7	34	7	14	43	25	17	7	7	8	28	1	3	4	7	11
ACADVL	14	23	15	54	16	31	88	60	39	18	15	28	52	14	8	9	13	38
ACAN	3	4	6	23	4	8	32	6	7	1	2	5	10	4	2	4	7	6
ACAP2	15	11	11	32	8	9	75	67	38	16	8	16	28	10	3	9	3	31
ACAP3	20	26	25	104	24	42	79	36	57	13	17	17	75	6	10	7	37	32
ACAT1	12	7	18	36	6	25	40	28	26	12	5	12	29	10	8	6	12	16
ACAT2	12	3	6	31	8	18	27	25	12	9	4	3	27	4	7	3	8	18
ACBD3	13	12	19	32	11	21	55	44	31	10	6	8	31	9	6	6	8	23
ACBD4	2	2	6	17	2	10	29	7	8	1	2	5	17	4	1	1	3	6
ACBD5	17	16	14	50	10	20	45	34	17	10	7	10	35	14	4	6	14	22
ACBD6	9	15	14	48	26	15	91	75	53	30	17	32	51	21	20	15	19	63
ACBD7	8	8	4	28	10	16	29	26	12	6	6	9	9	6	3	4	11	6
ACCS	4	1	1	5	4	3	24	12	3	5	1	3	6	1	1	1	4	5
ACCSL	7	6	6	21	5	8	31	18	15	6	2	6	23	3	2	3	8	7
ACD	15	13	16	40	14	29	62	42	22	12	12	17	35	12	11	5	19	26
ACE	7	4	5	15	7	6	48	22	14	10	5	6	10	2	5	5	4	23
ACE2	2	1	3	6	3	2	26	7	5	5	5	2	4	1	3	4	4	3
ACER1	3	7	2	15	2	4	28	8	9	1	2	3	19	1	4	1	3	6
ACER2	10	6	8	25	4	11	54	23	15	7	7	11	24	7	7	6	12	13
ACER3	4	7	10	34	11	11	35	17	12	2	3	4	32	4	1	7	12	9
ACHE	9	13	15	44	6	19	39	18	15	5	3	10	29	5	3	4	13	15
ACIN1	52	35	63	182	28	80	138	146	95	48	30	43	145	36	21	36	62	102
ACKR1	21	9	14	53	12	17	48	12	17	8	2	6	31	8	3	7	20	14
ACKR2	8	4	9	20	6	14	47	16	19	11	5	7	38	10	5	4	8	13
ACKR3	9	2	5	19	4	5	30	22	14	6	6	7	8	9	5	4	7	15
ACKR4	6	4	1	12	4	3	18	14	9	2	4	5	14	3	2	2	3	7
ACLY	32	35	43	134	34	56	141	113	90	36	35	41	123	28	19	24	52	76
ACMSD	4	4	2	9	2	5	23	10	5	1	2	1	9	4	4	1	3	5
ACO1	8	9	10	25	4	10	44	19	15	10	2	7	17	3	8	2	4	15
ACO2	19	18	19	57	10	35	53	44	26	13	3	17	48	9	14	10	20	27
ACOD1	6	8	4	16	6	6	24	6	8	7	3	3	10	4	2	1	8	10
ACOT1	12	13	10	42	9	14	37	19	18	9	4	11	15	3	2	4	8	10
ACOT11	8	6	13	19	5	14	31	25	12	5	4	6	20	5	2	2	7	10
ACOT12	2	2	6	13	2	5	18	8	6	1	4	4	9	4	2	2	1	7
ACOT13	3	4	5	24	10	10	36	33	26	7	8	14	12	10	3	2	8	14
ACOT2	11	12	5	31	4	8	50	24	15	5	5	7	15	7	4	3	9	9
ACOT4	7	4	9	29	8	12	37	14	12	4	4	9	24	9	4	4	7	17
ACOT6	6	4	2	16	3	6	26	6	5	2	4	3	4	4	2	1	3	4
ACOT7	10	10	7	28	9	14	43	23	9	4	5	8	18	8	4	6	9	19
ACOT8	11	8	14	49	3	13	50	27	18	4	12	6	35	11	8	8	10	17
ACOT9	3	3	4	19	3	9	28	16	10	4	2	2	16	1	3	2	2	6
ACOX1	15	14	18	64	4	28	42	18	19	5	10	9	48	2	7	4	24	17
ACOX2	4	8	9	30	6	12	36	31	16	7	1	9	31	9	7	1	6	20
ACOX3	12	11	19	40	9	12	41	41	23	14	7	10	30	10	3	6	12	30
ACOXL	2	5	7	9	4	4	27	8	6	1	2	5	12	1	1	2	2	6
ACP1	17	26	20	70	18	35	87	59	43	18	9	24	52	11	9	11	29	46
ACP2	7	5	6	22	6	10	34	19	18	10	5	3	26	4	3	1	8	14
ACP3	6	2	6	25	5	9	52	18	18	10	6	9	12	8	4	5	11	23
ACP4	3	3	5	8	4	4	20	5	6	2	2	1	13	1	4	2	4	4
ACP5	4	4	3	12	3	5	28	10	6	5	1	2	7	3	4	3	5	12
ACP6	17	14	14	78	12	24	59	52	39	17	13	13	55	5	6	7	16	29
ACP7	2	5	3	14	3	8	26	6	10	5	3	7	14	6	4	2	5	9
ACR	9	7	14	35	5	15	47	20	14	7	5	4	13	5	3	7	11	13
ACRBP	1	7	9	16	10	9	23	12	6	8	5	3	18	3	3	5	6	8
ACRV1	7	8	8	24	3	11	24	18	16	2	1	5	11	2	3	4	8	14
ACSBG1	2	5	4	17	2	6	33	14	12	4	1	6	8	2	2	3	2	11
ACSBG2	3	4	4	14	3	9	27	8	3	1	1	9	11	4	1	4	6	12
ACSF2	29	22	21	71	12	21	69	42	32	13	8	20	53	6	5	11	24	39
ACSF3	26	13	17	45	9	13	71	44	27	13	7	13	49	14	7	7	16	15
ACSL1	8	2	11	34	3	7	41	28	24	8	5	10	20	3	4	3	7	19
ACSL3	15	13	9	37	7	21	47	29	17	7	9	11	51	11	3	5	10	15
ACSL4	9	11	14	30	11	13	70	40	33	21	11	17	29	12	4	10	7	26
ACSL5	2	4	8	20	4	5	29	14	5	2	4	1	9	3	3	1	5	4
ACSL6	6	7	4	21	1	8	34	10	7	2	3	3	12	2	3	2	1	4
ACSM1	1	4	5	7	1	3	29	8	7	3	1	2	11	5	1	1	2	4
ACSM2A	5	5	4	12	4	8	35	9	6	2	1	4	14	3	1	1	8	1
ACSM2B	8	13	6	31	7	12	36	22	15	8	5	8	18	4	2	3	6	11
ACSM3	6	2	6	26	7	9	28	15	10	7	6	6	21	2	6	1	6	8
ACSM4	8	2	7	17	3	4	18	18	9	5	3	2	13	4	1	1	3	5
ACSM5	12	10	11	28	9	11	48	40	25	15	6	11	24	14	7	10	17	30
ACSM6	6	2	4	21	3	5	42	25	14	5	6	2	20	4	2	3	7	6
ACSS1	4	2	2	10	3	3	34	11	7	3	7	6	12	7	1	2	4	6
ACSS2	10	8	8	29	6	10	41	20	19	8	1	6	18	6	4	1	9	11
ACSS3	3	1	6	12	2	4	34	14	6	4	3	7	8	3	2	2	5	6
ACTA1	12	1	6	24	3	7	25	13	7	3	4	5	11	3	1	5	3	2
ACTA2	10	8	9	17	29	4	153	171	67	30	40	25	15	31	30	29	6	153
ACTBL2	6	7	4	19	6	8	25	11	6	3	2	8	13	6	3	1	4	4
ACTC1	7	6	7	24	53	12	181	227	123	73	48	75	26	55	27	34	6	160
ACTG2	2	3	7	16	5	7	26	9	16	3	1	2	9	7	1	3	5	12
ACTL10	11	1	12	27	1	5	32	18	11	4	1	5	17	1	4	1	10	11
ACTL6A	16	24	18	54	39	22	127	119	88	37	37	29	46	33	19	25	16	71
ACTL6B	21	22	21	57	8	19	49	37	25	8	8	10	48	9	6	4	24	22
ACTL7A	1	7	6	21	2	10	25	7	5	3	1	7	18	4	2	2	7	8
ACTL7B	4	6	2	17	4	7	23	4	10	1	5	1	11	1	1	1	4	6
ACTL8	6	5	7	23	1	12	42	13	12	5	3	6	20	4	6	2	7	17
ACTL9	8	7	6	23	7	10	39	23	18	5	6	5	17	7	4	2	12	12
ACTN1	5	2	7	15	5	8	33	17	16	7	3	10	7	6	3	2	7	13
ACTN2	4	5	12	52	6	23	25	16	13	4	7	3	27	4	4	3	15	6
ACTN3	4	2	8	14	1	8	24	14	17	2	2	4	12	5	1	5	6	4
ACTN4	32	30	42	110	83	45	344	285	186	85	52	71	80	62	47	45	47	194
ACTR10	29	34	29	136	21	45	87	76	49	19	13	24	88	19	13	7	46	52
ACTR1A	26	29	29	81	10	33	45	36	30	9	9	9	59	9	9	6	26	27
ACTR1B	26	16	22	65	13	14	73	37	27	12	8	9	34	9	10	4	11	25
ACTR2	25	22	18	78	19	36	111	98	63	22	14	28	63	11	13	12	29	54
ACTR3	27	22	21	75	23	26	89	71	48	18	12	28	73	20	10	18	25	40
ACTR3B	13	6	16	31	6	16	36	31	23	7	11	9	25	10	6	7	6	14
ACTR5	5	9	5	23	6	13	47	18	14	3	2	4	10	5	1	3	7	8
ACTR6	8	8	10	34	10	19	37	41	17	8	7	7	32	10	7	3	17	20
ACTR8	20	13	13	40	12	18	42	53	25	13	8	8	29	5	9	7	18	14
ACTRT1	2	6	7	12	2	4	21	14	8	4	1	3	7	1	4	1	1	5
ACTRT2	10	11	13	20	4	9	41	16	19	10	3	13	21	7	2	1	8	16
ACTRT3	4	2	1	23	4	6	30	12	9	5	3	7	8	4	1	3	7	12
ACVR1	22	10	9	52	6	23	51	33	22	6	6	10	72	3	5	5	19	19
ACVR1B	17	23	15	64	16	21	56	39	29	13	6	16	41	13	7	11	20	32
ACVR1C	1	2	9	21	1	7	27	10	11	4	3	5	14	6	2	1	5	3
ACVR2A	14	7	10	22	6	13	28	27	17	3	7	13	14	5	3	3	7	15
ACVR2B	8	9	16	51	24	16	94	54	45	18	15	18	33	14	11	10	15	40
ACVRL1	6	4	7	14	3	4	24	11	8	3	2	3	7	4	3	3	5	8
ACY1	9	6	9	39	7	11	37	17	16	7	3	6	26	5	1	2	13	8
ACY3	5	2	6	18	5	11	26	12	3	3	1	1	14	6	3	1	4	5
ACYP1	16	16	8	36	12	32	42	25	15	1	5	10	32	3	4	3	13	19
ACYP2	6	11	17	33	5	15	61	36	31	12	3	15	30	6	4	8	8	26
ADA	4	3	1	14	3	4	21	15	11	4	3	5	11	4	3	1	7	7
ADA2	19	11	15	46	11	14	43	23	12	5	3	3	24	4	5	7	16	11
ADAD1	5	1	5	15	4	8	33	8	3	5	1	4	9	5	3	1	4	12
ADAD2	5	4	11	19	4	3	25	10	5	1	1	4	9	2	2	4	9	8
ADAL	15	10	11	36	5	8	50	16	13	11	5	8	18	5	3	5	17	10
ADAM10	14	9	8	32	12	9	22	24	17	5	5	6	23	5	4	5	9	13
ADAM11	7	5	10	25	4	16	25	11	10	2	2	10	18	5	2	2	4	10
ADAM12	4	8	8	21	4	9	29	12	21	3	5	3	9	4	1	5	9	9
ADAM15	158	121	183	612	137	307	561	476	472	135	107	163	505	119	74	79	221	327
ADAM17	16	6	18	39	15	18	64	36	20	11	7	12	33	9	5	8	8	29
ADAM18	3	5	4	20	8	3	39	12	10	4	4	4	12	3	3	2	2	13
ADAM19	9	5	11	21	1	6	40	21	17	3	5	9	18	8	3	5	5	16
ADAM2	7	4	8	16	4	3	39	6	12	6	2	3	9	4	4	3	2	10
ADAM20	6	7	8	15	2	9	26	9	7	4	5	5	18	6	3	5	3	6
ADAM21	2	5	5	21	1	1	42	8	6	2	3	7	7	2	2	2	4	11
ADAM22	13	5	3	31	10	10	43	31	23	8	4	8	13	3	9	8	4	19
ADAM23	4	5	9	18	4	7	35	15	10	5	6	2	15	4	4	6	7	21
ADAM28	3	3	4	18	3	8	25	19	5	1	3	5	15	3	2	2	2	10
ADAM29	2	3	6	10	4	3	41	7	6	1	1	5	11	7	2	1	4	5
ADAM30	5	3	7	15	3	2	31	14	5	2	2	6	11	1	2	1	3	3
ADAM32	8	7	8	18	3	11	31	10	16	5	4	2	14	6	1	2	1	4
ADAM33	6	5	7	12	2	10	26	13	11	3	1	4	13	4	3	3	2	8
ADAM7	5	3	1	8	3	5	36	13	6	1	1	5	9	3	1	1	8	3
ADAM8	2	3	5	8	2	3	15	11	4	3	1	1	9	4	5	1	2	3
ADAM9	5	8	11	35	8	12	42	39	17	7	6	12	27	9	6	8	17	15
ADAMDEC1	5	2	7	17	6	5	29	12	13	1	4	3	18	2	2	1	6	5
ADAMTS1	2	8	4	16	5	5	38	24	18	2	1	3	9	4	3	1	5	7
ADAMTS10	2	3	4	13	4	3	24	12	10	5	2	5	6	1	2	3	4	4
ADAMTS12	3	2	4	11	3	1	20	8	8	1	1	4	9	1	2	1	4	7
ADAMTS13	16	11	15	34	5	8	33	26	17	4	7	7	32	7	5	1	22	13
ADAMTS14	5	3	4	19	8	5	69	38	29	16	10	13	14	12	4	9	8	25
ADAMTS15	4	6	6	8	1	6	19	8	8	7	3	5	9	6	1	1	4	3
ADAMTS16	10	3	6	9	1	7	29	14	9	7	4	7	14	3	4	4	2	5
ADAMTS17	4	7	9	12	3	8	25	7	4	1	3	1	7	4	2	3	7	6
ADAMTS18	37	35	52	150	3	61	22	7	11	2	3	1	130	2	1	3	33	2
ADAMTS19	3	7	5	20	3	4	26	11	6	3	4	5	10	4	5	3	4	11
ADAMTS2	1	4	1	11	5	3	27	9	5	2	1	4	7	1	1	1	5	1
ADAMTS20	3	2	5	8	4	6	26	13	11	5	6	6	17	1	1	1	4	5
ADAMTS3	6	6	9	34	4	7	26	18	13	2	4	6	24	1	3	1	6	8
ADAMTS4	5	9	11	25	2	11	45	26	19	4	6	9	16	5	6	4	6	24
ADAMTS5	2	3	6	7	1	2	24	21	14	6	3	9	8	4	3	4	1	8
ADAMTS6	2	1	4	14	7	10	30	21	14	5	6	1	12	3	1	2	5	6
ADAMTS7	15	17	18	33	6	14	29	22	17	4	3	1	27	10	6	5	9	8
ADAMTS8	14	1	4	15	2	7	32	12	12	4	1	4	20	3	2	5	5	6
ADAMTS9	7	4	2	17	3	5	23	14	10	3	2	6	21	3	1	4	5	13
ADAMTSL1	8	3	11	18	2	5	29	14	10	1	3	3	8	4	3	1	1	11
ADAMTSL2	4	6	1	14	2	7	22	9	10	2	1	4	13	1	3	3	3	5
ADAMTSL3	3	7	1	9	1	6	21	3	4	1	1	2	7	2	1	2	3	2
ADAMTSL4	3	2	4	22	5	5	31	9	9	2	2	3	8	3	3	4	8	6
ADAMTSL5	12	7	17	22	9	10	39	27	16	11	9	14	14	3	3	6	12	16
ADAP1	5	1	6	16	2	4	38	13	8	2	1	1	11	2	1	1	6	13
ADAP2	8	7	7	29	4	7	27	9	10	6	4	3	16	3	1	2	11	10
ADAR	20	14	17	69	31	34	95	91	78	13	29	26	61	28	15	15	26	65
ADARB1	10	7	8	23	23	12	58	47	34	14	11	18	19	11	3	9	11	28
ADARB2	4	3	3	23	7	5	23	7	9	2	1	6	8	3	4	1	4	13
ADAT1	14	9	9	33	11	11	49	33	26	12	4	14	28	7	3	3	12	20
ADAT2	9	6	5	24	9	8	40	14	14	4	3	5	20	8	3	4	3	11
ADAT3	28	13	19	38	12	14	48	43	40	12	10	14	42	12	12	10	28	38
ADCK1	8	3	4	15	3	5	31	11	7	1	2	5	16	1	2	1	6	8
ADCK2	9	9	6	10	7	6	43	20	15	8	4	5	21	8	2	1	4	10
ADCK5	9	10	6	38	3	9	36	31	17	3	10	6	25	13	7	5	8	18
ADCY1	75	76	116	265	5	164	41	17	17	5	6	12	265	2	2	2	100	12
ADCY10	4	5	10	20	9	8	36	19	15	6	5	5	16	3	3	5	4	11
ADCY2	6	6	4	24	8	12	31	12	13	3	2	4	23	2	3	2	3	14
ADCY3	3	6	5	33	2	10	30	19	7	5	3	4	21	5	2	4	8	6
ADCY4	9	5	5	20	8	4	35	20	9	5	3	2	11	5	2	4	1	9
ADCY5	14	15	15	42	12	17	21	21	11	6	5	7	22	4	3	3	8	10
ADCY6	14	18	24	48	8	26	60	41	33	13	8	16	41	5	8	7	19	26
ADCY7	8	5	9	22	9	14	59	37	30	8	12	10	22	13	2	9	1	15
ADCY8	5	3	3	17	17	6	54	30	25	9	7	23	7	12	6	4	3	18
ADCY9	11	18	17	34	9	17	40	31	17	9	8	4	28	9	2	7	7	19
ADCYAP1	4	3	10	16	6	4	29	20	12	8	1	6	12	6	4	1	6	12
ADCYAP1R1	17	11	10	31	3	25	24	16	17	9	2	6	27	1	3	1	16	7
ADD1	36	21	29	84	30	42	104	73	57	24	18	22	91	14	14	10	21	49
ADD2	23	27	40	83	21	50	91	74	54	10	18	23	53	22	7	15	26	46
ADD3	12	7	16	35	10	19	37	27	28	9	6	14	41	7	2	6	7	23
ADGB	1	3	4	9	1	3	25	6	6	3	2	4	10	2	1	6	1	2
ADGRA1	4	8	5	13	6	4	36	6	11	4	4	4	10	3	4	2	1	9
ADGRA2	4	3	2	12	4	9	28	5	6	1	3	4	17	1	1	1	3	5
ADGRA3	20	24	28	78	26	34	105	103	55	38	30	27	59	23	15	19	24	61
ADGRB1	17	16	24	89	4	32	28	19	15	6	4	7	83	8	3	4	13	16
ADGRB2	7	17	7	26	3	10	34	12	10	6	8	10	16	4	3	3	12	10
ADGRB3	8	6	10	29	3	12	39	22	13	6	2	9	25	7	4	1	5	17
ADGRD1	9	4	5	12	7	7	26	18	8	7	3	5	12	6	1	6	1	7
ADGRD2	14	14	20	34	10	17	59	20	16	8	8	10	31	6	7	2	7	23
ADGRE1	1	9	9	30	6	12	37	21	16	4	6	9	16	9	1	3	11	12
ADGRE2	7	1	6	18	3	9	30	22	14	6	3	8	14	8	2	4	7	10
ADGRE5	6	6	4	16	2	7	33	11	12	2	1	4	15	6	2	1	2	8
ADGRF1	2	4	5	10	3	6	31	8	8	2	1	2	11	5	1	1	3	5
ADGRF2	5	3	3	15	4	4	19	6	11	4	5	6	14	6	4	2	5	6
ADGRF3	2	3	4	19	1	5	29	3	4	3	1	4	10	4	2	2	2	3
ADGRF4	2	3	4	9	3	10	30	13	8	4	4	1	11	2	4	1	2	3
ADGRF5	6	7	3	19	1	14	38	10	10	5	2	10	9	6	3	1	4	7
ADGRG1	5	8	7	24	34	10	165	137	106	39	28	38	10	37	28	38	9	72
ADGRG2	4	2	6	16	7	6	31	20	15	3	3	5	10	5	6	1	2	2
ADGRG3	7	6	4	20	1	7	24	16	13	6	5	8	19	4	1	3	8	13
ADGRG4	4	1	4	10	4	7	26	10	5	3	5	2	14	2	3	4	3	5
ADGRG5	5	5	6	13	5	9	29	12	7	3	1	1	15	4	3	3	5	8
ADGRG6	5	3	7	11	9	6	42	29	18	10	6	4	9	4	6	7	2	18
ADGRG7	3	5	8	16	2	5	36	13	8	4	2	7	9	5	3	3	3	12
ADGRL1	17	18	32	81	8	35	37	26	17	9	4	6	49	5	7	6	20	13
ADGRL2	7	3	3	10	9	11	32	21	28	5	8	11	17	6	8	5	12	9
ADGRL3	3	5	3	46	8	17	22	16	12	6	1	5	28	6	1	4	6	9
ADGRL4	2	5	5	14	3	3	28	7	1	3	2	1	7	4	2	1	4	6
ADGRV1	4	6	7	16	12	9	50	37	29	16	8	14	13	11	5	6	3	23
ADH1A	3	2	6	15	5	8	37	8	13	3	1	4	10	6	1	2	5	3
ADH1B	19	5	8	27	11	9	41	26	22	7	4	14	22	2	1	2	9	9
ADH4	3	4	6	11	3	5	28	12	6	2	2	1	6	1	1	2	8	6
ADH5	19	17	19	60	12	28	70	45	44	11	13	14	57	14	19	7	19	32
ADH6	5	4	6	17	2	5	28	11	9	5	2	4	11	7	1	3	7	11
ADH7	3	3	3	16	1	2	23	4	4	1	1	3	7	3	1	4	3	6
ADHFE1	2	8	7	24	5	7	39	15	21	4	3	4	20	5	4	3	6	21
ADI1	15	14	14	58	9	28	70	33	21	9	3	11	39	12	12	12	18	32
ADIG	5	8	5	21	2	5	32	13	9	6	6	6	13	2	2	2	9	5
ADIPOQ	8	3	4	7	4	6	25	9	10	5	5	3	13	5	3	2	6	8
ADIPOR1	4	7	10	25	44	15	179	173	88	49	36	43	21	49	35	31	7	91
ADIPOR2	7	11	10	37	9	12	48	30	26	7	4	9	20	3	7	7	7	21
ADIRF	5	7	10	14	6	7	23	12	9	6	1	3	19	2	2	2	4	7
ADK	15	11	9	47	16	15	50	37	25	8	9	18	26	15	13	11	18	25
ADM	6	8	8	12	3	5	31	17	20	3	5	1	8	5	1	2	8	7
ADM2	6	5	5	18	9	2	35	19	9	6	5	7	14	2	3	4	2	8
ADM5	8	2	3	17	7	6	33	18	7	2	5	3	5	4	1	5	9	10
ADNP	41	34	54	187	36	70	168	126	97	32	40	45	103	43	23	25	65	124
ADNP2	18	8	11	40	10	16	44	23	22	11	9	8	30	13	4	4	6	33
ADO	19	11	20	37	12	18	37	21	19	6	8	8	35	7	3	6	14	16
ADORA1	4	5	8	27	15	13	76	52	37	16	21	22	20	15	13	4	3	26
ADORA2A	5	4	9	24	6	8	37	13	10	3	3	8	12	5	3	3	5	14
ADORA2B	1	1	2	6	1	3	23	12	6	4	1	1	9	2	2	5	7	4
ADORA3	8	4	5	22	7	13	28	19	19	4	3	5	20	8	7	6	6	10
ADPGK	13	8	11	33	11	13	45	34	21	7	8	10	34	9	6	9	7	23
ADPRH	13	5	6	34	4	12	35	27	17	5	6	8	21	6	6	2	8	13
ADPRHL1	4	3	1	19	3	6	30	21	16	10	3	5	8	4	3	4	10	14
ADPRM	3	4	4	16	6	4	33	15	14	3	2	5	8	5	2	3	5	11
ADPRS	16	13	22	58	10	20	53	43	27	13	7	14	39	14	8	7	15	35
ADRA1A	1	7	6	16	5	8	25	11	8	5	5	3	17	6	1	1	9	5
ADRA1B	7	2	5	18	2	6	31	14	12	5	3	6	10	2	6	5	5	7
ADRA1D	7	5	11	11	6	7	27	19	9	4	3	6	13	4	3	3	4	11
ADRA2A	21	20	27	45	7	9	30	12	10	4	3	5	12	1	1	7	11	8
ADRA2B	3	2	5	15	3	2	22	14	6	1	4	5	12	5	6	1	2	9
ADRA2C	4	2	5	8	4	3	29	11	5	3	2	3	15	2	3	1	5	6
ADRB1	4	8	6	14	3	4	32	11	11	2	2	5	9	1	1	3	4	10
ADRB2	5	3	5	8	1	3	31	13	5	2	1	5	13	3	1	2	4	8
ADRB3	2	1	2	10	6	4	21	11	8	3	2	3	7	1	1	1	1	5
ADRM1	23	30	35	81	27	59	96	89	61	30	23	27	70	15	17	20	43	54
ADSL	16	18	21	51	23	18	85	58	41	21	8	21	46	21	10	11	24	26
ADSS1	3	6	8	20	6	10	24	7	9	2	1	4	16	3	2	3	5	3
ADSS2	17	14	17	71	11	39	65	52	34	9	13	13	75	13	8	8	29	22
ADTRP	4	3	3	15	3	7	25	8	6	1	3	2	14	2	1	1	3	6
AEBP1	13	16	9	21	13	8	84	55	37	14	9	17	26	13	6	8	10	40
AEBP2	12	15	18	53	14	20	71	55	50	17	10	10	37	14	10	7	19	27
AEN	12	13	10	36	11	20	64	45	29	7	14	14	33	12	6	6	13	22
AFAP1	24	22	28	55	9	50	39	29	20	10	7	10	43	6	6	8	26	19
AFAP1L1	5	3	7	14	3	6	33	12	19	5	5	5	15	5	5	3	4	8
AFAP1L2	5	1	6	13	5	8	24	8	11	7	4	9	14	4	2	2	4	5
AFDN	21	25	41	100	12	54	89	82	64	22	20	23	95	20	12	15	34	53
AFF1	11	8	7	33	8	6	57	40	18	18	10	15	19	9	6	11	7	18
AFF2	5	4	5	10	5	5	22	17	12	3	5	3	9	4	2	1	5	8
AFF3	8	7	11	32	10	12	27	24	19	8	6	5	23	6	1	5	9	17
AFF4	25	36	32	94	18	62	84	64	44	25	15	17	72	22	8	8	36	52
AFG1L	6	7	9	16	1	4	24	12	5	3	1	4	15	2	2	4	3	4
AFG3L2	15	16	19	50	17	29	50	36	20	10	8	12	39	6	3	1	16	30
AFM	1	1	3	11	2	3	38	10	5	2	4	2	7	2	1	2	3	1
AFMID	13	7	15	49	7	20	46	18	12	9	4	9	39	6	3	3	16	12
AFP	1	2	5	13	3	9	34	14	18	3	3	1	8	2	1	5	3	8
AFTPH	13	11	10	31	11	18	50	27	21	6	4	8	29	9	2	4	9	11
AGA	2	2	5	22	3	5	31	16	12	6	2	6	15	7	6	10	5	13
AGAP1	29	28	27	98	18	41	93	86	62	25	17	27	67	16	18	13	30	52
AGAP2	15	13	10	35	6	16	35	23	14	8	5	9	21	3	5	1	7	7
AGAP3	19	17	23	100	33	28	129	104	63	46	14	30	64	44	15	22	24	62
AGAP9	48	37	56	142	30	67	120	99	66	20	19	24	114	28	21	20	59	57
AGBL1	6	3	3	23	6	6	33	14	14	3	1	7	15	6	1	4	4	6
AGBL2	1	7	8	20	4	8	16	18	13	10	1	5	13	9	1	2	4	12
AGBL3	7	2	9	16	4	6	43	14	10	5	3	1	17	4	5	3	6	16
AGBL4	11	7	9	53	9	6	50	23	11	7	5	6	36	8	12	3	10	28
AGBL5	8	11	20	52	14	20	43	24	15	8	7	5	25	5	1	3	17	12
AGER	4	6	6	20	5	6	26	20	12	8	3	8	15	4	2	5	8	13
AGFG1	10	9	15	42	11	18	73	50	38	18	14	18	32	16	7	10	15	17
AGFG2	10	7	2	19	7	8	26	14	13	2	4	5	8	4	1	3	7	11
AGGF1	10	2	6	41	8	15	40	26	19	6	7	8	27	13	2	4	3	18
AGK	7	16	12	49	17	20	72	41	23	13	21	16	36	12	12	8	14	26
AGL	11	7	8	30	3	7	42	12	12	7	4	1	22	5	2	4	8	5
AGMAT	8	4	6	26	5	6	40	13	12	5	3	5	19	3	4	3	9	10
AGMO	2	4	3	13	3	8	32	17	10	5	2	4	5	4	4	6	3	4
AGO1	28	26	31	73	28	37	76	61	39	17	18	22	67	18	11	6	21	56
AGO2	20	12	31	68	18	30	87	54	34	24	11	23	50	11	14	11	19	48
AGO3	11	15	13	59	6	30	57	22	29	6	7	8	48	7	2	11	10	23
AGO4	11	8	7	37	4	16	44	29	25	6	5	12	37	9	5	2	8	11
AGPAT1	24	16	26	78	28	35	93	76	46	17	16	20	54	12	12	6	28	51
AGPAT2	10	7	8	22	2	7	35	13	11	4	4	7	15	1	3	1	11	6
AGPAT3	5	13	10	37	6	16	32	19	11	5	8	7	26	3	4	5	14	9
AGPAT4	13	18	13	35	6	15	47	29	25	5	6	11	31	3	10	7	13	16
AGPAT5	20	14	13	76	30	35	98	97	65	31	22	38	39	36	19	20	20	68
AGPS	18	14	13	55	12	19	76	36	36	16	10	14	63	12	10	7	14	21
AGR2	2	7	4	10	4	11	38	10	14	1	5	5	12	1	3	5	6	9
AGR3	4	8	4	17	3	5	31	15	9	2	2	1	3	4	4	2	2	8
AGRN	7	6	7	27	5	5	33	16	13	3	4	5	17	1	3	4	4	6
AGRP	2	8	6	20	3	8	44	9	11	1	2	4	16	2	4	1	11	11
AGT	7	1	9	23	5	2	22	9	5	1	2	1	8	3	3	2	3	11
AGTPBP1	18	11	24	65	6	36	50	23	24	8	6	8	41	7	4	6	15	14
AGTR1	8	11	12	30	6	8	43	22	13	8	6	7	9	4	4	3	5	10
AGTR2	1	3	6	13	3	5	24	19	4	6	3	10	8	4	4	4	1	10
AGTRAP	4	5	3	11	6	3	20	14	11	3	4	3	10	3	5	2	5	11
AGXT	2	3	5	11	1	5	37	14	11	1	3	6	10	4	1	3	2	5
AGXT2	5	1	5	6	3	10	22	8	8	1	3	3	11	2	1	3	4	7
AHCTF1	13	15	14	45	9	23	64	27	27	10	10	13	48	8	4	8	18	27
AHCY	12	11	14	68	12	23	81	61	55	20	22	29	46	16	16	9	18	42
AHCYL1	7	8	22	68	6	20	45	32	21	9	4	10	47	7	7	6	19	18
AHCYL2	10	5	11	26	7	15	39	17	10	6	8	5	23	4	6	1	6	14
AHDC1	39	21	34	117	4	52	35	27	13	2	6	6	102	5	6	4	34	5
AHI1	27	22	29	101	14	44	81	65	40	18	14	24	71	14	13	14	29	34
AHNAK	6	8	9	20	14	3	84	59	45	15	7	16	18	11	10	7	3	49
AHNAK2	4	3	4	13	1	5	35	14	7	3	2	6	5	3	1	1	3	2
AHR	2	3	2	22	6	7	30	14	11	5	3	3	20	1	3	4	4	7
AHRR	8	5	7	11	2	8	34	13	6	3	4	1	10	1	1	1	3	9
AHSA1	16	13	13	45	19	20	70	46	36	23	18	14	29	14	12	12	11	32
AHSG	9	5	6	21	6	6	39	24	26	9	1	2	17	12	6	8	6	24
AHSP	4	4	4	10	4	3	35	8	6	1	5	4	11	5	4	3	2	5
AICDA	4	2	2	12	2	8	29	4	10	4	2	1	12	1	1	1	3	3
AIDA	20	22	23	75	16	44	84	72	49	23	14	16	60	18	16	13	25	49
AIF1	6	5	5	16	7	10	37	12	10	8	5	3	19	1	2	7	6	10
AIF1L	9	7	9	23	1	8	12	8	7	4	3	4	13	2	1	3	1	11
AIFM1	8	5	11	19	13	11	35	18	15	10	8	10	22	5	4	7	4	25
AIFM2	6	3	7	11	5	8	30	13	9	3	4	4	15	3	1	5	8	9
AIFM3	1	9	6	15	7	8	35	10	9	1	2	6	14	1	1	5	9	8
AIG1	7	6	10	34	7	12	49	26	13	4	4	8	18	8	3	2	7	13
AIM2	6	10	6	24	7	14	35	11	15	3	6	7	20	4	5	2	7	19
AIMP1	18	16	12	41	16	21	65	49	34	13	7	9	29	7	3	10	11	23
AIMP2	10	6	12	34	5	19	34	20	27	6	6	4	19	3	4	3	12	17
AIP	7	12	9	36	3	17	40	28	17	6	6	14	17	6	3	3	10	22
AIPL1	4	6	6	15	1	4	27	11	6	3	2	6	7	1	1	1	3	10
AIRE	5	3	12	26	6	7	29	12	16	4	4	4	17	2	3	4	6	7
AJAP1	5	6	6	24	8	7	38	8	15	6	2	8	13	5	5	7	4	12
AJM1	9	2	13	32	7	10	28	10	18	3	5	5	30	7	2	1	4	6
AJUBA	10	7	9	20	5	6	35	20	12	10	1	3	15	2	2	7	7	12
AK1	15	11	18	49	6	19	27	20	10	7	2	2	42	1	1	2	21	16
AK2	18	22	28	102	17	37	88	86	55	28	25	26	68	30	18	9	22	54
AK3	32	24	32	83	20	33	77	49	40	30	15	22	68	21	11	10	20	32
AK4	20	12	27	57	13	21	63	40	27	16	7	13	36	10	4	11	12	22
AK5	5	2	6	19	4	5	27	15	13	3	2	4	13	4	3	4	5	12
AK6	8	14	9	36	9	19	49	22	26	17	10	11	30	4	3	3	4	21
AK7	9	12	4	22	3	9	32	22	20	4	4	4	20	5	4	2	3	11
AK8	17	14	16	56	14	21	77	40	24	21	12	21	63	10	9	8	20	30
AK9	17	14	13	46	14	14	50	37	28	17	1	7	21	9	3	4	10	21
AKAIN1	6	3	2	10	4	5	27	15	10	2	3	4	15	1	3	1	6	6
AKAP1	10	13	16	42	5	24	45	27	18	7	3	8	35	5	5	5	16	17
AKAP10	11	10	15	62	11	21	52	26	10	13	12	9	37	5	5	9	24	10
AKAP11	19	21	19	77	14	33	64	44	34	14	14	14	54	6	6	7	25	27
AKAP12	15	10	13	51	8	14	46	18	17	9	2	8	22	2	2	4	7	15
AKAP13	4	3	4	9	10	8	26	22	14	4	1	5	10	10	2	5	3	11
AKAP14	6	9	6	28	1	8	27	17	14	9	5	5	15	3	1	3	5	7
AKAP17A	7	10	14	23	16	8	65	55	31	12	7	15	28	15	14	11	6	35
AKAP3	6	4	1	9	3	2	23	11	7	5	1	2	18	1	1	1	3	2
AKAP4	2	2	3	11	1	9	32	3	4	7	1	1	5	1	1	1	3	7
AKAP5	3	7	7	21	8	5	31	14	15	3	6	2	16	6	1	4	8	10
AKAP6	3	8	7	21	21	4	89	49	49	14	14	18	13	13	11	6	5	33
AKAP7	7	5	6	12	2	5	30	19	7	6	3	6	20	4	2	2	8	10
AKAP8	27	21	26	84	19	45	81	76	51	16	18	20	70	14	10	16	25	35
AKAP8L	35	31	38	92	21	46	120	102	56	28	23	35	108	21	16	13	32	46
AKAP9	17	18	21	66	9	27	56	29	22	8	4	8	47	6	6	7	22	15
AKIP1	6	4	11	28	6	10	48	26	13	10	4	3	28	6	7	8	9	17
AKIRIN1	16	22	22	57	150	29	600	545	343	141	148	159	42	145	80	87	19	353
AKIRIN2	22	12	21	73	18	34	74	59	46	19	19	17	42	14	8	8	17	41
AKNA	8	9	4	23	1	7	30	10	14	1	3	3	16	1	1	1	5	5
AKNAD1	2	8	7	18	3	6	31	11	12	2	2	2	11	6	2	1	4	10
AKR1A1	14	4	16	38	12	16	44	29	25	10	10	11	36	9	6	4	12	18
AKR1B1	13	16	23	62	21	21	88	55	48	18	8	22	41	23	10	8	22	36
AKR1B15	11	7	4	18	3	9	35	20	17	2	6	5	22	6	1	2	8	16
AKR1C1	11	14	11	33	9	27	41	18	15	6	5	5	41	7	4	8	10	16
AKR1C2	7	13	8	22	3	3	28	7	7	3	3	2	11	2	3	1	6	14
AKR1C3	8	6	6	15	1	6	31	16	12	6	4	5	24	5	2	2	6	8
AKR1C4	5	1	1	8	1	3	27	1	5	1	3	3	7	2	2	2	4	5
AKR1D1	4	3	7	16	6	6	26	7	7	2	4	1	4	2	1	3	2	6
AKR1E2	13	9	18	57	7	21	45	23	16	6	5	13	47	3	7	5	11	13
AKR7A2	10	2	5	34	9	16	46	22	12	4	9	6	18	6	5	4	8	16
AKR7A3	10	15	16	46	5	19	38	17	24	8	3	5	39	6	7	9	15	19
AKR7L	11	1	5	14	3	6	25	12	13	9	3	9	17	4	1	2	4	8
AKT1	14	17	21	83	17	40	58	40	32	12	7	16	49	9	7	6	12	31
AKT1S1	7	9	9	26	8	18	53	32	25	7	2	10	23	8	6	5	10	18
AKT2	26	11	33	83	10	33	71	61	43	16	4	16	80	17	14	13	34	47
AKT3	33	25	47	144	70	115	296	276	155	59	58	78	154	68	49	55	50	177
AKTIP	15	11	16	40	5	19	60	35	26	20	11	9	34	8	5	14	7	18
ALAD	14	7	15	26	6	9	30	22	6	5	2	4	37	2	3	2	13	5
ALAS1	10	8	12	37	11	22	37	36	23	7	4	7	30	13	8	6	9	17
ALAS2	1	6	7	17	7	9	22	14	12	1	3	11	14	6	2	6	3	5
ALB	6	2	5	6	2	3	22	4	6	5	2	1	14	3	2	1	3	2
ALCAM	6	4	4	19	1	10	33	14	16	8	2	4	8	1	4	4	6	9
ALDH16A1	12	3	9	11	4	3	25	16	9	7	1	3	16	10	4	4	8	14
ALDH18A1	14	5	12	33	3	12	41	37	20	5	8	8	19	10	9	3	12	22
ALDH1A1	3	4	3	10	3	8	29	10	12	2	1	3	12	4	2	1	7	9
ALDH1A2	4	7	6	13	6	12	21	14	10	2	5	5	11	3	3	4	4	8
ALDH1A3	2	2	8	12	56	2	197	198	127	45	34	41	14	53	35	28	5	112
ALDH1B1	8	12	9	39	9	14	47	22	18	3	2	7	12	7	4	3	7	13
ALDH1L1	3	6	9	18	7	8	34	8	15	4	1	5	13	5	5	3	5	8
ALDH1L2	6	3	8	19	3	10	23	22	8	5	4	4	16	7	5	2	5	9
ALDH2	8	12	6	30	12	17	37	30	30	11	3	9	30	6	7	10	12	20
ALDH3A1	13	6	8	19	4	9	21	18	11	2	3	3	16	3	2	1	7	11
ALDH3A2	9	11	17	64	4	27	45	38	11	9	7	14	38	4	5	9	17	24
ALDH3B1	4	6	5	20	4	1	41	11	11	6	2	2	9	4	1	2	5	9
ALDH3B2	13	11	20	42	4	22	24	17	13	5	4	4	38	8	6	3	16	11
ALDH4A1	3	5	2	13	3	8	28	13	10	6	4	6	17	9	2	4	4	9
ALDH5A1	8	6	13	27	7	9	31	11	9	4	3	9	27	6	1	5	5	8
ALDH6A1	6	3	7	33	7	12	40	24	17	8	8	8	21	6	4	6	6	11
ALDH7A1	18	19	27	78	16	20	93	67	50	22	20	23	53	23	19	19	27	46
ALDH8A1	3	4	7	20	5	6	31	11	6	5	1	5	21	6	2	3	3	14
ALDH9A1	13	10	11	36	14	19	68	33	31	12	11	15	36	15	5	8	15	31
ALDOA	148	136	186	531	56	270	234	194	134	66	47	75	468	56	41	48	217	122
ALDOB	8	1	1	19	6	8	21	9	4	4	2	4	7	1	1	1	8	3
ALDOC	21	15	11	66	6	25	38	29	14	12	9	16	141	6	3	4	19	11
ALG10	14	7	23	39	7	20	46	31	29	11	6	16	31	9	4	1	10	24
ALG10B	31	24	39	89	17	38	119	92	98	25	19	28	65	24	14	12	21	56
ALG12	11	12	5	31	6	6	37	21	14	4	3	6	22	5	4	3	9	11
ALG13	8	2	5	18	18	11	52	37	44	17	11	8	23	16	4	10	6	26
ALG14	7	4	11	27	7	10	31	27	26	11	5	8	20	10	2	5	6	14
ALG1L	7	5	14	33	6	8	50	28	28	12	7	6	24	5	4	2	7	24
ALG1L2	11	7	13	29	5	9	60	30	18	6	8	8	21	8	2	10	9	14
ALG2	12	8	4	36	7	10	46	15	5	7	4	5	23	2	4	3	7	15
ALG3	4	8	13	40	10	12	70	39	33	13	6	13	24	18	7	5	10	31
ALG5	10	11	17	46	14	18	55	30	22	11	10	10	34	9	8	7	12	25
ALG6	12	14	11	32	3	8	58	24	26	12	8	10	12	8	1	3	8	21
ALG8	3	5	4	17	9	7	31	10	10	3	1	1	20	6	2	2	6	7
ALG9	9	13	19	45	5	19	49	32	21	9	15	9	28	5	5	5	19	13
ALK	3	3	4	14	5	4	32	15	11	4	1	4	7	2	2	1	2	9
ALKAL1	4	3	5	19	5	5	28	16	11	5	5	6	15	4	3	4	5	6
ALKAL2	6	2	5	7	5	3	26	2	4	4	2	4	9	2	1	1	3	2
ALKBH1	4	5	3	25	7	6	26	9	8	4	5	5	15	3	3	3	4	9
ALKBH2	7	9	8	43	10	15	59	31	31	12	9	13	32	7	6	8	18	25
ALKBH3	6	5	10	33	5	13	43	14	12	10	4	4	18	8	1	4	14	11
ALKBH4	10	12	8	27	2	13	44	11	15	7	1	6	15	3	1	5	8	9
ALKBH5	15	17	11	64	14	20	78	50	47	21	12	18	28	10	10	6	21	35
ALKBH6	8	7	9	31	7	12	38	11	17	1	2	3	26	5	2	5	10	7
ALKBH7	11	8	11	44	15	18	54	44	36	11	5	7	19	7	8	7	7	23
ALKBH8	3	7	6	17	1	9	25	13	14	4	2	3	11	8	3	2	9	4
ALLC	8	3	9	20	3	5	42	12	10	4	1	6	13	4	3	5	8	13
ALMS1	18	22	23	57	18	28	94	57	31	18	16	21	48	19	6	6	10	32
ALOX12	5	5	4	21	6	6	39	25	11	7	4	8	10	4	4	6	7	10
ALOX12B	3	4	3	18	4	6	32	19	8	4	2	6	16	3	1	5	4	10
ALOX15	9	7	9	35	4	13	48	24	22	6	10	2	13	7	5	6	9	17
ALOX15B	6	2	6	9	4	8	41	8	12	1	3	7	10	5	4	1	4	9
ALOX5	7	4	6	5	4	7	29	10	9	1	5	3	10	4	4	1	2	11
ALOX5AP	1	8	2	10	2	7	17	5	8	3	1	2	12	1	2	4	5	5
ALOXE3	4	4	6	12	4	7	21	12	9	5	2	5	17	2	1	4	4	6
ALPG	2	6	5	16	3	7	22	5	4	1	1	3	7	1	1	1	3	6
ALPI	6	3	8	15	2	9	26	10	9	2	4	1	10	3	4	2	4	8
ALPK1	4	5	7	17	2	6	25	10	6	2	4	3	10	2	2	3	3	4
ALPK2	2	4	1	14	2	10	23	4	4	6	1	2	9	2	4	2	4	4
ALPK3	4	8	8	20	5	10	38	16	9	1	1	6	27	3	3	4	6	5
ALPL	7	3	7	28	7	10	33	7	9	6	5	4	19	8	4	3	4	10
ALPP	2	5	3	20	5	2	27	9	9	5	3	3	9	7	2	2	2	6
ALS2	9	9	8	32	6	14	39	11	15	6	2	3	23	4	5	5	8	13
ALS2CL	7	5	7	17	1	8	36	16	8	4	3	3	17	3	1	4	5	9
ALX1	5	3	5	11	3	8	27	9	6	2	1	2	15	4	1	1	5	7
ALX3	11	6	14	18	6	14	34	12	20	6	3	2	18	2	1	3	4	10
ALX4	9	3	3	13	6	6	17	15	8	1	3	2	6	3	5	1	4	10
ALYREF	28	31	39	136	28	49	124	110	75	28	29	32	78	16	24	19	37	52
AMACR	10	12	14	21	4	6	30	22	15	10	4	7	19	3	5	2	14	10
AMBN	5	1	2	10	10	9	32	9	5	1	4	4	10	2	4	2	5	5
AMBP	1	4	4	9	4	11	23	8	6	3	4	4	7	1	4	1	3	7
AMBRA1	13	13	14	40	6	19	42	28	23	7	4	7	42	8	2	5	7	21
AMD1	34	19	34	105	23	39	96	61	40	20	15	22	79	14	13	13	33	45
AMDHD1	3	2	11	16	3	5	32	10	11	6	6	6	15	7	1	2	6	10
AMDHD2	17	11	13	47	10	10	47	32	31	12	10	8	31	8	3	10	8	26
AMELX	2	6	7	24	1	5	23	10	10	6	4	3	8	4	3	2	5	5
AMELY	6	3	4	17	2	4	24	9	6	2	1	1	8	4	5	2	4	3
AMER1	8	17	13	26	13	14	55	24	26	9	6	18	22	8	6	13	9	18
AMER2	85	71	95	218	41	124	111	96	75	37	27	46	164	36	15	26	94	82
AMER3	9	9	7	25	4	11	27	13	8	3	2	6	22	10	3	5	14	13
AMFR	14	9	16	43	10	20	52	44	27	7	7	11	42	9	3	5	15	18
AMH	15	10	14	37	9	13	57	28	32	18	12	16	40	10	6	9	6	28
AMHR2	5	8	10	19	6	5	40	16	10	3	6	3	16	9	1	3	11	8
AMIGO1	5	7	8	19	5	13	27	10	13	3	3	3	18	2	3	3	7	8
AMIGO2	5	5	7	22	4	6	35	7	9	9	4	3	17	4	3	3	5	6
AMIGO3	7	7	8	18	4	7	31	14	14	13	3	8	21	7	5	2	6	9
AMMECR1	3	4	3	13	2	12	31	14	10	3	1	2	6	4	3	3	3	7
AMMECR1L	16	12	18	49	12	29	58	40	21	10	12	9	40	5	7	7	15	21
AMN	4	3	10	11	4	1	18	8	7	4	1	1	7	2	1	2	2	6
AMN1	3	9	8	26	7	8	30	19	16	5	3	6	15	2	3	4	10	9
AMOT	2	6	5	10	10	8	58	38	15	3	7	5	17	2	2	4	1	22
AMOTL1	14	15	21	65	22	30	99	69	57	13	17	38	39	18	14	12	19	50
AMOTL2	12	11	16	44	6	14	41	25	17	5	6	5	32	9	3	3	13	10
AMPD1	4	1	5	10	4	10	28	8	17	2	4	3	14	5	4	2	1	6
AMPD2	15	16	12	49	12	28	50	33	28	7	11	11	38	9	9	10	23	31
AMPD3	8	1	8	30	3	7	19	12	9	3	1	4	10	4	2	4	2	5
AMPH	8	5	6	25	3	9	39	12	8	3	7	3	20	3	4	3	8	9
AMT	5	11	4	18	5	8	28	13	15	3	3	1	16	2	6	2	6	7
AMTN	5	4	3	21	4	4	28	4	5	1	1	5	9	4	2	3	7	4
AMY1A	15	17	23	55	15	20	55	44	28	13	10	10	42	7	8	7	24	31
AMY2B	5	7	10	42	6	10	31	30	17	5	1	12	15	5	1	6	7	16
AMZ1	13	16	12	26	7	12	41	23	24	8	5	9	15	8	6	1	6	17
AMZ2	30	22	30	86	17	41	85	62	45	16	13	11	69	18	15	12	22	42
ANAPC1	14	9	10	29	13	15	50	27	21	9	5	8	22	8	9	10	7	30
ANAPC10	7	10	5	25	6	15	38	25	18	7	8	8	15	3	3	7	8	16
ANAPC11	17	27	18	58	16	30	83	57	37	21	21	15	54	20	13	9	28	44
ANAPC13	19	12	16	66	18	33	103	70	52	13	13	21	48	22	12	9	21	47
ANAPC15	4	7	5	25	11	6	63	40	29	10	6	18	23	9	4	5	13	21
ANAPC16	11	5	15	37	12	20	50	58	51	16	10	18	31	10	8	6	19	51
ANAPC2	13	11	13	48	13	30	43	29	18	10	8	5	41	6	7	3	13	12
ANAPC4	13	4	12	39	6	14	48	26	20	7	7	12	22	9	6	12	7	12
ANAPC5	24	20	18	74	14	26	80	61	43	17	14	17	63	15	12	13	17	36
ANAPC7	9	16	20	62	14	20	66	45	19	12	6	12	55	13	13	11	19	24
ANG	11	7	7	12	2	5	34	14	13	3	3	7	6	1	1	1	2	6
ANGEL1	8	11	3	27	5	12	45	22	13	10	1	8	30	2	5	3	6	11
ANGEL2	8	6	10	17	2	13	39	23	12	7	1	6	21	3	1	2	6	16
ANGPT1	3	5	5	13	3	2	27	14	18	6	2	7	12	4	3	3	2	8
ANGPT2	4	4	2	16	3	7	30	14	11	5	1	1	13	2	2	3	7	7
ANGPT4	4	1	6	11	3	6	22	19	11	8	2	8	11	3	1	2	7	7
ANGPTL1	2	3	5	10	2	3	24	12	4	1	2	1	9	1	6	1	4	7
ANGPTL2	4	7	3	10	21	13	80	61	48	15	20	9	12	14	14	9	3	32
ANGPTL3	3	2	1	12	5	6	30	9	7	4	3	5	11	9	2	1	3	7
ANGPTL4	8	6	3	17	4	11	35	18	13	5	5	6	15	1	2	6	6	19
ANGPTL5	2	3	1	14	3	4	21	6	1	4	1	1	7	1	2	1	3	6
ANGPTL6	7	3	7	12	1	4	28	11	11	1	2	5	10	3	3	2	2	1
ANGPTL7	5	5	4	10	2	13	28	6	7	2	1	2	10	3	1	1	5	9
ANGPTL8	1	4	4	11	9	9	18	15	10	4	3	8	8	1	1	5	7	8
ANHX	4	2	11	11	4	8	37	17	4	2	1	3	18	3	3	2	5	6
ANK1	4	10	14	21	5	16	43	15	6	9	6	4	15	6	7	3	7	12
ANK2	7	9	12	27	3	10	42	26	15	7	4	10	14	8	6	4	12	16
ANK3	13	5	8	16	7	12	36	16	15	10	9	4	12	7	7	5	8	12
ANKAR	14	3	13	26	10	9	41	30	18	5	5	3	35	8	7	3	19	15
ANKDD1A	5	8	7	32	5	11	43	23	13	8	7	6	20	8	6	2	6	14
ANKDD1B	7	9	4	22	7	13	33	19	14	3	3	5	17	3	5	5	3	13
ANKEF1	4	3	7	6	7	7	29	12	12	2	2	8	14	5	2	5	5	6
ANKFN1	6	2	3	14	3	1	27	14	11	3	3	4	8	5	2	3	2	11
ANKFY1	8	8	11	33	3	11	40	25	17	6	4	11	21	11	3	2	7	17
ANKH	26	23	30	70	8	25	57	36	19	19	11	18	38	8	11	6	20	29
ANKHD1	13	22	33	97	18	30	87	85	51	19	22	28	76	18	16	17	28	65
ANKIB1	24	14	12	51	18	20	51	39	20	8	14	14	40	9	7	10	17	30
ANKK1	4	1	6	11	5	4	20	8	12	2	6	2	16	6	5	2	5	8
ANKLE1	7	7	4	17	4	5	43	23	20	6	3	4	18	2	4	3	4	12
ANKLE2	17	17	27	67	22	26	81	63	47	29	11	23	50	15	10	19	26	54
ANKMY1	11	14	20	39	8	15	36	19	31	5	10	12	44	5	7	7	17	23
ANKMY2	9	9	8	34	7	7	48	12	7	7	7	7	26	1	1	3	3	13
ANKRA2	15	9	14	48	10	24	56	34	30	6	10	6	40	8	9	5	5	29
ANKRD1	5	2	4	15	3	6	21	9	17	3	1	5	11	3	3	2	5	5
ANKRD10	35	24	28	100	21	33	122	84	61	26	16	30	72	24	13	12	28	50
ANKRD11	19	16	26	73	31	28	104	60	48	33	13	14	33	22	20	20	23	40
ANKRD12	19	26	23	58	6	24	34	32	24	8	8	4	49	6	8	5	24	17
ANKRD13A	10	11	8	37	4	19	42	26	23	9	5	9	31	4	6	8	11	15
ANKRD13B	24	21	31	83	29	29	99	70	41	19	23	23	68	20	18	15	26	59
ANKRD13C	11	10	16	45	7	13	62	40	19	10	6	9	27	10	4	5	14	14
ANKRD13D	15	12	19	39	11	13	44	36	24	9	8	3	43	18	9	4	16	14
ANKRD16	9	4	9	23	8	9	60	33	23	8	7	9	19	8	4	5	7	17
ANKRD17	27	21	23	62	13	24	61	36	36	12	10	19	60	15	10	9	25	26
ANKRD18A	9	7	9	25	19	15	48	34	28	5	11	16	15	16	9	6	11	24
ANKRD18B	1	3	3	14	1	3	12	10	4	3	1	2	6	2	3	1	3	3
ANKRD2	2	4	4	17	2	8	26	5	4	1	1	3	7	3	1	2	7	4
ANKRD20A1	21	23	41	78	23	26	60	46	36	11	7	24	52	8	14	9	18	28
ANKRD22	4	5	4	17	2	1	34	14	6	1	3	7	7	1	2	3	5	9
ANKRD23	10	15	10	27	10	17	30	21	15	5	7	6	27	5	4	4	10	14
ANKRD24	1	5	3	17	3	4	32	8	6	1	1	1	10	2	1	1	5	3
ANKRD26	11	5	7	24	2	17	28	8	18	3	1	1	17	5	4	4	6	5
ANKRD27	12	5	7	18	8	16	30	17	13	5	5	11	15	5	5	8	9	14
ANKRD28	18	13	14	59	13	33	62	48	29	8	10	18	44	12	9	5	18	43
ANKRD29	4	3	4	14	5	5	27	9	9	5	1	4	7	5	1	1	2	7
ANKRD30A	3	11	4	18	5	5	45	19	15	11	7	4	6	3	4	12	9	11
ANKRD30B	8	3	5	11	2	6	30	13	12	4	2	5	11	1	3	2	3	6
ANKRD30BL	19	15	20	48	9	22	74	32	34	10	10	13	40	11	14	8	18	22
ANKRD31	6	5	5	12	1	6	30	11	8	4	1	2	9	3	1	1	4	9
ANKRD33	10	11	8	19	9	10	43	21	15	5	7	7	21	6	5	3	6	13
ANKRD33B	5	9	8	21	2	3	25	24	8	5	2	2	18	2	2	1	4	5
ANKRD34A	5	9	6	24	5	3	25	16	3	8	5	2	14	4	1	2	8	11
ANKRD34B	2	3	6	12	3	3	30	9	7	2	1	6	13	4	5	2	3	8
ANKRD34C	8	3	4	20	7	5	34	17	8	3	2	4	9	4	5	3	7	14
ANKRD35	3	9	3	12	6	6	35	13	13	3	3	6	16	2	3	4	3	10
ANKRD36	46	54	60	177	27	73	152	116	71	34	15	43	100	37	19	31	45	70
ANKRD36B	80	72	84	250	42	125	188	130	138	52	41	55	216	41	21	32	99	123
ANKRD36C	17	17	20	63	16	29	76	54	28	14	8	11	46	15	12	13	18	37
ANKRD37	2	5	4	27	7	14	25	19	15	6	2	5	21	2	3	2	6	4
ANKRD39	12	12	12	32	7	23	28	26	16	9	8	4	19	6	5	3	8	16
ANKRD40	15	9	11	46	6	21	51	23	17	8	7	9	32	5	5	6	17	13
ANKRD40CL	3	10	8	12	6	3	24	15	7	3	4	3	9	2	10	1	10	7
ANKRD42	3	5	7	26	6	11	27	20	12	2	3	3	15	5	4	1	6	12
ANKRD44	7	10	11	31	6	16	33	15	12	3	9	1	19	4	2	6	12	14
ANKRD45	4	4	12	22	11	11	28	14	16	4	4	3	12	3	2	1	7	10
ANKRD46	12	8	14	41	14	21	57	35	21	14	7	9	37	17	4	9	13	15
ANKRD49	7	9	11	29	5	7	34	34	15	1	5	4	14	5	4	5	6	11
ANKRD50	15	12	13	52	6	11	73	40	41	7	6	11	38	11	5	9	12	30
ANKRD52	12	13	18	38	16	21	40	28	27	13	6	8	34	4	3	5	15	15
ANKRD53	14	9	9	38	9	14	47	26	23	10	10	9	34	6	5	5	12	12
ANKRD54	17	13	20	43	6	23	35	29	28	7	6	8	38	11	4	4	24	20
ANKRD55	7	1	5	20	5	6	26	11	13	5	2	3	8	2	2	3	3	8
ANKRD6	12	2	8	34	27	19	156	134	86	22	17	17	21	26	14	19	13	95
ANKRD60	3	7	5	15	11	10	26	10	10	7	3	8	17	3	2	4	6	14
ANKRD61	5	9	7	15	5	16	21	25	17	5	6	7	8	1	3	4	4	13
ANKRD62	8	9	15	17	4	5	23	13	10	2	3	7	13	4	1	3	4	8
ANKRD63	4	7	7	12	6	2	20	9	8	3	1	5	17	1	2	1	6	10
ANKRD65	11	6	5	15	21	6	58	57	50	19	15	17	10	25	11	10	4	40
ANKRD66	2	3	4	25	3	10	34	13	9	4	1	6	13	4	2	1	9	10
ANKRD7	5	5	2	23	3	1	20	10	13	2	1	3	15	4	1	1	6	11
ANKRD9	3	3	5	18	4	6	23	14	9	3	1	8	8	5	2	1	10	12
ANKS1A	6	7	6	18	6	16	24	16	6	7	5	4	20	6	1	5	5	9
ANKS1B	14	8	11	28	6	10	32	21	15	5	5	4	27	4	1	2	10	11
ANKS3	24	19	25	81	19	32	65	54	33	14	21	12	54	5	7	8	25	39
ANKS4B	5	2	5	13	3	8	30	17	13	3	3	6	12	4	1	3	4	5
ANKS6	6	3	4	22	8	5	37	17	15	6	4	8	14	6	1	2	7	13
ANKUB1	2	1	4	17	6	8	20	11	9	2	1	5	10	5	1	1	6	3
ANKZF1	13	19	21	58	10	25	46	32	23	18	11	10	35	6	7	4	15	23
ANLN	7	3	11	26	9	6	40	24	16	5	15	8	15	7	6	6	13	21
ANO1	4	4	4	9	8	3	46	27	20	8	6	6	9	8	2	4	3	22
ANO10	11	8	10	35	11	11	41	24	26	7	3	10	25	9	3	8	6	16
ANO2	8	8	13	31	4	10	40	19	20	4	1	6	38	6	4	5	8	9
ANO3	2	7	2	14	2	4	18	13	6	2	1	3	7	8	1	6	1	6
ANO4	7	7	8	25	7	9	33	22	17	6	3	7	16	8	2	3	11	15
ANO5	3	1	4	18	2	3	33	12	9	7	4	2	8	2	1	1	1	7
ANO6	6	10	9	23	12	4	51	35	32	10	9	8	19	7	4	5	12	30
ANO7	5	4	10	24	5	12	33	13	11	3	3	4	23	2	5	3	7	14
ANO8	12	24	22	56	10	20	45	29	24	5	5	7	60	4	7	5	15	25
ANO9	4	4	2	18	3	9	27	9	4	3	6	5	17	2	1	2	3	6
ANOS1	1	4	6	7	2	4	18	10	5	1	1	1	8	1	1	2	3	2
ANP32A	32	34	47	155	37	72	148	138	94	35	18	40	107	29	22	22	48	109
ANP32B	26	24	30	101	16	41	97	56	42	19	13	19	87	11	7	13	31	44
ANP32D	6	2	7	14	3	6	21	21	14	3	1	3	18	3	3	1	5	6
ANP32E	24	16	27	69	16	33	101	77	56	27	25	26	54	18	18	15	20	66
ANPEP	8	11	8	21	7	7	30	15	13	5	7	4	21	3	4	5	8	13
ANTKMT	15	10	15	41	14	22	57	45	32	13	10	14	40	15	8	9	13	34
ANTXR1	7	9	17	33	18	18	48	48	19	13	9	23	22	9	7	5	9	25
ANTXR2	6	3	7	19	10	3	67	43	39	11	11	20	26	8	1	6	3	27
ANTXRL	5	5	6	24	3	8	40	25	16	6	3	5	22	5	3	5	8	12
ANXA1	3	7	3	21	5	4	24	7	7	5	1	4	9	1	5	3	4	7
ANXA10	6	3	6	12	3	7	26	14	17	6	5	6	12	5	1	3	7	9
ANXA11	10	11	8	60	11	29	76	56	43	12	13	11	60	15	8	9	18	31
ANXA13	9	5	3	19	3	3	31	15	10	9	3	6	11	3	3	1	4	5
ANXA2	7	7	10	41	8	16	48	17	18	7	6	4	16	9	2	3	15	15
ANXA2R	12	5	9	26	4	10	33	22	20	8	2	4	9	5	5	1	11	15
ANXA3	4	2	5	16	5	8	32	9	7	5	3	5	10	2	4	1	5	9
ANXA4	4	2	10	17	7	4	43	20	9	3	7	5	17	3	6	2	10	14
ANXA5	6	5	8	22	15	11	87	63	38	20	9	17	20	11	11	8	6	40
ANXA6	15	21	18	60	9	30	63	39	41	14	6	12	65	11	12	5	14	36
ANXA7	10	12	11	35	9	12	43	32	12	9	6	13	26	14	7	6	14	10
ANXA8	6	5	14	37	5	10	56	27	18	8	4	7	28	9	3	3	9	15
ANXA9	4	8	3	6	5	8	28	7	14	1	2	6	5	2	4	3	3	4
AOAH	4	3	2	10	5	5	26	8	9	1	2	3	9	3	4	3	8	6
AOC1	4	2	4	19	2	7	27	10	8	8	6	4	10	3	4	4	6	12
AOC2	3	5	5	15	1	10	23	11	7	5	4	5	22	4	2	1	5	7
AOC3	11	10	9	30	11	9	41	25	20	8	2	11	17	4	3	6	12	13
AOPEP	14	9	14	48	2	18	22	3	7	3	1	2	33	1	1	1	18	5
AOX1	4	3	7	18	4	5	27	15	7	3	1	2	7	6	4	2	1	11
AP1AR	9	11	12	30	7	18	54	33	23	6	4	11	19	6	5	7	10	15
AP1B1	16	7	16	30	9	19	35	19	19	5	6	3	24	4	2	5	12	10
AP1G1	10	6	15	33	12	18	36	25	8	7	5	4	29	13	5	6	3	22
AP1G2	8	9	19	51	5	23	45	18	16	8	5	9	24	3	3	5	16	16
AP1M1	20	21	20	54	24	33	65	49	34	19	6	12	43	9	15	9	21	21
AP1M2	4	4	2	15	4	12	27	11	9	3	2	4	4	3	6	2	2	11
AP1S1	6	10	10	23	6	13	38	28	18	9	3	10	16	5	4	3	11	21
AP1S2	29	28	38	102	35	53	122	105	96	35	32	39	93	26	28	24	36	77
AP1S3	9	4	3	20	5	10	32	10	8	2	5	2	14	4	1	2	12	7
AP2A1	26	16	26	66	10	22	58	31	27	12	9	24	59	7	12	10	18	20
AP2A2	36	39	36	114	30	46	103	96	65	31	16	35	86	25	20	16	25	57
AP2B1	83	69	76	232	42	103	150	123	87	34	33	54	200	26	23	23	76	79
AP2M1	57	57	63	203	40	95	192	159	106	52	34	56	153	44	30	34	78	115
AP2S1	10	10	8	35	8	12	48	20	15	7	5	6	38	6	6	3	18	21
AP3B1	6	11	8	51	6	15	48	34	31	7	8	14	47	8	5	8	14	22
AP3B2	15	19	14	57	7	31	39	25	14	5	5	7	42	7	4	3	22	8
AP3D1	25	21	26	80	13	42	72	47	33	20	20	17	83	11	12	9	34	25
AP3M1	16	6	7	31	8	13	42	35	16	13	8	8	28	6	6	7	16	17
AP3M2	10	6	7	25	11	13	47	35	21	13	8	18	28	11	6	8	5	12
AP3S1	30	16	29	76	29	35	117	103	61	32	23	25	50	27	14	11	26	53
AP3S2	13	10	13	46	9	20	37	19	27	5	8	14	29	9	7	7	8	16
AP4B1	8	6	12	27	6	16	41	25	22	7	5	12	32	8	2	6	12	10
AP4E1	9	3	9	23	6	11	37	15	10	6	2	4	24	3	2	3	8	15
AP4M1	13	10	13	25	14	13	40	21	8	5	1	9	24	5	1	5	7	5
AP4S1	10	8	10	31	14	8	37	24	14	3	5	7	17	4	6	5	8	14
AP5B1	3	3	4	21	3	11	35	13	11	2	4	4	12	1	1	1	6	4
AP5M1	47	53	48	182	10	67	52	27	20	6	12	9	166	6	3	2	67	22
AP5S1	7	7	6	24	9	5	36	20	13	6	3	11	18	4	3	2	7	16
AP5Z1	7	11	14	28	6	6	44	24	12	4	9	7	25	7	7	6	12	13
APAF1	12	10	11	38	7	14	49	30	27	6	4	8	31	10	4	6	5	11
APBA1	8	6	5	27	2	10	24	7	2	1	1	1	12	3	2	1	4	6
APBA2	47	45	45	106	87	49	304	288	180	76	67	85	76	71	42	53	34	186
APBA3	17	15	27	60	13	27	92	54	51	17	7	19	53	19	12	7	26	46
APBB1	39	35	43	108	17	38	66	50	25	16	10	21	89	16	13	9	22	36
APBB1IP	8	2	4	10	1	3	22	7	7	2	1	3	10	2	1	2	6	3
APBB2	13	10	12	50	9	10	30	11	16	4	3	9	30	8	4	7	15	9
APBB3	14	15	25	77	15	29	65	45	46	9	9	13	44	7	7	5	20	24
APC	10	8	10	23	3	16	33	17	12	6	6	4	23	3	2	3	6	8
APC2	34	32	31	65	16	23	96	75	54	20	19	21	28	17	8	20	14	43
APCDD1	5	11	11	40	12	12	72	66	51	15	10	16	31	10	11	10	7	55
APCDD1L	5	9	8	23	5	13	35	19	15	7	6	7	24	5	2	5	5	11
APCS	3	1	3	12	10	6	31	11	8	3	4	9	10	1	2	5	3	9
APEH	15	8	8	34	3	14	38	13	21	3	1	7	35	6	2	5	15	9
APELA	3	3	3	13	2	5	25	7	8	2	1	2	9	2	1	1	1	4
APEX1	31	15	36	83	24	50	82	73	85	27	18	17	58	24	14	17	30	44
APEX2	3	4	3	15	5	10	42	18	16	10	6	6	13	4	1	4	5	13
APH1A	22	8	23	45	11	17	60	41	27	7	12	13	37	10	7	8	14	31
APH1B	5	8	11	34	10	16	43	24	11	4	1	8	21	5	5	3	14	14
API5	18	14	19	46	11	20	66	50	27	16	16	15	45	11	5	8	15	24
APIP	13	7	12	50	16	18	67	35	30	13	15	14	34	11	6	7	13	30
APLF	7	5	4	26	7	10	32	12	13	5	5	4	22	5	1	2	9	12
APLN	6	3	6	10	8	6	29	12	18	4	5	5	20	1	2	1	8	9
APLNR	5	5	6	11	6	3	32	12	11	2	6	2	9	3	1	2	3	10
APLP1	59	48	67	169	18	77	72	58	42	15	9	6	106	22	11	7	58	38
APLP2	50	37	62	154	13	80	69	57	46	21	15	21	105	8	11	10	55	30
APMAP	15	20	26	58	18	26	81	61	48	6	15	11	59	14	8	20	18	43
APOA1	3	7	6	16	2	8	30	12	12	6	3	1	11	7	3	2	7	5
APOA2	9	5	8	25	7	4	31	30	8	3	4	7	14	8	4	2	7	12
APOA4	6	5	4	12	4	10	35	10	12	4	5	2	14	1	4	4	3	4
APOA5	5	2	8	21	9	11	47	20	23	8	1	8	14	6	6	6	9	14
APOB	8	4	6	17	2	5	35	8	12	5	2	7	16	4	4	3	3	10
APOBEC1	4	4	4	13	2	1	31	17	11	4	5	3	10	1	2	2	3	6
APOBEC2	6	5	9	8	1	3	30	11	5	3	3	5	8	4	2	2	5	8
APOBEC3A	5	2	3	14	2	7	30	14	7	6	4	1	15	1	2	2	5	5
APOBEC3A_B	131	120	182	431	53	196	240	215	142	54	40	61	395	59	34	32	122	145
APOBEC3B	1	3	11	26	7	9	40	15	11	6	1	4	20	2	3	4	7	9
APOBEC3C	5	6	8	7	7	7	25	10	18	1	2	5	13	8	6	5	8	3
APOBEC3D	5	3	7	16	1	13	29	10	12	3	3	6	11	6	2	1	5	10
APOBEC3F	3	6	7	17	8	3	31	15	11	3	6	6	22	8	1	1	12	11
APOBEC3G	4	8	4	10	1	6	38	13	9	6	5	10	6	7	2	2	10	10
APOBEC3H	3	4	4	13	5	9	29	9	5	5	4	4	11	4	2	1	3	5
APOBEC4	4	1	3	17	10	9	36	16	14	3	3	3	7	5	6	5	6	6
APOBR	2	2	6	12	2	10	28	12	13	5	1	9	9	6	1	5	5	4
APOC1	4	4	11	19	8	4	29	16	11	4	3	5	8	3	3	6	8	5
APOC2	7	10	5	27	2	9	26	15	14	7	3	7	17	7	1	2	10	6
APOC3	6	11	11	40	7	12	45	16	15	10	7	7	26	6	3	3	9	17
APOC4	4	4	5	13	4	8	27	12	5	2	3	2	9	5	2	3	6	6
APOD	5	5	4	5	2	4	23	12	11	7	3	4	10	5	1	3	4	6
APOE	3	5	2	5	2	2	31	5	8	1	1	4	7	2	4	1	1	2
APOF	6	4	3	15	3	10	25	7	13	1	6	5	16	5	6	1	6	9
APOH	4	9	6	15	4	8	27	11	6	1	2	1	13	2	3	1	3	8
APOL1	5	4	2	11	1	8	31	10	11	2	1	3	11	1	3	1	6	4
APOL2	4	10	3	29	10	5	45	25	14	6	9	4	11	7	7	4	6	19
APOL3	7	3	1	15	2	3	19	11	6	5	5	3	10	3	2	1	3	4
APOL4	12	1	12	25	24	9	87	56	34	16	15	23	15	9	11	13	11	29
APOL5	4	1	2	18	3	7	26	11	5	3	2	2	6	2	1	1	1	5
APOL6	4	7	2	17	1	2	26	7	6	2	5	4	10	4	1	1	6	4
APOLD1	8	8	15	25	8	15	29	7	11	3	3	5	27	1	2	2	9	10
APOM	9	13	9	26	7	9	31	28	16	10	9	7	27	8	7	4	8	17
APOO	10	6	6	24	8	16	38	22	13	4	8	11	33	4	4	2	3	16
APOOL	7	8	9	29	9	5	46	18	23	7	6	12	20	8	2	6	7	15
APP	57	55	57	178	24	90	116	107	70	29	19	24	157	28	10	24	60	62
APPBP2	15	17	22	70	10	23	42	26	20	4	10	11	52	7	7	7	26	22
APPL1	20	20	36	89	24	45	113	95	70	21	14	19	65	15	19	19	22	64
APPL2	11	9	7	37	4	9	44	22	23	7	6	3	30	11	3	4	13	15
APRT	11	12	8	41	7	11	62	45	25	12	4	8	26	6	9	3	16	22
APTX	14	18	14	44	12	19	45	33	16	9	6	8	34	12	7	7	16	19
AQP1	7	3	4	13	3	7	25	8	7	3	4	5	9	3	1	1	4	10
AQP10	7	8	6	20	6	7	26	19	20	8	4	7	15	7	4	2	4	9
AQP11	14	3	10	29	10	22	45	19	20	10	8	10	25	4	3	5	6	21
AQP12B	6	10	10	23	12	6	46	30	23	7	3	8	19	8	4	2	12	19
AQP2	4	7	2	21	2	11	36	14	13	7	3	2	26	5	1	5	8	12
AQP3	8	7	12	37	5	10	42	17	13	7	3	9	15	4	3	2	8	11
AQP4	9	4	2	16	4	5	16	8	14	4	2	6	10	2	2	1	8	4
AQP5	5	5	9	10	6	7	28	13	11	5	1	5	12	4	4	3	7	6
AQP6	1	6	5	15	7	6	40	13	21	4	2	7	13	3	4	6	9	3
AQP7	19	13	11	45	13	22	49	24	20	19	12	10	27	3	9	5	7	12
AQP8	5	7	12	15	7	9	28	13	9	7	1	4	12	4	3	3	8	7
AQP9	3	4	3	9	3	3	34	6	6	6	2	3	16	2	4	2	8	13
AQR	10	12	5	41	13	19	36	23	20	4	8	14	28	4	6	6	10	19
AR	5	5	7	16	8	9	38	31	15	5	2	5	11	4	2	3	5	9
ARAF	14	11	6	27	16	9	72	67	35	11	17	23	30	13	14	9	18	32
ARAP1	5	12	9	38	4	9	35	17	17	6	2	5	31	7	7	5	3	10
ARAP2	5	4	3	17	5	6	24	13	10	5	2	9	13	3	6	3	3	8
ARAP3	10	3	6	17	5	5	41	15	11	2	3	4	12	9	2	2	5	13
ARC	2	4	6	14	6	9	42	9	12	4	5	5	14	4	2	1	1	9
ARCN1	9	9	11	28	5	12	48	27	19	12	9	7	21	13	4	7	10	16
AREG	12	7	5	23	5	6	20	14	6	2	1	2	17	4	2	2	12	4
AREL1	11	12	11	36	4	13	47	32	27	6	5	6	37	7	4	6	9	21
ARF1	40	34	47	92	51	54	164	165	112	45	31	60	67	42	31	23	43	123
ARF3	14	26	16	46	5	24	55	40	22	7	9	4	58	7	4	5	17	20
ARF4	27	17	31	89	26	48	154	98	76	28	30	39	70	26	24	21	35	58
ARF5	23	21	32	60	18	38	81	66	53	25	19	19	61	23	12	11	24	59
ARF6	20	16	21	54	16	25	71	60	50	16	18	20	32	16	8	7	26	38
ARFGAP1	19	10	15	52	10	18	57	31	25	11	10	13	27	10	9	5	11	15
ARFGAP2	12	11	15	36	7	17	62	38	24	7	9	8	34	8	5	6	13	13
ARFGAP3	12	10	18	46	30	14	117	96	62	19	25	24	35	22	13	16	20	50
ARFGEF1	8	14	10	35	12	11	53	39	25	3	4	9	21	11	5	3	8	16
ARFGEF2	12	7	14	41	7	13	50	32	14	6	8	5	26	5	5	5	6	19
ARFGEF3	3	4	4	18	2	12	23	6	5	4	2	3	18	4	1	3	7	9
ARFIP1	11	4	13	28	1	10	25	12	8	7	4	6	17	6	1	2	12	10
ARFIP2	8	13	14	47	11	22	54	30	17	8	7	11	43	11	4	10	13	24
ARFRP1	15	15	16	49	11	19	54	39	36	11	7	10	36	11	10	13	17	21
ARG1	4	3	4	25	2	7	21	17	4	1	2	7	19	3	2	3	6	8
ARG2	10	10	9	28	6	13	28	22	15	5	2	10	13	4	5	3	9	10
ARGFX	1	3	4	13	2	7	24	5	7	3	3	2	9	2	1	2	3	4
ARGLU1	33	32	36	121	29	37	147	132	73	38	29	33	82	26	21	26	22	103
ARHGAP1	14	7	22	51	6	21	46	28	30	12	8	10	42	8	9	6	17	22
ARHGAP10	8	3	5	16	4	6	36	13	12	7	3	6	13	7	1	1	7	4
ARHGAP11A	14	13	8	42	15	21	68	45	41	14	21	15	41	12	7	9	9	35
ARHGAP11B	11	8	6	26	6	14	38	36	26	10	8	13	21	6	6	3	7	18
ARHGAP12	8	8	7	31	10	11	51	23	24	7	3	7	15	11	5	6	6	19
ARHGAP15	5	2	10	17	2	10	24	13	10	2	6	3	15	2	1	2	5	10
ARHGAP17	11	8	18	51	12	11	54	44	27	12	5	7	48	7	6	2	14	27
ARHGAP18	3	2	6	16	3	11	36	15	12	7	1	3	8	4	2	3	1	10
ARHGAP19	5	9	5	15	5	14	35	24	17	4	11	6	15	9	3	5	5	16
ARHGAP20	8	6	7	21	3	11	26	16	6	4	1	4	13	1	1	4	2	12
ARHGAP21	24	10	24	76	13	22	85	43	33	10	14	24	47	11	7	11	19	27
ARHGAP22	9	1	13	13	3	3	36	12	15	2	2	8	13	1	1	4	8	7
ARHGAP23	9	11	12	56	8	12	55	35	27	6	4	8	30	12	6	6	10	20
ARHGAP24	4	2	6	15	3	3	26	9	8	2	1	1	7	2	3	2	7	15
ARHGAP25	5	4	6	18	2	5	23	17	14	5	1	4	14	4	2	6	5	9
ARHGAP26	13	12	15	42	3	13	30	23	13	10	2	9	32	10	1	3	14	14
ARHGAP27	12	10	10	37	6	16	39	14	17	8	1	6	24	1	6	5	8	9
ARHGAP28	3	6	5	15	3	7	19	16	9	1	4	3	11	3	2	1	10	9
ARHGAP29	6	7	7	8	6	7	33	19	18	6	2	2	15	5	1	3	6	12
ARHGAP30	5	4	4	16	1	7	25	13	11	6	5	5	7	3	4	1	4	3
ARHGAP31	13	8	10	45	8	12	62	34	31	9	14	10	27	8	5	7	13	23
ARHGAP32	2	6	5	13	9	4	33	14	8	8	5	3	7	11	5	1	8	18
ARHGAP33	11	9	22	50	12	25	50	26	31	4	5	10	25	12	5	5	19	18
ARHGAP35	27	41	31	107	11	44	60	38	33	13	8	17	73	8	12	8	28	28
ARHGAP36	4	3	7	9	2	3	31	11	7	1	1	5	9	1	2	2	6	5
ARHGAP39	3	11	8	36	3	16	29	8	13	1	8	1	26	4	1	3	7	8
ARHGAP4	1	1	5	18	2	6	27	11	10	3	2	2	6	5	6	1	6	5
ARHGAP40	7	5	7	20	5	9	29	12	8	2	5	5	9	3	3	3	4	4
ARHGAP42	3	5	7	18	6	6	39	28	20	7	4	3	18	4	5	3	5	8
ARHGAP44	8	2	3	12	5	8	41	8	9	8	1	6	5	8	5	5	3	9
ARHGAP45	3	6	15	13	4	7	26	17	8	3	1	3	12	5	5	4	5	5
ARHGAP5	14	13	15	83	16	27	77	55	39	18	15	13	84	18	11	5	23	34
ARHGAP6	4	3	2	13	5	7	30	10	10	3	9	6	7	5	1	4	7	5
ARHGAP8	6	1	4	13	4	2	23	10	9	1	3	2	8	6	3	3	3	6
ARHGAP9	7	3	4	17	4	5	38	18	13	6	5	2	6	6	1	3	3	12
ARHGDIA	44	35	41	151	25	64	120	121	69	31	27	41	113	37	28	22	54	81
ARHGDIB	5	6	11	17	4	5	31	12	17	4	6	8	23	1	3	4	4	9
ARHGDIG	9	5	4	19	12	14	62	46	30	16	9	5	12	9	4	8	4	28
ARHGEF1	15	12	15	47	8	24	30	30	19	10	4	12	30	4	6	2	14	16
ARHGEF10	10	5	15	29	11	6	47	35	30	15	6	6	24	3	7	4	15	19
ARHGEF10L	15	6	16	45	9	16	31	24	18	12	3	12	33	5	6	4	10	13
ARHGEF11	17	5	18	52	14	17	55	41	27	17	6	10	38	11	6	12	21	31
ARHGEF12	35	13	33	83	8	50	45	30	25	9	6	12	63	8	4	9	30	21
ARHGEF15	7	5	8	34	5	4	25	11	7	4	1	6	17	3	3	2	4	6
ARHGEF16	3	3	7	12	3	11	21	7	3	5	1	8	15	1	2	3	7	4
ARHGEF17	7	10	8	37	2	12	29	21	12	7	5	2	24	12	3	5	11	9
ARHGEF18	8	9	7	28	12	17	50	33	19	10	8	7	20	7	8	6	13	18
ARHGEF19	5	6	12	28	11	10	53	49	21	12	11	13	26	16	9	10	10	26
ARHGEF2	29	28	37	74	40	26	130	102	75	36	21	36	57	24	10	17	31	71
ARHGEF25	16	14	21	58	20	23	70	52	34	22	10	15	20	12	9	8	23	45
ARHGEF26	8	10	9	31	11	17	68	41	31	17	10	12	19	12	7	10	10	30
ARHGEF28	3	2	5	21	9	7	33	15	13	5	3	8	8	10	3	4	8	16
ARHGEF3	11	8	9	22	4	7	58	23	18	3	7	7	20	9	3	2	8	10
ARHGEF33	4	1	8	18	4	6	24	5	7	3	2	4	7	1	1	1	3	6
ARHGEF35	14	15	13	41	7	20	47	37	25	8	7	12	33	6	3	6	11	16
ARHGEF37	6	3	7	21	5	7	19	14	17	5	7	5	13	3	3	3	4	11
ARHGEF38	7	6	6	20	3	6	31	11	18	2	4	4	19	6	2	4	3	8
ARHGEF39	3	3	9	15	8	12	38	18	13	6	5	4	19	2	3	3	8	13
ARHGEF4	9	3	1	26	2	10	28	23	13	2	4	5	13	5	1	1	6	12
ARHGEF40	14	16	10	48	10	19	45	33	27	9	8	12	30	5	3	4	17	28
ARHGEF5	12	10	10	31	5	16	44	19	13	3	7	7	25	9	6	8	6	22
ARHGEF6	2	2	3	7	6	4	36	16	15	5	3	4	10	4	2	2	4	7
ARHGEF7	21	24	28	87	35	32	186	227	139	47	33	56	51	47	29	35	32	136
ARHGEF9	22	19	21	68	11	43	92	59	50	13	14	16	73	13	10	8	19	45
ARID1A	26	10	18	62	11	17	62	40	35	13	13	10	58	10	7	6	19	28
ARID1B	12	11	19	47	10	17	64	44	35	14	7	13	30	14	9	7	14	24
ARID2	19	21	30	71	24	28	62	42	35	12	20	11	54	13	9	8	18	39
ARID3A	5	5	6	17	2	3	30	9	9	4	3	3	12	3	4	3	8	7
ARID3B	11	7	17	47	9	20	36	13	15	4	5	7	21	4	3	5	11	7
ARID3C	4	4	2	18	2	3	35	9	4	4	3	5	7	1	1	2	6	3
ARID4A	14	9	14	41	6	17	33	17	13	3	4	7	21	6	3	1	7	11
ARID4B	12	14	15	47	6	22	56	37	29	8	8	9	34	13	5	4	16	22
ARID5A	6	4	5	23	6	5	50	32	20	14	13	12	29	4	7	6	9	16
ARID5B	6	3	9	13	3	5	24	10	13	2	3	7	18	7	5	1	9	4
ARIH1	20	10	30	89	13	34	112	64	49	25	13	26	59	18	12	13	29	35
ARIH2	19	18	12	50	10	23	51	30	20	5	9	14	52	6	4	8	20	22
ARIH2OS	5	10	5	23	4	3	29	10	13	3	5	1	10	5	2	3	6	3
ARL1	7	6	5	31	5	14	42	34	24	17	7	10	16	5	2	7	11	21
ARL10	16	22	26	61	7	32	51	29	27	11	5	11	27	8	8	10	13	25
ARL11	1	1	1	13	3	10	28	6	7	5	1	3	8	3	1	2	4	2
ARL13A	5	3	6	14	9	5	39	13	14	5	1	9	13	8	6	1	7	10
ARL13B	7	17	14	35	7	10	46	34	29	9	10	10	25	10	8	12	13	25
ARL14	6	1	7	13	4	8	41	10	14	8	2	1	7	7	1	1	6	9
ARL14EP	14	17	22	40	15	20	53	40	23	10	8	13	35	11	9	5	15	30
ARL14EPL	4	1	4	18	1	6	28	7	7	3	2	5	9	5	4	1	3	6
ARL15	7	5	5	22	8	6	44	29	18	8	4	2	24	8	3	7	5	21
ARL16	17	16	23	73	15	41	53	35	16	8	8	10	61	7	7	7	29	30
ARL17B	24	32	27	91	10	37	70	45	33	13	21	9	82	10	8	4	34	22
ARL2	19	18	32	78	17	17	85	67	39	19	14	25	54	18	17	11	20	39
ARL2BP	22	14	24	62	31	27	106	102	67	30	21	34	50	27	11	20	15	69
ARL3	17	12	13	36	8	17	52	31	16	9	2	11	18	10	6	7	13	13
ARL4A	8	10	10	31	8	9	49	24	17	6	6	8	23	7	7	2	7	17
ARL4C	10	6	2	22	8	3	114	74	60	17	18	20	18	19	17	17	6	59
ARL4D	14	12	18	36	7	18	52	24	22	4	6	7	25	5	5	4	20	12
ARL5A	4	2	2	18	8	14	30	28	20	8	3	10	11	10	3	5	12	20
ARL5B	14	12	19	53	20	29	76	54	36	13	11	21	51	14	14	11	19	40
ARL5C	3	1	9	8	2	5	23	9	8	1	2	1	11	1	1	2	2	1
ARL6	6	9	11	27	5	16	35	26	22	8	7	9	17	8	6	1	8	17
ARL6IP1	75	70	69	227	52	91	131	126	88	25	26	38	168	40	24	25	75	67
ARL6IP4	47	45	42	145	44	59	247	226	141	53	38	58	138	58	28	26	53	110
ARL6IP5	18	16	21	54	6	34	44	37	16	7	11	12	39	4	5	8	21	26
ARL6IP6	18	11	16	51	16	21	87	76	49	13	18	20	36	26	15	17	20	66
ARL8A	27	31	28	73	22	30	91	49	42	28	13	23	59	16	13	16	22	42
ARL8B	10	8	18	53	14	17	58	33	32	7	9	6	25	8	5	2	12	25
ARL9	1	6	5	20	4	7	36	14	15	1	6	10	12	7	5	2	6	8
ARMC1	18	9	17	44	10	16	52	29	24	10	10	7	41	12	3	8	18	19
ARMC10	9	7	17	36	9	18	64	34	22	10	8	10	32	12	8	8	15	30
ARMC12	3	1	6	17	3	6	35	10	13	6	4	5	22	7	4	1	7	5
ARMC2	4	4	9	24	7	9	49	21	20	8	7	8	23	9	7	5	7	7
ARMC3	10	3	10	23	5	13	34	13	15	4	6	5	20	2	3	1	7	13
ARMC5	9	10	11	23	7	10	39	15	20	6	5	11	17	9	9	4	6	24
ARMC6	15	7	8	36	9	17	50	34	19	2	9	18	29	8	5	4	22	14
ARMC7	21	25	25	58	18	23	62	48	30	18	17	12	37	11	7	7	15	35
ARMC8	26	27	30	76	12	30	75	64	57	22	17	17	48	13	11	14	21	46
ARMC9	13	8	8	29	7	8	52	26	18	13	7	10	29	7	5	10	11	24
ARMCX1	13	12	15	52	11	17	82	56	39	13	9	13	30	14	10	8	14	31
ARMCX2	14	6	9	25	12	20	56	35	44	17	6	12	16	16	6	7	13	39
ARMCX3	20	15	15	40	15	28	108	58	49	20	15	24	38	16	12	10	17	47
ARMCX4	13	12	15	49	10	15	82	48	36	11	10	12	20	15	8	15	11	29
ARMCX5	9	3	8	13	12	11	46	16	18	3	8	6	12	2	3	2	7	10
ARMCX6	9	6	21	38	10	14	69	44	37	9	12	17	32	11	4	5	10	35
ARMH1	17	11	13	40	9	21	39	16	24	7	4	3	22	6	2	3	13	6
ARMH2	3	4	4	13	3	6	29	12	11	1	1	4	10	4	1	3	5	6
ARMH3	13	5	9	23	10	8	41	25	28	5	11	10	22	8	3	6	6	25
ARMH4	10	9	10	31	9	7	51	28	23	14	6	7	22	4	8	2	11	20
ARMS2	1	4	7	12	4	8	22	9	11	3	1	3	23	6	7	1	6	9
ARMT1	7	4	5	27	1	3	35	15	9	5	3	3	13	5	2	4	6	11
ARNT	8	9	10	25	5	15	43	30	22	10	3	5	15	8	6	4	17	16
ARNT2	18	20	21	65	15	18	68	49	34	25	11	19	49	9	11	6	14	28
ARNTL	5	5	4	15	1	6	25	9	8	3	2	2	7	1	1	2	3	6
ARNTL2	5	2	5	22	4	7	41	7	10	5	7	2	14	3	7	5	7	11
ARPC1A	17	15	23	45	9	27	66	58	29	12	11	16	43	9	8	11	22	27
ARPC1B	9	11	7	24	3	15	30	17	16	4	6	5	22	9	5	4	10	14
ARPC2	31	21	28	104	17	38	82	64	46	13	14	26	75	15	13	7	40	42
ARPC3	35	27	36	126	30	48	129	116	74	30	21	38	73	37	23	15	27	86
ARPC4	29	18	23	78	15	34	97	75	46	27	13	22	75	19	12	13	33	56
ARPC5	26	17	26	68	31	33	150	126	94	32	29	35	44	20	26	26	18	88
ARPC5L	6	11	14	35	5	20	31	13	13	6	5	12	36	7	5	6	12	9
ARPIN	8	7	17	36	7	22	40	18	16	8	7	11	21	9	7	3	7	17
ARPP19	16	21	32	95	21	46	111	100	87	32	19	24	50	20	18	32	31	69
ARPP21	3	3	5	12	6	6	24	13	9	2	1	5	10	1	2	2	2	13
ARR3	6	2	1	10	2	4	32	16	2	8	5	5	10	4	5	2	6	7
ARRB1	12	21	14	54	4	22	40	14	12	5	5	6	39	4	3	1	19	9
ARRB2	11	8	13	23	20	10	80	58	35	18	13	18	15	9	9	11	12	37
ARRDC1	26	20	24	79	12	35	74	34	30	12	10	7	48	11	3	8	22	22
ARRDC2	6	4	5	13	4	2	23	16	15	1	2	3	15	4	2	1	2	11
ARRDC3	47	28	50	145	24	62	86	61	45	21	16	22	94	17	14	11	39	43
ARRDC4	2	7	14	24	6	11	32	12	24	7	6	10	17	8	4	5	6	11
ARRDC5	5	6	4	12	4	4	37	12	13	5	1	7	16	7	4	2	5	5
ARSA	11	14	17	39	9	12	45	16	17	12	6	6	38	8	3	3	14	12
ARSB	9	5	5	27	13	11	46	32	23	5	7	9	27	6	7	8	3	16
ARSD	12	9	13	31	13	13	49	34	23	21	1	8	24	6	6	9	11	25
ARSF	6	3	2	13	4	10	24	13	13	6	1	8	9	3	2	2	4	9
ARSG	6	3	13	30	11	19	44	38	16	10	11	4	27	8	5	7	12	17
ARSH	6	8	4	24	4	8	22	14	11	6	1	3	15	4	5	1	11	11
ARSI	7	7	5	23	6	12	27	15	8	7	4	6	16	6	5	2	6	13
ARSJ	4	2	5	20	9	7	27	14	10	4	2	3	8	3	1	2	2	6
ARSK	5	6	4	14	6	11	32	18	15	7	2	11	6	4	4	2	5	13
ARSL	5	4	5	6	8	5	40	20	18	6	6	5	13	2	4	2	4	11
ART1	4	5	4	24	5	10	19	14	18	3	6	6	6	5	4	4	5	6
ART3	4	5	4	16	3	11	26	9	9	3	4	4	12	1	3	5	6	11
ART4	4	6	3	20	1	3	25	5	6	1	3	1	14	4	2	1	1	3
ART5	2	8	4	24	4	8	32	18	13	7	2	8	10	1	3	2	6	13
ARTN	5	4	6	12	5	6	29	7	8	3	2	1	8	1	5	1	4	8
ARV1	9	7	8	24	6	8	35	11	11	5	6	5	16	5	2	3	5	6
ARVCF	30	22	33	88	17	41	70	51	43	9	11	8	69	9	6	3	28	31
ARX	3	3	4	8	6	3	32	21	12	5	8	9	6	5	3	8	7	17
AS3MT	12	7	10	38	12	18	40	30	26	5	6	8	19	6	5	4	11	15
ASAH1	6	10	16	48	5	22	33	20	11	6	6	6	38	11	6	7	15	17
ASAH2B	14	9	14	34	6	18	44	17	13	4	9	14	28	12	4	5	5	16
ASAP1	10	9	7	37	13	12	41	33	24	14	6	17	24	8	4	3	12	15
ASAP2	16	4	14	29	9	15	55	44	21	8	10	4	32	9	4	4	8	25
ASAP3	10	2	11	28	10	16	25	21	9	7	1	8	24	4	4	3	6	11
ASB1	7	12	15	45	8	25	53	21	20	9	10	7	38	13	4	3	18	14
ASB10	5	6	8	17	3	7	31	12	18	1	3	3	7	4	1	7	6	11
ASB11	3	2	4	8	2	4	24	11	7	2	1	3	5	3	1	3	4	3
ASB12	8	4	3	13	7	6	30	18	10	3	7	5	12	2	3	1	6	11
ASB13	10	10	5	36	7	8	32	33	14	8	7	6	28	8	8	2	13	14
ASB14	4	1	2	7	2	5	31	9	7	3	1	1	6	1	3	4	5	2
ASB15	4	4	10	13	1	7	21	9	13	1	1	6	11	4	3	1	4	11
ASB16	9	2	1	14	3	10	29	14	6	3	1	1	15	1	2	1	6	9
ASB17	5	6	3	17	4	6	28	8	10	5	1	2	8	5	1	3	1	10
ASB18	6	1	3	15	2	4	25	5	9	5	4	7	13	8	2	1	3	9
ASB2	3	5	6	10	9	11	26	14	8	5	2	5	3	6	1	6	6	10
ASB3	3	4	3	19	5	4	26	16	11	1	1	6	13	1	2	1	4	5
ASB4	7	5	5	16	3	7	22	14	7	8	2	3	21	5	1	6	5	4
ASB5	2	4	3	9	4	7	12	10	6	3	2	1	11	1	1	1	3	5
ASB6	13	14	17	45	3	9	29	18	14	4	4	7	29	3	3	3	13	15
ASB7	5	8	5	23	7	14	32	25	19	8	3	7	18	4	4	4	6	16
ASB8	13	12	12	33	7	16	26	35	14	1	8	8	28	9	5	10	6	20
ASB9	5	5	3	13	7	6	22	7	10	6	3	4	14	5	3	3	4	7
ASCC1	7	9	7	27	4	11	39	9	15	9	1	7	21	5	5	2	6	6
ASCC2	6	12	14	26	3	13	44	24	11	3	7	7	20	5	4	5	9	17
ASCC3	7	6	12	34	9	10	51	32	31	8	9	10	15	4	6	7	8	26
ASCL1	5	3	7	17	5	11	33	16	12	3	1	2	19	5	2	2	10	8
ASCL2	7	1	8	17	4	7	24	14	12	3	3	3	20	4	1	6	6	11
ASCL3	1	4	6	17	6	3	22	12	10	4	5	6	9	1	1	3	7	3
ASCL4	7	3	6	15	6	9	22	8	10	3	1	4	11	4	2	3	4	12
ASCL5	11	9	4	26	4	9	39	14	18	5	2	8	14	3	3	1	8	12
ASDURF	14	9	12	35	6	9	63	43	27	14	9	4	26	10	10	10	11	26
ASF1A	9	14	13	51	14	19	60	38	25	13	9	14	31	14	6	4	11	20
ASF1B	7	9	15	42	4	18	61	38	19	12	12	10	25	13	5	9	11	21
ASGR1	2	3	7	22	1	9	32	15	9	4	3	3	11	3	4	3	8	6
ASGR2	4	7	4	23	2	8	35	12	15	3	1	5	9	7	1	3	4	15
ASH1L	12	15	21	71	17	27	86	82	46	28	24	23	50	24	11	10	26	39
ASH2L	15	11	18	48	8	19	43	22	19	8	8	7	40	6	4	5	19	21
ASIC1	10	6	17	33	4	14	30	14	14	5	3	2	31	4	2	3	18	18
ASIC2	2	5	7	18	2	10	20	12	4	3	1	1	14	4	1	1	6	7
ASIC3	18	10	17	30	8	13	44	20	18	10	5	9	24	7	3	4	10	16
ASIC4	7	3	6	17	3	5	30	15	10	4	1	6	20	4	2	2	5	8
ASIC5	4	3	6	19	4	4	37	12	12	2	4	2	13	5	2	3	4	11
ASIP	3	2	3	7	1	2	17	4	1	1	1	2	6	1	1	1	2	3
ASL	4	4	9	26	4	9	24	21	7	1	3	6	18	4	1	1	6	8
ASMT	4	1	9	7	6	4	36	10	10	5	4	4	16	4	6	2	6	5
ASMTL	8	1	4	19	12	9	37	25	21	4	11	7	19	18	12	3	4	20
ASNS	35	19	29	97	49	47	129	99	110	28	31	35	89	32	23	15	37	98
ASNSD1	10	11	8	41	12	17	58	33	34	12	12	15	26	13	7	6	8	28
ASPA	5	2	3	14	1	6	32	10	8	3	5	2	7	1	2	3	3	3
ASPDH	17	10	11	35	6	17	42	29	27	9	7	13	21	2	5	6	15	19
ASPG	7	2	5	21	8	5	36	14	13	6	2	5	14	7	1	1	6	5
ASPH	19	17	10	58	16	16	80	55	32	22	15	18	35	14	12	14	12	44
ASPHD1	22	19	33	79	9	36	46	23	19	4	5	7	47	8	4	2	25	18
ASPHD2	6	8	6	12	7	4	42	23	8	7	7	7	14	1	2	2	14	8
ASPM	8	5	5	29	8	6	50	33	18	10	8	5	18	11	3	5	10	18
ASPN	1	5	6	9	1	5	25	4	8	1	1	1	7	1	1	1	2	1
ASPRV1	11	9	18	43	11	10	44	30	17	6	4	9	30	4	4	5	10	21
ASPSCR1	19	11	19	58	13	19	53	24	22	8	7	4	43	9	4	8	19	17
ASRGL1	19	16	18	44	7	25	38	25	27	14	9	12	29	5	5	5	15	21
ASS1	17	11	12	54	15	19	54	30	29	10	7	13	40	14	3	7	24	24
ASTE1	7	6	6	27	8	4	54	23	10	7	4	7	17	7	5	1	3	10
ASTL	5	5	6	18	4	7	25	8	4	3	1	2	7	8	1	1	5	3
ASTN1	8	6	6	18	3	10	26	6	12	1	4	8	15	2	4	6	7	4
ASTN2	32	24	33	115	5	45	31	11	12	2	4	2	123	3	1	3	25	9
ASXL1	9	11	19	47	3	18	37	31	20	7	8	11	49	6	2	5	12	12
ASXL2	8	10	10	43	10	14	48	30	23	10	5	9	18	11	5	5	5	15
ASXL3	8	8	6	34	10	7	55	24	18	5	29	8	16	5	3	4	5	14
ASZ1	6	6	5	17	3	5	35	12	10	5	2	5	11	3	2	2	3	3
ATAD1	25	15	18	63	3	24	65	39	26	11	11	13	35	9	9	10	20	26
ATAD2	7	9	14	51	23	18	64	42	30	16	13	14	37	8	5	6	16	28
ATAD2B	8	11	8	31	4	22	29	17	15	7	6	6	27	7	5	1	6	17
ATAD3A	43	40	45	114	41	74	152	148	100	54	41	52	102	34	33	35	63	95
ATAD3C	10	5	12	26	9	6	29	23	26	7	7	6	18	5	7	5	9	19
ATAD5	7	6	6	33	4	14	55	21	18	8	4	6	19	8	3	7	6	18
ATAT1	26	23	33	67	19	29	60	49	33	11	8	11	50	8	9	7	20	27
ATCAY	14	19	25	41	9	24	51	22	26	6	6	5	21	9	6	7	27	11
ATE1	9	10	18	42	9	11	45	34	22	12	9	19	21	8	9	5	15	18
ATF1	7	7	15	32	16	10	63	36	26	4	8	9	32	6	3	9	11	29
ATF2	7	20	18	57	19	21	68	50	34	16	4	17	33	10	8	12	20	27
ATF3	9	6	6	25	8	14	48	20	25	10	6	10	21	6	2	3	8	15
ATF4	66	55	67	213	76	118	344	287	228	77	76	91	174	77	52	48	59	201
ATF5	11	9	7	26	24	13	105	87	65	14	19	28	24	9	9	12	6	76
ATF6	9	12	11	58	13	16	72	46	42	21	6	12	34	17	5	13	19	30
ATF6B	16	13	15	61	20	22	65	48	33	13	10	10	38	11	1	8	16	35
ATF7	12	7	9	22	10	25	59	42	23	8	10	11	30	10	8	4	16	19
ATF7IP	28	16	27	82	13	45	46	46	36	8	12	13	63	11	6	6	23	23
ATF7IP2	11	3	11	32	4	3	29	21	17	7	3	5	20	4	4	4	6	19
ATG10	1	5	5	16	2	9	34	10	11	8	5	3	19	5	6	2	6	11
ATG101	7	7	5	16	6	15	30	15	13	6	5	3	9	9	2	5	5	12
ATG12	13	12	13	45	12	16	65	38	32	12	8	15	39	13	5	8	15	16
ATG13	20	29	21	55	18	26	62	47	29	9	8	19	52	6	5	4	16	18
ATG14	15	13	16	42	6	24	38	22	18	5	6	8	45	5	6	3	14	11
ATG16L1	12	7	12	32	5	17	42	34	17	4	4	11	19	9	4	6	15	26
ATG16L2	7	7	7	19	3	17	27	14	11	3	3	9	16	5	4	1	7	5
ATG2A	8	12	15	41	12	23	48	31	23	4	4	8	29	10	6	5	7	26
ATG2B	17	15	10	45	13	16	49	47	31	12	7	13	42	14	3	6	21	22
ATG3	13	8	17	43	10	18	45	21	23	5	10	6	36	6	4	2	14	28
ATG4A	4	2	1	19	3	9	25	14	6	6	1	2	6	5	1	1	8	5
ATG4B	9	17	30	78	14	32	79	64	47	24	18	23	49	13	5	8	15	48
ATG4C	9	11	11	31	5	16	49	24	25	5	4	4	26	8	6	6	9	11
ATG4D	12	16	11	44	12	14	56	50	30	18	13	11	26	6	5	7	13	18
ATG5	9	5	17	26	5	19	49	27	16	7	4	6	17	9	4	5	15	15
ATG7	8	7	11	32	7	10	50	23	22	12	9	10	31	9	12	7	5	19
ATG9A	7	9	14	46	7	17	50	42	15	4	10	7	32	6	7	6	13	27
ATG9B	7	8	6	20	8	6	29	30	13	4	5	8	17	4	3	2	4	16
ATIC	8	13	12	37	11	16	33	18	19	11	6	13	21	5	6	5	6	40
ATL1	9	2	20	25	5	6	57	35	13	4	5	7	27	6	6	2	11	14
ATL2	10	18	16	35	5	13	53	30	31	11	11	9	34	10	5	16	20	21
ATL3	11	6	10	30	8	15	41	26	17	11	8	14	30	11	2	4	8	14
ATM	1	4	15	30	12	17	45	30	21	11	6	3	20	12	11	3	6	17
ATMIN	12	11	16	43	10	11	38	30	25	9	7	8	25	5	6	6	15	17
ATN1	68	62	65	232	20	91	104	86	71	27	18	19	179	22	15	15	77	52
ATOH1	6	1	8	13	18	7	88	65	33	21	9	14	11	12	9	12	7	43
ATOH7	2	4	5	19	6	10	35	17	14	8	1	5	17	6	3	3	4	7
ATOH8	10	4	7	25	4	9	25	12	16	3	2	6	14	4	3	2	8	9
ATOX1	8	8	11	29	6	17	52	16	19	7	8	5	29	4	3	4	11	12
ATP10A	7	5	4	21	3	7	26	22	18	7	4	7	12	5	2	1	3	15
ATP10B	7	2	4	17	1	2	19	10	16	3	1	1	9	3	2	1	3	10
ATP10D	3	2	9	21	2	6	29	14	17	5	1	6	10	4	2	6	5	15
ATP11A	4	6	11	24	4	7	29	12	13	4	2	6	14	3	2	4	9	21
ATP11B	9	2	7	17	5	4	49	23	9	7	6	7	9	5	6	6	7	10
ATP11C	3	3	8	21	15	11	55	32	18	10	13	9	16	8	10	5	14	26
ATP12A	3	5	5	13	5	8	19	4	5	4	3	2	12	4	2	2	4	4
ATP13A1	13	12	17	41	9	19	39	27	20	5	7	12	41	8	9	4	22	24
ATP13A2	17	12	15	50	11	16	56	28	10	6	5	12	39	7	8	3	16	20
ATP13A3	11	6	9	35	9	23	74	51	23	15	18	14	30	16	9	14	14	33
ATP13A4	7	6	3	19	3	8	28	20	11	3	8	4	15	5	2	2	6	10
ATP13A5	7	2	1	15	6	15	34	13	14	6	6	4	11	2	1	2	5	7
ATP1A1	30	18	27	96	9	30	47	19	22	6	7	5	76	4	1	5	19	17
ATP1A2	2	1	5	21	7	3	51	35	20	6	4	3	8	5	5	6	4	15
ATP1A3	106	116	141	396	14	181	72	62	46	21	14	23	215	18	15	6	127	37
ATP1A4	3	3	5	18	4	6	32	13	16	3	3	3	9	3	2	2	3	6
ATP1B1	35	35	41	115	20	46	79	58	51	28	16	25	121	18	10	10	29	37
ATP1B2	26	8	21	63	9	30	31	10	13	3	9	25	60	8	9	5	22	19
ATP1B3	19	16	19	47	51	29	231	189	114	55	41	53	43	66	21	32	13	130
ATP1B4	5	3	6	11	2	4	34	8	19	4	1	7	12	6	2	1	7	8
ATP23	7	3	5	15	4	16	34	22	11	3	2	4	22	5	5	5	6	12
ATP2A1	5	10	4	19	6	12	30	13	12	3	4	7	25	12	2	4	13	16
ATP2A2	59	38	39	141	50	72	190	179	134	47	37	58	104	42	37	43	39	117
ATP2A3	4	4	5	22	9	7	35	33	22	8	10	13	13	6	6	5	4	20
ATP2B1	34	23	34	86	20	29	89	80	47	14	19	24	55	27	12	12	22	53
ATP2B2	19	11	16	48	5	24	48	28	20	9	10	5	44	7	1	4	10	14
ATP2B3	4	5	4	22	2	8	25	18	10	5	3	4	19	5	2	2	5	13
ATP2B4	11	13	20	35	60	17	272	244	138	66	40	72	53	47	34	30	16	143
ATP2C1	18	16	17	66	18	20	106	79	57	38	7	31	61	23	16	14	27	47
ATP2C2	4	4	4	25	4	7	25	13	14	7	3	8	26	4	1	2	11	7
ATP4A	7	8	8	22	4	11	38	15	13	7	3	7	10	5	5	2	10	13
ATP4B	4	3	2	13	1	5	19	8	6	3	1	4	10	1	1	1	6	1
ATP5F1A	72	57	87	205	48	115	187	164	111	40	28	48	175	36	24	24	74	99
ATP5F1B	100	84	105	334	60	160	220	222	153	61	39	49	227	60	28	35	107	153
ATP5F1C	28	28	33	94	29	53	139	119	87	35	30	35	88	28	21	28	32	86
ATP5F1D	16	17	25	80	23	33	87	62	41	9	13	28	45	16	6	15	20	46
ATP5F1E	7	7	11	31	11	4	43	40	23	6	3	5	20	11	4	3	5	22
ATP5IF1	29	29	28	78	19	39	62	66	55	18	15	17	66	11	11	13	30	31
ATP5MC1	22	17	26	74	17	30	67	60	37	13	11	18	56	17	8	13	22	32
ATP5MC2	108	94	149	355	104	140	421	364	338	126	83	129	209	100	74	70	95	273
ATP5MC3	34	36	42	115	35	51	125	126	90	35	25	29	107	27	16	22	45	93
ATP5ME	25	30	23	88	49	50	192	186	123	41	45	48	69	40	32	30	24	128
ATP5MF	53	46	52	178	42	90	218	213	129	77	51	46	154	48	42	28	71	144
ATP5MG	49	39	49	157	58	86	199	233	167	76	30	62	133	46	40	25	65	155
ATP5MGL	8	7	5	18	4	8	32	23	15	4	6	10	12	8	3	4	5	12
ATP5MJ	15	20	34	92	18	44	113	93	54	21	16	26	68	14	13	15	24	53
ATP5MK	30	18	30	90	33	49	129	110	80	43	26	36	80	25	23	19	40	71
ATP5PB	42	33	46	99	40	61	112	124	84	35	27	28	79	29	15	19	31	78
ATP5PD	58	62	80	206	51	113	161	136	81	43	31	42	182	32	30	25	56	101
ATP5PF	37	39	47	141	48	71	160	151	85	56	36	37	94	36	21	36	59	114
ATP5PO	46	28	55	113	39	63	179	154	95	45	31	32	121	35	25	24	54	110
ATP6AP1	12	19	20	65	16	21	76	67	48	14	11	17	42	16	14	4	18	38
ATP6AP1L	13	13	18	44	7	12	50	14	15	6	8	5	20	3	4	1	17	12
ATP6AP2	18	21	18	54	24	22	71	63	62	24	29	20	48	16	14	18	15	42
ATP6V0A1	22	29	30	95	10	45	51	27	26	11	11	7	60	6	5	6	30	29
ATP6V0A2	6	11	17	41	5	20	39	15	9	4	3	5	28	9	3	5	7	10
ATP6V0A4	3	3	2	14	1	4	17	7	9	1	1	4	4	4	1	6	4	5
ATP6V0B	28	24	29	81	10	49	70	55	39	16	8	13	67	12	6	6	35	27
ATP6V0C	36	32	32	88	29	57	71	57	48	18	14	15	84	15	17	8	40	36
ATP6V0D1	16	12	24	54	18	29	88	81	52	26	25	15	52	18	12	10	23	48
ATP6V0D2	3	4	9	21	3	11	19	12	8	1	5	3	13	4	5	3	6	8
ATP6V0E1	19	13	20	36	20	24	90	83	48	23	19	26	46	25	21	12	20	36
ATP6V0E2	68	57	80	193	36	84	124	108	63	30	21	30	114	18	18	8	78	86
ATP6V1A	25	21	22	63	15	25	68	58	39	12	13	21	53	13	16	9	35	46
ATP6V1B1	3	4	9	17	2	15	30	26	7	1	5	5	17	5	3	4	7	15
ATP6V1B2	30	29	34	88	15	48	70	53	43	12	8	24	57	11	6	14	29	35
ATP6V1C1	7	5	9	17	5	13	40	18	15	4	5	5	22	6	5	5	4	18
ATP6V1C2	7	6	8	14	4	4	17	20	11	3	1	8	15	4	1	3	1	10
ATP6V1D	9	7	11	43	10	15	35	28	21	4	3	9	21	6	4	3	10	17
ATP6V1E1	18	15	26	70	14	25	79	54	43	17	15	14	71	11	15	9	24	46
ATP6V1E2	7	6	10	20	10	8	32	18	8	6	5	2	15	5	2	6	10	14
ATP6V1F	20	14	19	66	12	33	62	38	27	12	11	11	46	13	6	10	22	18
ATP6V1FNB	10	9	4	21	4	6	28	21	13	8	4	7	17	8	5	4	10	10
ATP6V1G1	51	50	69	142	26	75	104	75	65	23	33	28	113	25	17	27	50	61
ATP6V1G2	23	20	17	48	6	24	47	30	21	9	4	10	38	2	4	3	14	19
ATP6V1G3	3	7	3	12	3	3	21	14	7	4	2	4	6	6	4	4	3	10
ATP6V1H	10	18	11	55	2	25	43	30	11	7	3	7	36	4	5	3	15	10
ATP7A	5	3	1	12	6	6	27	16	10	6	4	2	10	3	5	3	5	8
ATP7B	1	4	13	23	4	10	30	14	12	3	6	5	15	2	3	3	8	10
ATP8A1	6	6	8	25	12	9	43	26	16	3	4	9	21	10	4	12	6	19
ATP8A2	21	17	18	91	2	24	28	8	7	6	3	5	39	2	1	1	15	15
ATP8B1	9	5	9	15	5	13	29	11	14	9	1	4	18	3	5	4	5	11
ATP8B2	12	12	12	36	7	20	60	40	30	15	9	18	26	10	8	5	15	26
ATP8B3	5	4	5	20	4	5	24	6	3	1	1	8	8	2	3	1	5	2
ATP8B4	4	7	6	16	1	6	25	7	9	1	2	5	14	1	1	2	6	2
ATP9A	28	23	30	90	11	45	66	33	32	14	10	14	72	9	7	6	16	29
ATP9B	9	12	10	23	3	7	51	34	23	8	6	7	22	4	7	6	7	18
ATPAF1	11	15	19	47	18	18	45	31	23	10	6	11	31	10	8	4	16	22
ATPAF2	4	4	7	26	9	14	34	31	16	7	4	17	13	5	6	5	8	13
ATPSCKMT	6	4	6	25	6	13	40	16	10	2	4	6	14	5	4	4	8	13
ATR	9	10	14	30	14	18	50	35	28	16	9	14	26	13	4	12	10	27
ATRAID	8	12	15	30	10	8	45	32	24	14	6	8	30	15	5	2	12	28
ATRN	9	10	20	44	9	15	48	29	22	10	10	11	38	9	5	10	13	16
ATRNL1	12	13	10	62	6	16	46	24	17	3	9	8	22	3	6	3	18	17
ATRX	174	138	174	482	90	223	323	323	257	87	69	110	445	75	56	46	180	195
ATXN1	17	13	20	56	9	12	44	29	37	10	4	3	42	4	7	6	13	25
ATXN10	43	48	57	151	41	74	111	107	67	35	26	33	110	26	21	13	48	55
ATXN1L	26	18	29	63	12	20	57	35	23	8	11	12	37	6	10	13	17	21
ATXN2	23	16	25	48	19	28	82	59	37	22	13	29	52	11	12	12	20	30
ATXN2L	35	32	63	160	34	72	160	160	97	32	28	37	116	41	32	22	49	89
ATXN3	5	4	10	29	11	10	67	39	30	11	6	12	31	10	7	8	19	25
ATXN3L	4	9	2	12	5	6	23	21	7	5	3	3	3	6	1	4	3	6
ATXN7	22	24	20	48	14	30	55	35	28	12	7	8	49	7	14	2	15	26
ATXN7L1	11	12	18	40	8	14	21	22	13	3	6	9	30	8	6	3	10	17
ATXN7L2	12	10	7	37	5	11	35	20	23	5	8	8	24	11	3	6	5	13
ATXN7L3	12	20	30	70	14	32	62	54	30	20	16	16	49	25	5	11	23	27
ATXN7L3B	30	13	29	67	7	30	55	27	20	10	10	16	49	11	4	8	20	22
AUH	15	20	14	58	10	28	32	19	13	8	4	11	39	2	3	2	19	20
AUNIP	5	5	3	11	5	8	46	17	8	3	3	1	12	2	1	6	7	10
AUP1	28	18	20	80	18	36	88	71	46	27	19	19	49	13	15	12	17	36
AURKA	17	15	13	40	14	18	66	41	45	12	15	11	46	9	9	10	19	22
AURKAIP1	36	38	45	112	19	57	97	89	59	17	29	25	85	27	15	17	40	42
AURKB	9	4	6	25	12	10	78	53	37	15	15	8	15	9	12	7	14	35
AURKC	5	2	7	6	4	7	36	4	11	3	1	4	8	1	3	2	2	3
AUTS2	17	21	17	62	16	23	76	60	36	22	13	22	65	12	12	13	16	41
AVEN	10	11	12	26	9	21	39	31	18	5	2	9	24	5	2	2	8	12
AVIL	7	6	6	15	1	8	34	10	10	1	1	7	16	5	1	3	7	7
AVL9	9	8	6	28	5	17	37	24	7	6	4	7	32	5	4	1	13	10
AVP	9	3	13	9	2	4	36	17	14	5	4	8	8	1	3	3	6	1
AVPI1	5	3	2	9	2	6	25	18	7	3	2	3	10	2	4	3	3	6
AVPR1A	4	11	8	23	3	13	43	32	20	4	6	7	19	7	1	3	4	10
AVPR1B	4	6	4	15	2	6	22	18	11	1	3	4	12	1	4	2	8	8
AVPR2	3	1	4	14	5	4	21	14	8	8	1	3	15	3	1	3	3	9
AWAT1	2	6	3	13	1	8	29	12	8	1	1	5	6	5	2	2	1	4
AWAT2	5	4	5	11	1	3	25	11	8	3	3	2	9	3	2	3	2	5
AXDND1	5	3	8	22	5	8	39	18	17	5	4	11	19	11	1	8	9	7
AXIN1	10	13	12	30	18	11	63	48	48	16	11	12	36	9	7	8	22	36
AXIN2	9	11	13	37	5	9	48	25	21	8	2	12	34	5	8	6	11	15
AXL	8	4	10	30	7	4	37	13	11	7	1	8	17	3	3	3	9	11
AZGP1	1	10	6	12	1	7	28	12	9	4	2	4	14	4	6	3	6	11
AZI2	13	5	17	38	10	19	62	31	27	12	5	13	37	9	4	6	8	24
AZIN1	45	44	61	125	31	66	146	78	56	20	19	41	86	22	11	18	51	74
AZIN2	9	2	7	26	9	9	51	26	25	10	3	8	21	6	5	8	4	13
AZU1	3	7	4	28	5	6	29	17	7	5	4	3	12	3	4	3	6	3
B2M	24	22	21	80	94	37	282	305	188	93	109	140	66	93	48	73	21	233
B3GALNT1	15	10	16	44	14	18	65	56	35	18	10	22	40	16	15	12	14	32
B3GALNT2	4	12	8	40	14	17	63	37	21	10	13	11	24	11	11	13	16	23
B3GALT1	4	5	7	15	3	8	21	11	10	4	3	1	15	7	2	1	10	3
B3GALT2	2	1	6	19	2	4	29	10	12	8	4	2	13	5	3	6	8	13
B3GALT4	12	8	10	39	4	5	26	14	8	1	2	6	19	1	5	1	5	10
B3GALT5	2	5	2	10	4	8	26	13	7	4	4	3	9	2	3	3	2	11
B3GALT6	9	10	9	25	2	14	28	16	18	10	6	8	20	8	1	2	7	13
B3GAT1	9	4	11	28	7	9	35	15	10	7	3	7	23	5	3	3	8	9
B3GAT2	5	7	6	13	4	5	20	11	8	3	2	2	14	5	1	1	4	7
B3GAT3	18	13	21	90	20	30	91	70	45	23	16	23	57	22	11	9	31	45
B3GLCT	8	4	7	23	8	9	39	23	14	4	2	4	9	5	2	4	4	12
B3GNT2	9	8	11	35	6	13	52	33	32	7	6	13	22	11	4	3	14	25
B3GNT3	6	9	12	19	2	5	36	16	18	7	2	8	17	5	4	2	12	15
B3GNT4	3	3	4	18	6	10	31	10	10	9	4	3	5	3	1	2	6	7
B3GNT5	6	7	7	21	2	5	49	23	15	5	6	11	7	6	4	4	2	27
B3GNT6	9	8	4	32	4	13	47	24	18	10	11	5	15	4	4	5	14	11
B3GNT7	9	7	9	19	7	10	36	23	11	5	2	8	13	5	4	5	7	9
B3GNT8	6	2	7	17	1	7	25	7	6	8	8	3	22	2	3	1	4	7
B3GNT9	1	4	1	9	6	6	30	11	10	5	2	4	11	2	2	2	7	10
B3GNTL1	7	14	13	34	8	20	34	16	9	7	7	9	24	4	1	4	15	11
B4GALNT1	14	13	25	49	6	22	37	25	13	6	2	13	20	5	5	7	14	21
B4GALNT2	8	6	4	15	1	10	23	15	12	4	4	7	13	1	1	2	6	7
B4GALNT3	7	7	4	21	9	11	28	21	19	4	7	3	12	3	3	3	11	7
B4GALNT4	44	37	56	158	31	75	126	102	103	28	19	33	97	28	16	17	43	73
B4GALT1	7	5	7	17	6	10	43	17	14	3	2	5	14	3	1	2	3	9
B4GALT2	17	20	26	94	24	36	83	56	34	10	14	21	65	20	7	10	35	41
B4GALT3	21	8	20	52	11	26	71	59	36	14	16	20	40	14	8	9	15	24
B4GALT4	3	5	2	22	3	11	52	21	21	9	5	7	19	10	1	10	4	19
B4GALT5	16	12	9	35	18	10	80	59	59	20	15	25	29	23	15	15	6	36
B4GALT6	11	21	19	56	6	15	35	26	9	1	3	5	39	9	5	4	13	12
B4GALT7	14	14	27	57	21	25	50	43	45	18	9	15	50	11	9	5	21	29
B4GAT1	17	7	14	33	11	31	56	28	25	8	8	7	37	10	11	9	9	25
B9D1	7	8	5	57	5	12	29	19	17	3	1	4	37	3	4	1	17	9
B9D2	13	7	5	23	2	7	33	24	9	6	3	5	18	5	6	3	4	9
BAALC	5	6	8	20	3	9	25	16	10	2	4	8	10	7	4	4	2	11
BAAT	5	8	3	18	2	6	19	7	7	3	2	1	9	1	2	1	8	6
BABAM1	17	15	20	72	14	24	75	48	32	12	12	13	60	10	6	7	19	32
BABAM2	16	22	22	98	23	29	82	61	49	11	15	29	75	17	8	14	26	57
BACE1	22	16	21	89	9	28	53	46	34	15	9	11	58	10	5	6	21	32
BACE2	7	4	8	21	8	12	31	13	17	4	2	6	15	3	3	1	7	7
BACH1	25	14	28	88	14	35	67	62	52	24	17	16	55	19	8	12	23	37
BACH2	12	11	9	31	10	17	44	30	17	9	8	7	28	9	4	6	8	15
BAD	7	4	14	29	10	16	53	23	30	9	5	12	33	12	9	2	4	18
BAG1	8	6	9	23	6	12	47	31	18	7	4	6	20	7	3	3	8	17
BAG2	5	7	5	21	8	14	35	23	17	7	5	12	25	6	3	4	8	13
BAG3	9	6	7	16	7	10	45	20	22	6	5	9	17	5	8	3	3	14
BAG4	13	9	15	43	11	18	38	27	20	7	6	13	14	4	2	6	11	18
BAG5	25	12	22	55	5	29	57	36	34	10	14	14	44	6	6	10	22	33
BAGE3	29	36	56	113	24	50	112	88	70	25	23	33	80	24	16	16	41	57
BAGE5	49	31	58	143	41	72	153	102	95	31	25	23	106	43	24	30	38	80
BAHCC1	16	13	17	50	7	20	51	30	36	7	10	10	49	9	6	6	12	23
BAHD1	9	9	12	33	12	18	46	32	22	10	8	8	34	12	8	12	14	25
BAIAP2	10	4	12	36	4	13	43	14	14	9	2	4	27	4	4	1	12	16
BAIAP2L1	6	3	12	19	4	11	29	16	13	5	3	6	15	7	2	1	3	13
BAIAP2L2	5	1	4	19	3	3	31	5	6	2	4	5	12	6	3	1	5	3
BAIAP3	1	5	6	16	3	10	22	14	13	2	1	6	13	3	5	7	4	4
BAK1	13	23	14	44	23	23	54	42	43	18	8	14	32	10	7	8	11	24
BAMBI	4	5	6	21	6	7	35	20	15	5	11	11	16	9	9	2	7	17
BANF1	27	26	21	82	35	40	130	129	84	31	38	35	84	28	17	22	28	84
BANF2	9	3	11	12	3	8	29	12	10	3	4	2	8	3	2	2	6	4
BANK1	5	5	7	16	4	13	26	13	6	3	4	8	15	4	1	1	6	6
BANP	5	7	11	19	8	10	35	14	19	9	7	10	23	4	4	7	8	11
BAP1	25	14	24	79	23	37	102	89	58	23	15	23	60	26	15	14	24	51
BARD1	5	9	9	26	5	9	40	25	16	6	8	13	18	3	1	6	9	25
BARHL1	228	202	239	760	26	353	122	99	68	30	23	24	612	22	15	19	275	49
BARHL2	15	20	15	63	20	35	76	46	35	17	15	20	52	15	9	12	13	35
BARX1	13	5	6	19	1	9	26	3	4	4	3	1	11	3	2	2	4	4
BARX2	6	6	14	32	6	14	32	15	12	3	5	7	19	7	1	2	13	9
BASP1	125	103	148	289	51	155	191	171	143	38	37	42	205	41	17	32	103	124
BATF	5	4	4	14	2	2	26	16	8	5	4	7	3	1	1	1	5	4
BATF2	4	3	3	12	3	4	37	5	7	5	1	4	11	3	1	1	5	4
BATF3	10	3	3	13	7	10	20	9	5	3	2	2	14	1	3	3	5	1
BAX	14	8	20	33	6	23	55	36	31	15	8	13	27	6	7	4	17	26
BAZ1A	14	5	11	35	13	15	43	40	28	13	14	14	25	5	8	6	6	28
BAZ1B	14	5	19	52	12	21	51	49	20	19	14	13	46	11	7	8	15	29
BAZ2A	16	14	13	51	9	18	57	42	24	10	9	8	36	12	9	13	20	28
BAZ2B	13	6	9	25	13	16	69	54	48	23	11	16	36	16	11	11	11	26
BBC3	5	7	5	13	3	5	18	12	9	1	3	1	14	2	4	3	5	6
BBIP1	10	13	10	38	16	11	69	34	27	13	4	9	22	13	5	4	15	25
BBLN	13	12	17	47	11	19	29	16	19	10	5	13	34	7	4	3	17	16
BBOF1	6	6	5	22	5	12	30	14	7	3	2	7	5	2	1	3	5	9
BBOX1	10	8	12	27	4	6	34	9	15	6	3	3	17	4	3	4	5	11
BBS1	10	5	14	33	10	11	42	32	11	8	6	4	27	7	4	4	4	18
BBS10	7	8	8	27	8	6	33	20	17	5	4	15	18	2	7	6	11	23
BBS12	10	2	7	15	2	5	33	12	10	3	1	7	16	3	3	2	6	11
BBS2	18	13	18	66	13	21	64	31	26	17	4	11	46	9	6	6	19	24
BBS4	6	14	7	28	6	15	32	20	11	1	4	3	32	3	6	3	13	14
BBS5	12	9	6	36	8	16	42	28	17	11	9	3	36	10	2	4	15	19
BBS7	8	1	5	22	3	8	32	15	10	2	4	7	17	1	1	2	9	7
BBS9	4	2	4	20	8	2	38	21	12	3	3	4	17	1	1	1	4	12
BBX	10	6	6	31	14	15	56	37	22	8	10	16	25	8	7	3	13	21
BCAM	2	2	6	17	6	8	28	4	6	3	6	3	11	6	1	2	6	4
BCAN	5	2	7	15	2	8	39	7	11	7	4	3	11	3	2	1	10	7
BCAP29	7	5	7	20	3	7	30	14	12	5	4	9	21	4	2	5	7	13
BCAP31	15	14	17	50	25	19	88	76	50	24	10	21	32	19	9	10	8	38
BCAR1	24	16	17	43	15	28	80	62	38	17	15	23	42	13	11	8	15	42
BCAR3	16	20	24	84	9	23	49	22	15	6	9	9	53	9	2	2	16	11
BCAS1	10	5	4	14	2	5	29	7	13	6	2	3	17	1	4	2	3	4
BCAS2	22	13	19	57	16	22	62	38	34	6	16	15	40	11	12	3	21	26
BCAS3	11	14	18	54	11	23	32	22	18	8	5	8	38	7	5	5	19	17
BCAS4	7	8	7	32	8	11	60	25	25	6	9	5	26	5	6	9	7	16
BCAT1	14	10	23	92	12	30	48	29	19	13	7	7	23	7	4	3	24	22
BCAT2	7	5	8	28	8	9	36	27	16	5	3	10	19	2	5	6	9	14
BCCIP	14	16	20	53	17	33	78	52	41	21	11	12	47	16	10	10	20	34
BCDIN3D	6	8	4	35	8	14	33	15	18	5	3	5	12	6	1	5	8	8
BCHE	6	4	2	14	1	9	41	11	12	4	2	5	9	4	4	3	3	7
BCKDHA	34	24	26	100	11	45	66	48	33	10	8	18	94	11	9	7	25	29
BCKDHB	13	17	19	35	11	13	65	45	30	18	10	24	22	12	13	8	10	36
BCKDK	15	8	9	30	9	15	47	25	18	7	5	10	26	8	4	2	8	20
BCL10	13	2	14	29	7	14	30	31	20	6	11	5	16	9	8	10	11	18
BCL11A	6	4	3	24	12	7	55	44	25	12	8	6	16	3	5	5	6	24
BCL11B	7	6	13	33	5	11	30	10	13	3	4	5	20	3	2	5	9	6
BCL2	9	5	5	26	8	7	66	37	29	10	8	9	22	3	5	8	4	29
BCL2A1	9	5	6	25	6	13	30	16	13	8	6	9	22	4	2	1	11	9
BCL2L1	23	17	15	60	9	26	54	24	30	5	10	10	35	8	6	5	13	20
BCL2L10	3	2	4	8	1	6	37	13	10	3	1	3	6	2	3	4	5	10
BCL2L11	12	3	7	19	7	9	53	26	23	11	5	8	20	11	1	6	4	17
BCL2L12	11	6	10	16	8	8	53	35	31	4	4	10	21	11	1	6	8	21
BCL2L13	24	21	22	58	7	20	66	46	15	11	8	6	56	13	4	6	15	34
BCL2L14	8	5	9	25	2	15	29	24	11	8	5	6	19	3	2	3	6	11
BCL2L15	7	5	5	11	5	10	24	12	10	3	3	3	12	4	3	2	7	7
BCL2L2	29	21	25	79	15	35	78	64	38	14	13	22	59	14	6	10	21	33
BCL3	3	4	7	15	1	5	36	13	10	2	2	8	15	3	5	4	7	5
BCL6	4	1	4	19	5	4	28	23	11	3	3	3	21	6	2	6	7	13
BCL6B	6	2	5	20	8	11	31	14	11	3	6	9	14	5	3	4	1	9
BCL7A	13	12	13	43	13	17	68	41	27	11	5	14	20	13	9	5	8	34
BCL7B	15	2	15	36	4	18	58	44	23	16	8	13	32	5	6	12	15	26
BCL7C	36	27	30	94	18	41	108	84	59	28	29	28	81	27	12	18	37	65
BCL9	11	21	12	47	7	16	31	22	19	6	5	17	36	6	8	2	7	15
BCL9L	18	17	17	51	8	18	57	35	34	11	5	9	44	12	12	2	15	25
BCLAF1	23	26	23	115	30	39	94	71	70	18	22	30	81	28	11	23	26	63
BCLAF3	11	14	11	40	11	12	60	32	27	6	5	6	23	5	12	9	8	24
BCO1	4	3	3	16	3	15	30	13	10	4	3	3	12	3	1	4	6	3
BCO2	9	2	8	13	7	10	36	12	15	2	3	8	21	4	2	4	8	6
BCOR	17	10	18	57	26	25	118	94	74	30	25	29	55	22	21	16	13	66
BCORL1	6	5	6	23	9	10	33	20	14	3	1	5	18	7	6	3	9	11
BCR	17	11	20	44	6	14	35	13	16	9	1	6	31	9	2	3	15	16
BCS1L	12	9	15	35	8	10	38	25	17	10	3	15	28	6	4	6	11	20
BDH1	5	5	8	17	4	3	46	15	24	6	4	10	17	5	5	2	9	16
BDH2	6	4	10	21	12	14	42	32	33	9	5	11	24	7	3	4	5	18
BDKRB1	6	4	6	19	2	9	16	12	13	7	1	7	14	3	3	3	6	6
BDKRB2	2	5	1	14	2	3	28	9	10	1	1	7	12	4	3	1	3	9
BDNF	7	2	2	19	1	6	26	6	4	4	2	2	14	2	2	5	5	7
BDP1	15	5	15	52	8	17	60	37	25	13	10	14	40	4	4	8	13	27
BEAN1	7	2	6	11	7	8	31	13	15	1	8	6	20	6	3	3	7	12
BECN1	23	16	25	69	10	37	50	37	17	17	8	16	46	8	8	4	21	27
BECN2	3	3	5	17	5	5	28	11	9	3	4	1	11	6	5	4	6	9
BEGAIN	19	13	13	40	4	30	51	27	23	9	9	8	20	4	4	5	20	16
BEND2	3	1	3	2	1	4	22	6	7	1	1	1	7	1	1	5	5	5
BEND3	6	10	9	18	8	15	47	20	24	9	5	6	18	10	6	2	8	8
BEND4	4	2	1	13	7	10	20	9	8	1	3	8	8	3	5	3	4	11
BEND5	19	19	20	48	8	10	42	30	22	8	4	10	33	8	4	7	10	21
BEND6	3	9	6	27	7	10	35	22	21	4	1	9	19	7	6	1	6	12
BEND7	5	9	17	34	7	9	48	34	24	10	10	10	17	13	4	2	8	30
BEST1	4	7	10	15	8	13	22	9	15	6	4	3	20	5	3	3	8	6
BEST2	3	3	5	9	4	7	25	6	6	3	2	4	13	1	3	1	3	6
BEST3	2	2	5	10	13	7	35	11	10	10	8	4	12	1	4	2	4	17
BEST4	3	2	10	16	4	9	43	20	15	4	1	8	12	8	2	2	3	12
BET1	7	6	14	19	8	8	32	26	20	8	10	9	17	12	5	4	8	19
BET1L	15	10	13	34	11	15	49	48	27	13	4	7	24	7	1	5	8	28
BEX1	32	27	26	95	99	36	360	339	240	90	87	117	64	94	57	54	27	205
BEX2	27	21	31	112	38	42	141	104	88	30	39	48	52	38	23	18	29	67
BEX3	42	33	30	115	43	50	161	178	95	49	39	37	83	46	29	25	34	106
BEX4	40	36	41	113	50	46	179	168	119	48	36	47	80	41	30	28	34	104
BEX5	10	5	14	23	13	9	69	37	32	15	11	16	17	6	6	11	7	25
BFAR	12	13	5	27	8	20	34	18	18	13	6	14	25	8	6	6	11	12
BFSP1	2	3	3	9	3	9	30	9	9	5	2	4	10	3	3	1	1	8
BFSP2	6	5	6	22	4	6	20	10	8	1	1	2	5	3	1	5	2	8
BGLAP	8	9	2	22	14	10	41	36	35	16	7	10	21	13	5	3	9	16
BGN	4	1	3	10	8	8	17	16	5	4	1	2	5	3	2	2	2	5
BHLHA15	6	4	6	21	5	16	21	12	18	5	7	9	23	1	1	4	10	14
BHLHA9	2	1	2	18	5	12	26	11	6	4	1	2	13	1	2	1	4	6
BHLHB9	4	2	11	27	10	13	36	25	17	6	3	6	15	7	6	5	7	17
BHLHE22	7	3	6	11	17	6	63	67	26	20	11	9	10	9	11	9	7	34
BHLHE23	2	3	4	11	2	7	22	10	10	3	3	4	12	4	1	1	4	7
BHLHE40	4	7	2	22	5	9	25	21	11	3	3	10	9	3	3	2	8	12
BHLHE41	7	3	6	18	7	11	26	11	19	2	1	4	12	2	1	1	4	4
BHMT	2	2	4	13	1	4	29	14	10	1	2	2	7	2	2	3	4	8
BHMT2	8	5	9	16	6	9	45	40	16	13	11	17	25	8	9	7	2	21
BICC1	2	2	3	13	1	1	21	7	3	1	2	5	13	2	2	1	4	5
BICD1	40	25	58	154	7	55	58	39	8	17	2	11	120	7	9	6	42	30
BICD2	16	13	17	35	10	25	41	34	26	11	12	13	28	8	3	5	10	20
BICDL1	7	9	8	31	10	7	38	19	11	6	4	3	16	5	5	5	6	12
BICDL2	4	7	5	21	8	6	31	8	16	3	3	5	13	4	4	3	5	13
BICRA	20	7	11	43	2	21	55	14	15	7	5	7	35	6	4	3	8	10
BICRAL	6	10	14	35	9	15	28	29	18	13	7	9	23	5	4	2	5	15
BID	8	7	3	21	7	13	40	21	15	5	3	9	22	10	2	4	7	28
BIK	8	3	6	17	2	5	32	15	11	2	3	3	14	1	1	1	9	13
BIN1	19	15	23	60	8	19	49	34	18	9	9	13	43	10	6	7	16	14
BIN2	8	5	9	19	4	8	26	19	10	2	1	5	15	6	3	2	4	11
BIN3	6	7	10	17	7	7	35	14	10	4	4	4	10	4	3	6	5	8
BIRC2	14	12	11	46	10	18	55	30	18	10	5	14	39	12	8	2	12	29
BIRC3	2	4	4	12	4	9	30	12	10	1	2	3	8	4	1	3	7	9
BIRC5	79	58	79	249	106	105	376	340	255	92	97	126	178	72	63	59	109	185
BIRC6	15	15	18	58	9	32	61	44	24	6	15	11	44	7	11	5	25	35
BIRC7	3	4	7	15	5	10	24	10	12	3	4	1	12	2	3	1	3	4
BIRC8	2	1	4	14	3	4	20	11	10	1	1	4	10	4	1	1	4	9
BIVM	13	9	18	49	3	17	48	21	19	5	5	13	23	7	6	5	12	26
BLCAP	16	21	24	71	1	41	38	21	14	8	3	4	54	6	6	1	21	10
BLID	2	1	5	11	3	6	28	17	13	3	1	3	16	3	7	2	1	5
BLK	7	8	1	20	23	8	112	93	59	24	19	30	13	21	10	13	4	53
BLM	13	24	12	36	10	25	69	65	40	15	14	16	36	13	8	8	15	25
BLMH	8	13	15	35	9	14	46	31	14	9	8	5	25	5	8	5	18	20
BLNK	1	1	3	8	5	7	23	9	10	1	1	4	11	1	2	2	3	4
BLOC1S1	21	27	23	66	16	33	83	54	42	25	14	25	67	15	21	10	22	53
BLOC1S2	13	14	13	29	12	14	40	30	29	9	9	5	25	5	6	5	12	21
BLOC1S3	4	5	4	28	4	13	40	18	7	2	6	5	20	2	3	4	4	7
BLOC1S4	15	6	12	24	4	11	32	22	10	10	4	8	18	3	2	1	5	12
BLOC1S5	7	14	9	21	5	9	30	18	9	5	6	8	10	1	4	1	7	14
BLOC1S6	29	26	24	95	18	44	91	75	63	12	10	26	57	14	13	14	23	48
BLVRA	8	7	7	20	9	11	46	25	12	5	3	14	14	4	3	6	6	15
BLVRB	6	2	3	15	2	3	22	11	6	1	2	2	9	1	3	1	5	10
BLZF1	5	7	10	34	6	17	60	29	26	16	7	10	21	7	7	6	10	26
BMERB1	78	57	97	236	72	93	295	266	191	78	62	117	171	56	53	38	56	167
BMF	7	6	6	17	3	16	46	14	15	3	5	3	21	1	3	6	14	19
BMI1	110	74	113	382	19	183	109	82	60	28	19	30	238	19	10	17	107	50
BMP1	5	6	3	23	11	11	41	32	22	4	9	6	19	9	1	7	4	18
BMP10	4	3	4	14	4	4	22	13	16	5	2	5	10	1	2	1	6	5
BMP15	6	5	15	15	7	11	41	18	9	4	7	4	17	2	1	5	5	14
BMP2	6	9	9	19	11	8	39	19	11	1	3	3	19	7	1	5	6	6
BMP2K	6	7	6	30	6	8	44	34	16	10	8	11	28	10	6	3	8	18
BMP3	6	5	7	25	4	7	37	14	17	5	4	4	16	10	5	2	9	10
BMP4	8	3	7	16	5	3	35	11	14	5	2	5	16	4	2	2	2	6
BMP5	6	1	5	17	7	12	31	4	8	6	1	2	14	4	1	2	2	6
BMP6	6	4	8	14	3	9	34	7	12	3	1	3	11	3	2	1	1	6
BMP7	13	7	12	28	3	16	32	25	27	6	4	10	28	4	1	5	12	18
BMP8A	20	14	14	47	42	15	187	197	142	51	45	57	49	44	26	30	23	109
BMP8B	3	10	13	20	33	7	153	120	92	38	35	50	23	38	32	32	9	87
BMPER	5	1	3	20	7	6	38	19	15	10	1	13	11	6	1	3	4	15
BMPR1A	15	8	5	28	6	11	35	24	15	1	8	11	19	6	4	5	7	20
BMPR1B	2	2	5	17	5	9	32	13	11	5	2	3	7	5	1	2	4	8
BMPR2	25	16	20	57	7	30	60	51	30	10	4	13	52	12	6	8	27	28
BMS1	16	11	23	50	9	21	63	40	38	17	9	13	30	11	8	8	19	24
BMT2	20	11	11	27	10	17	45	18	30	4	3	7	36	6	8	7	11	17
BMX	5	2	2	9	3	2	28	10	13	4	4	1	5	3	2	1	4	6
BNC1	7	8	7	20	8	16	24	18	10	4	2	5	20	7	4	7	5	12
BNC2	5	1	4	11	4	5	22	8	9	4	1	2	11	4	3	1	1	8
BNIP1	9	7	9	18	7	8	37	23	10	4	7	4	25	2	3	3	7	17
BNIP2	28	23	39	81	35	42	89	90	50	25	12	27	79	19	14	11	24	48
BNIP3	17	12	16	57	28	25	99	77	54	16	14	17	51	19	14	12	14	38
BNIP3L	32	45	43	134	31	46	112	71	57	30	18	27	120	18	10	15	48	50
BNIP5	7	7	5	13	1	3	33	15	11	4	4	3	19	3	1	3	9	8
BNIPL	5	2	7	18	3	9	21	16	13	5	1	3	11	1	2	1	8	3
BOC	6	8	5	14	176	4	650	646	455	195	124	196	16	191	105	127	5	408
BOD1	17	13	23	77	28	16	96	70	60	21	26	23	46	19	16	16	16	51
BOD1L1	16	8	11	36	11	20	52	27	27	5	2	12	26	4	4	4	19	17
BOD1L2	2	6	4	12	4	6	29	15	20	2	3	3	12	7	3	6	6	7
BOK	8	7	12	37	12	15	38	18	20	10	5	5	22	5	9	6	12	15
BOLA1	5	3	12	24	10	14	41	26	14	6	4	8	31	8	4	9	9	19
BOLA2B	18	15	40	67	16	36	85	57	57	13	12	20	62	13	9	8	28	30
BOLA3	4	8	13	37	11	19	49	27	23	9	9	8	20	3	2	2	9	14
BOLL	8	8	5	18	4	9	23	10	20	7	10	2	12	5	3	5	7	8
BOP1	6	8	9	22	2	13	25	30	11	8	4	4	22	7	7	3	11	8
BORA	2	5	6	20	2	6	27	23	13	6	2	1	12	3	3	1	6	15
BORCS5	8	10	5	32	1	14	34	11	28	9	5	1	26	5	5	1	14	12
BORCS6	1	6	5	11	3	6	28	6	12	5	6	1	9	7	1	1	4	7
BORCS7	7	8	7	28	2	18	31	27	21	7	9	6	33	8	3	5	17	14
BORCS8	6	15	16	41	9	20	42	16	23	3	2	7	28	10	3	6	9	15
BPGM	6	15	12	42	4	17	41	22	24	11	5	9	24	6	3	5	22	11
BPHL	17	13	23	64	7	31	42	32	21	5	3	4	48	8	5	5	15	17
BPI	6	1	3	18	4	5	30	9	11	3	1	1	18	2	1	1	4	9
BPIFA1	3	4	3	13	4	6	35	9	10	5	3	5	12	4	3	3	5	10
BPIFA2	1	6	12	28	5	4	37	21	15	8	2	7	15	6	2	8	7	12
BPIFA3	5	5	10	26	6	16	45	12	15	5	3	4	17	7	3	1	6	15
BPIFB1	1	6	5	12	2	3	17	12	7	1	1	3	8	3	1	2	4	10
BPIFB2	5	4	4	21	2	4	25	10	10	3	4	2	9	5	1	2	5	12
BPIFB3	3	5	6	16	1	5	25	12	17	1	1	6	12	3	1	4	3	6
BPIFB4	4	6	5	17	1	9	31	8	6	3	1	5	18	3	2	1	10	2
BPIFB6	2	2	4	7	4	7	27	12	8	2	1	4	8	6	3	2	2	5
BPIFC	7	5	1	17	1	8	37	9	8	5	2	3	12	4	2	1	4	4
BPNT1	9	3	12	27	11	15	42	24	15	3	3	5	19	6	2	3	10	10
BPNT2	14	10	8	52	11	30	66	28	19	13	9	12	43	13	9	5	17	28
BPTF	53	43	57	172	24	68	116	88	61	23	15	29	141	30	24	20	43	54
BPY2	10	2	8	17	2	7	33	6	6	2	1	3	8	4	4	2	2	1
BRAF	23	19	20	66	18	28	63	61	32	17	18	15	65	14	10	11	19	29
BRAP	12	7	10	24	9	14	40	19	26	3	4	5	21	8	4	1	9	17
BRAT1	14	10	10	36	3	15	41	31	27	10	7	8	46	6	6	3	9	13
BRCA1	9	11	16	55	10	28	47	27	25	9	8	12	31	7	5	5	14	24
BRCA2	5	6	9	24	9	10	32	14	12	8	3	8	18	8	4	5	14	10
BRCC3	11	7	10	34	17	7	57	51	47	13	9	15	29	9	5	3	6	27
BRD1	16	15	17	54	5	16	44	26	21	10	5	4	35	16	10	4	19	25
BRD2	41	31	42	143	37	52	153	134	98	40	36	30	123	44	33	21	58	103
BRD3	30	28	31	116	15	50	61	53	38	16	10	17	88	9	6	10	32	27
BRD3OS	14	10	9	21	5	8	34	12	15	10	4	9	12	4	2	4	8	8
BRD4	34	28	44	126	55	54	156	133	85	36	32	46	93	51	35	30	47	83
BRD7	14	11	19	61	18	22	103	66	51	24	17	21	46	19	12	14	22	51
BRD8	25	30	21	95	15	49	73	51	35	9	16	14	85	10	10	10	39	53
BRD9	13	9	10	32	6	17	43	33	21	9	6	6	28	7	3	6	16	29
BRDT	5	1	8	14	5	5	20	9	10	4	1	4	12	2	4	2	3	9
BRF1	26	13	15	58	12	22	60	30	31	8	4	12	35	11	4	1	11	25
BRF2	8	7	6	21	6	13	24	13	16	1	8	11	16	7	1	3	9	12
BRI3	23	12	27	63	32	29	144	139	93	22	22	31	60	30	23	19	31	92
BRI3BP	9	6	5	26	1	10	34	14	5	2	3	5	17	1	2	1	9	7
BRICD5	9	10	10	43	2	15	48	24	20	3	9	10	33	7	2	6	12	20
BRINP1	15	9	15	40	13	23	44	17	22	5	8	8	38	4	6	6	10	13
BRINP2	6	10	4	17	4	10	28	15	19	3	4	9	17	10	3	3	5	8
BRINP3	5	4	7	24	3	9	22	9	9	2	5	2	15	6	1	2	9	6
BRIP1	12	14	10	46	13	15	49	23	21	6	10	11	31	3	4	7	18	17
BRIX1	23	10	13	38	13	9	40	35	22	12	7	11	23	10	12	4	11	20
BRK1	23	25	28	84	24	45	101	105	62	29	18	27	65	23	17	15	39	60
BRME1	17	14	22	64	20	25	97	54	52	14	11	14	38	15	13	11	23	27
BRMS1	18	14	22	41	17	24	68	63	32	16	14	13	35	14	14	10	24	46
BRMS1L	9	1	11	28	5	7	35	23	16	6	5	5	18	5	4	6	13	7
BROX	17	9	14	37	7	14	57	34	27	6	7	10	30	6	9	3	10	22
BRPF1	4	3	7	30	3	13	34	15	22	5	6	6	20	6	3	1	6	18
BRPF3	17	7	21	66	17	27	59	43	26	9	7	14	60	8	9	12	22	29
BRS3	3	7	12	19	7	6	39	22	12	5	2	8	18	4	2	2	7	13
BRSK1	13	20	9	47	2	18	51	32	18	7	4	5	45	3	2	9	11	15
BRSK2	21	19	25	65	10	33	78	59	26	15	11	25	36	8	6	11	19	29
BRWD1	37	24	34	112	19	47	79	56	51	21	20	23	94	12	22	9	26	43
BRWD3	10	13	19	40	10	19	65	38	27	14	12	8	34	12	6	6	19	29
BSCL2	22	10	23	48	10	25	35	30	23	10	5	9	30	10	3	5	17	25
BSDC1	24	12	22	78	17	17	80	66	34	13	12	18	58	22	10	5	17	31
BSG	36	26	49	113	29	55	179	117	100	44	35	35	98	37	28	27	49	80
BSN	11	15	19	56	9	22	64	38	30	9	7	9	39	18	4	6	13	19
BSND	6	7	9	23	4	7	27	15	14	8	2	5	23	3	4	4	5	5
BSPH1	1	4	2	15	2	2	30	8	2	3	1	3	15	2	2	3	5	4
BSPRY	4	3	13	20	5	5	33	8	13	4	1	2	11	5	2	1	3	6
BST1	6	3	10	14	6	7	23	12	12	4	1	3	12	5	1	1	4	9
BST2	4	8	6	14	1	8	34	7	9	4	3	8	10	3	4	2	5	9
BSX	4	6	4	24	8	7	27	14	10	4	3	7	13	5	4	1	7	4
BTAF1	11	17	12	54	9	18	70	37	30	17	9	10	42	15	12	9	30	32
BTBD1	13	9	15	42	7	21	66	35	31	8	7	16	32	8	9	7	14	22
BTBD10	17	18	19	60	8	23	39	37	30	12	10	11	28	5	6	5	21	19
BTBD11	7	7	5	14	22	5	86	78	65	18	12	19	16	25	20	16	7	44
BTBD16	1	5	1	8	3	1	25	12	9	3	3	5	4	1	1	1	2	3
BTBD17	4	1	5	18	4	5	41	10	13	5	5	3	8	3	3	1	3	8
BTBD18	7	5	9	20	6	8	20	15	11	4	4	9	16	4	3	1	5	6
BTBD19	9	5	4	30	8	6	48	27	27	3	4	8	22	3	7	2	3	11
BTBD2	12	16	20	60	10	44	88	64	39	23	18	17	61	21	16	8	30	48
BTBD3	9	7	12	37	9	20	54	45	28	13	10	14	23	8	10	14	12	30
BTBD6	26	35	43	91	19	48	79	60	37	20	15	15	74	10	12	11	29	43
BTBD7	4	8	6	35	8	11	44	23	18	7	7	8	24	6	1	3	12	15
BTBD8	6	8	5	20	6	6	28	13	8	3	2	4	12	2	1	1	7	13
BTBD9	8	7	8	34	9	12	61	30	13	9	9	10	30	8	6	10	15	22
BTC	12	13	20	34	7	16	34	20	25	8	4	10	31	4	1	6	10	16
BTD	3	3	7	18	4	9	28	16	16	5	3	2	15	8	4	6	5	9
BTF3	54	61	95	256	144	124	505	467	297	137	92	150	184	116	76	88	79	317
BTF3L4	25	24	27	48	13	33	65	62	29	11	17	24	35	15	10	14	22	37
BTG1	24	16	32	74	32	39	134	108	66	26	22	28	104	40	21	16	34	71
BTG2	7	14	20	45	304	18	1265	1234	806	389	259	335	41	310	194	222	11	734
BTG3	8	6	9	20	20	21	86	80	41	25	23	25	26	26	17	8	11	47
BTG4	3	5	3	9	4	12	36	11	11	7	1	1	9	5	2	6	2	4
BTK	3	3	5	4	3	4	33	12	10	4	1	5	15	1	2	2	4	8
BTLA	4	3	5	20	1	7	31	16	15	6	2	4	15	9	2	2	7	9
BTN1A1	5	7	12	18	2	7	30	10	10	2	3	8	17	1	1	2	5	11
BTN2A1	15	14	16	54	7	23	43	32	24	8	8	8	46	11	5	10	24	24
BTN2A2	8	9	12	30	2	12	30	5	7	2	1	3	21	2	2	3	7	8
BTN3A1	12	12	16	60	12	22	31	16	12	2	5	8	38	5	4	5	26	14
BTN3A2	3	1	4	11	3	2	32	6	17	5	3	5	16	3	1	2	3	1
BTN3A3	9	13	9	27	9	11	39	29	8	8	1	11	31	2	8	2	11	16
BTNL2	6	3	7	16	5	7	22	4	4	7	1	1	15	4	4	1	5	8
BTNL3	2	7	11	26	1	9	16	17	13	1	6	4	17	1	2	3	6	7
BTNL8	7	2	3	16	4	5	23	5	6	2	1	1	11	1	2	2	6	2
BTNL9	1	4	6	13	5	8	23	7	12	2	2	7	9	1	4	1	6	9
BTRC	6	3	9	31	3	19	53	15	12	10	7	12	24	5	2	3	5	19
BUB1	9	5	7	23	6	10	40	37	22	13	6	11	18	10	2	5	11	15
BUB1B	6	8	11	43	12	14	36	37	31	12	15	6	31	13	6	5	10	25
BUB3	15	28	24	101	25	39	99	73	53	31	29	33	78	15	17	15	22	49
BUD13	11	4	3	31	9	11	36	18	16	9	6	6	18	13	10	10	7	15
BUD23	17	10	22	52	14	25	62	39	30	14	10	3	32	15	7	11	26	32
BUD31	10	20	7	49	21	32	124	92	55	15	14	33	42	26	14	15	18	54
BVES	4	4	1	17	10	6	48	26	26	8	15	9	15	13	4	6	2	20
BYSL	9	4	15	28	10	14	36	23	23	7	6	11	18	5	5	4	9	12
BZW1	21	19	28	81	27	40	105	89	64	24	15	31	67	31	14	18	25	53
BZW2	8	11	17	40	4	27	40	38	21	17	5	8	20	2	6	5	15	22
C10orf105	9	4	3	18	3	9	31	18	15	2	6	6	6	4	3	1	3	9
C10orf120	6	5	6	13	4	6	30	11	11	5	1	3	11	1	4	2	3	6
C10orf126	10	6	6	19	1	5	29	12	8	2	1	4	15	4	2	2	6	5
C10orf143	6	8	1	17	3	13	28	11	15	7	3	1	10	2	5	2	3	7
C10orf53	3	2	3	9	3	10	27	5	3	4	1	1	10	1	1	1	3	4
C10orf62	3	6	3	23	7	5	37	20	13	5	2	3	18	4	2	3	4	11
C10orf67	5	3	7	16	2	5	31	10	11	7	3	4	12	2	5	2	5	6
C10orf71	6	3	12	27	7	5	29	20	11	6	5	2	15	6	5	4	9	12
C10orf82	4	4	2	17	1	6	35	15	14	3	6	6	11	2	2	4	6	4
C10orf88	9	5	7	21	9	11	42	18	12	6	6	7	17	3	2	2	6	17
C10orf90	6	1	4	15	5	8	32	12	9	3	5	4	9	4	4	1	6	9
C10orf95	7	2	9	19	2	12	24	19	14	5	5	6	14	8	2	1	8	8
C10orf99	6	4	7	28	4	8	29	14	16	5	7	8	17	4	3	1	6	13
C11orf1	6	9	11	32	3	8	40	10	15	4	2	5	20	4	4	4	15	10
C11orf16	5	5	6	21	7	7	26	18	9	3	3	3	7	7	1	4	9	7
C11orf21	10	10	12	39	7	16	55	29	36	10	10	9	37	9	3	8	10	17
C11orf24	4	8	4	29	9	10	41	14	15	7	4	10	17	3	2	3	9	11
C11orf42	5	4	6	13	3	5	19	12	3	4	5	3	7	4	5	2	5	1
C11orf45	5	6	4	24	3	5	21	17	9	2	3	2	13	3	2	2	4	7
C11orf49	10	8	14	34	7	11	62	27	18	10	7	9	32	8	9	4	17	18
C11orf52	4	5	2	17	5	13	38	14	13	4	4	6	13	5	1	1	2	8
C11orf53	5	4	2	12	2	3	29	8	11	3	3	3	7	3	3	3	3	5
C11orf54	12	8	4	34	4	17	55	40	25	12	8	12	29	5	2	7	12	31
C11orf58	81	68	80	214	58	107	286	243	169	70	52	81	158	62	52	45	62	159
C11orf65	3	3	4	22	5	4	33	13	15	2	2	5	8	5	3	2	4	13
C11orf68	3	8	10	19	4	20	40	21	17	7	2	10	17	5	3	4	8	17
C11orf71	14	10	17	45	4	25	40	21	25	9	2	7	43	11	5	3	14	17
C11orf80	10	7	12	43	12	9	36	16	13	8	8	13	12	5	4	5	10	18
C11orf86	8	6	7	14	5	5	23	10	4	6	1	3	10	3	1	4	6	3
C11orf87	7	4	6	10	2	5	29	12	11	2	3	4	7	1	2	1	1	8
C11orf91	3	4	3	8	2	5	32	13	13	7	4	3	15	2	4	2	3	15
C11orf94	3	2	5	12	3	2	29	12	12	2	3	6	15	4	3	1	5	7
C11orf96	4	3	4	16	6	9	37	24	15	8	4	5	16	3	3	1	9	22
C11orf97	3	4	5	14	2	7	33	10	6	3	3	4	8	10	1	3	3	8
C12orf29	8	14	10	40	13	16	43	26	26	11	6	9	25	12	4	6	10	19
C12orf4	3	5	4	23	3	6	44	10	8	1	5	6	15	1	3	1	7	8
C12orf40	3	1	4	12	4	6	30	6	5	7	2	5	10	1	2	2	4	1
C12orf42	4	1	4	10	5	2	20	11	4	3	1	4	7	1	1	1	3	4
C12orf43	6	8	10	24	10	14	36	16	18	8	1	6	14	3	2	2	12	11
C12orf50	1	5	6	10	5	6	30	11	6	4	4	1	10	7	4	5	3	6
C12orf54	2	2	6	11	4	4	21	11	4	3	1	3	7	2	1	1	5	1
C12orf56	3	4	4	17	7	10	33	23	15	7	2	6	12	6	5	1	4	9
C12orf57	39	37	36	112	30	55	129	133	92	37	27	33	62	23	19	13	39	76
C12orf60	16	7	10	44	5	21	28	14	15	4	3	4	37	6	5	2	10	3
C12orf66	9	6	7	14	3	5	26	15	14	6	1	4	15	5	3	2	5	14
C12orf71	4	6	4	22	6	4	31	6	6	2	1	5	8	3	1	2	3	5
C12orf73	7	3	2	16	10	2	30	20	9	2	4	11	15	5	2	4	7	11
C12orf75	3	2	2	14	3	13	33	24	14	4	4	4	17	6	6	3	7	9
C12orf76	6	12	13	36	7	18	48	19	21	10	4	12	24	5	4	3	14	13
C13orf42	5	1	2	17	5	3	27	4	13	5	1	2	9	2	1	4	7	9
C13orf46	2	2	8	15	4	8	33	17	10	3	1	3	13	6	3	2	10	7
C14orf119	9	13	17	40	14	15	39	34	16	5	10	8	18	5	7	9	9	28
C14orf132	15	12	17	25	9	15	29	15	14	12	5	5	22	5	2	4	8	15
C14orf177	3	3	5	12	2	6	28	14	11	4	1	4	9	4	5	2	6	10
C14orf178	5	2	1	11	5	12	26	18	9	4	4	5	9	5	2	2	5	9
C14orf180	2	3	3	14	7	10	26	9	9	3	1	2	16	2	6	1	4	8
C14orf28	8	13	6	24	2	8	46	24	8	2	5	2	26	5	3	2	3	8
C14orf39	3	3	2	4	2	12	26	8	11	1	4	3	10	3	1	2	3	2
C14orf93	5	2	4	21	6	1	34	12	6	2	3	4	11	3	2	5	7	12
C15orf39	9	10	9	20	7	15	25	18	22	9	7	7	22	2	2	3	9	15
C15orf40	15	11	19	46	3	20	52	28	21	10	4	6	33	18	5	4	21	20
C15orf48	10	7	18	46	11	23	42	25	24	13	4	9	34	8	6	6	14	17
C15orf61	3	4	17	18	11	17	30	25	25	8	3	11	27	7	5	1	13	16
C15orf62	13	14	21	41	21	22	58	46	38	18	10	17	38	13	4	10	12	17
C15orf65	11	4	7	18	6	10	42	15	13	6	1	4	24	7	2	3	5	14
C16orf46	7	3	2	23	4	9	26	15	10	7	5	2	16	3	1	3	3	13
C16orf54	6	6	5	13	2	5	29	13	12	6	2	6	12	3	3	3	7	6
C16orf70	12	6	7	26	6	14	27	19	15	7	10	11	16	8	3	6	7	7
C16orf72	23	17	22	73	12	36	69	41	36	12	17	16	48	14	7	6	29	27
C16orf74	3	6	14	26	6	9	43	24	17	9	5	6	15	8	7	5	6	10
C16orf78	7	5	7	22	1	4	29	5	12	6	2	7	13	3	1	1	8	5
C16orf82	9	7	10	24	7	10	45	22	17	10	4	7	10	3	3	1	4	19
C16orf86	8	12	9	18	3	13	34	21	19	4	3	3	21	2	7	2	14	12
C16orf87	16	21	11	47	9	15	44	33	26	6	11	17	47	10	6	3	13	20
C16orf89	11	9	5	31	4	7	24	13	9	7	2	6	10	10	3	3	6	9
C16orf90	1	4	5	16	4	6	33	10	4	3	1	5	7	2	2	3	3	4
C16orf91	13	12	18	41	8	15	48	23	19	11	3	9	23	3	2	7	17	13
C16orf92	3	3	3	8	3	1	27	6	8	1	1	3	11	2	1	1	4	4
C16orf95	5	10	21	37	7	20	48	19	21	4	5	7	37	11	4	2	17	11
C16orf96	3	5	5	18	2	6	28	15	6	2	2	6	14	7	4	3	7	9
C17orf100	4	8	4	23	10	7	46	29	28	5	5	6	17	7	6	3	6	18
C17orf107	8	5	5	8	5	4	28	11	10	4	4	9	13	4	4	1	3	14
C17orf113	7	8	11	25	4	9	28	14	14	5	3	4	30	4	1	4	8	11
C17orf49	5	2	10	14	14	9	71	42	35	14	7	17	23	11	10	9	7	26
C17orf50	8	4	7	15	4	13	32	8	12	2	4	3	16	4	1	3	2	8
C17orf58	13	14	23	47	7	18	49	36	16	8	7	9	24	10	3	2	16	17
C17orf64	5	5	4	17	2	9	24	11	6	5	2	8	18	3	2	1	4	10
C17orf67	3	5	6	13	4	10	32	15	12	4	3	1	16	6	4	2	7	10
C17orf75	20	23	23	70	19	29	51	40	20	5	13	12	71	5	9	9	28	23
C17orf78	2	2	5	16	6	6	32	14	16	2	2	2	11	3	1	1	2	3
C17orf80	15	14	23	40	13	26	51	44	26	17	6	14	51	16	6	4	20	30
C17orf97	5	6	9	26	5	12	32	28	18	6	7	3	18	8	3	7	7	18
C17orf98	6	8	8	18	3	5	22	12	16	2	7	5	15	2	1	2	6	2
C17orf99	8	1	9	24	1	7	37	14	9	6	2	2	12	4	2	3	4	13
C18orf21	13	14	18	44	10	22	46	47	38	9	9	9	40	12	6	9	13	33
C18orf25	9	10	15	43	9	21	50	34	30	8	5	11	24	5	9	5	9	19
C18orf32	17	14	22	65	13	28	89	65	37	24	19	21	46	24	24	11	17	49
C18orf54	10	8	5	24	8	9	61	37	25	12	8	5	25	10	3	4	5	19
C18orf63	4	2	6	14	5	11	32	13	13	4	1	1	14	5	5	2	6	10
C19orf12	11	12	9	29	6	15	34	15	10	10	2	9	24	4	3	5	7	10
C19orf18	5	3	8	26	2	12	32	14	15	6	1	6	18	4	1	4	12	9
C19orf25	9	7	9	39	13	20	54	30	30	6	9	10	37	12	6	4	20	14
C19orf33	3	5	10	10	2	2	28	5	10	1	1	2	11	1	2	3	6	5
C19orf38	6	4	5	17	9	10	47	16	13	1	7	6	8	5	1	3	5	14
C19orf44	1	6	6	18	3	10	35	19	12	3	2	1	11	5	6	3	7	14
C19orf47	15	8	10	28	2	27	33	17	16	3	4	3	17	6	3	5	7	17
C19orf48	14	11	15	36	19	28	83	59	36	15	14	15	38	13	6	12	11	43
C19orf53	14	9	15	49	18	19	67	41	38	13	13	14	32	12	6	4	19	27
C19orf54	4	4	9	30	4	10	38	18	11	9	9	4	21	4	2	4	11	7
C19orf67	4	5	1	10	2	5	29	9	5	2	2	3	6	2	2	1	4	3
C19orf71	6	3	8	11	4	11	37	14	9	2	2	3	18	4	1	3	7	12
C19orf73	5	3	5	21	3	10	32	14	17	3	2	2	18	5	6	5	7	13
C19orf81	17	6	22	28	9	14	43	25	17	9	10	10	28	5	2	2	12	13
C19orf84	8	6	10	18	3	13	42	13	15	7	3	6	5	7	1	5	4	10
C1D	8	11	11	42	7	18	71	38	31	10	7	8	30	16	8	7	14	30
C1GALT1	10	6	10	34	9	11	51	26	18	4	5	11	29	8	4	6	7	19
C1GALT1C1	3	5	4	22	11	15	48	35	28	9	8	16	13	9	6	8	4	23
C1GALT1C1L	1	1	5	18	3	3	27	13	9	4	3	4	7	4	4	2	6	12
C1orf100	2	6	3	16	1	1	26	17	4	5	3	3	7	4	2	1	2	4
C1orf105	4	5	6	9	5	5	17	11	2	1	2	1	8	3	2	3	4	10
C1orf109	11	10	7	31	8	15	43	18	29	10	4	16	29	9	6	2	17	30
C1orf112	11	12	10	40	15	6	43	33	21	13	9	5	26	10	5	4	7	23
C1orf115	11	16	8	23	7	8	23	18	18	4	8	5	23	5	2	6	2	13
C1orf116	15	11	15	41	14	23	74	56	39	17	11	13	32	8	9	8	7	32
C1orf122	15	12	15	44	10	30	39	45	29	11	6	13	40	9	5	4	12	31
C1orf127	2	5	4	14	1	7	29	15	9	2	2	4	11	3	5	2	3	4
C1orf131	6	10	8	20	2	4	40	10	10	3	2	3	22	4	2	1	5	10
C1orf141	6	4	4	29	5	7	18	14	19	5	2	4	12	7	4	1	7	5
C1orf146	7	3	7	14	5	8	20	7	3	4	4	1	11	7	6	3	1	10
C1orf158	4	3	1	14	4	6	36	12	7	5	3	1	10	9	1	1	7	8
C1orf159	15	14	28	53	12	21	57	34	32	22	4	14	41	10	6	7	18	31
C1orf162	6	7	5	23	4	4	34	10	13	4	2	10	17	7	4	4	5	16
C1orf167	2	6	6	11	5	3	24	12	8	3	5	3	8	3	3	2	4	4
C1orf174	13	15	25	50	12	28	79	44	36	14	13	14	43	15	12	2	26	32
C1orf185	1	3	4	25	3	8	37	12	8	4	3	3	7	1	3	1	3	9
C1orf189	10	11	9	29	9	12	46	22	16	8	7	10	18	6	5	4	4	12
C1orf194	4	5	3	16	1	4	24	10	6	4	2	2	16	3	1	1	2	9
C1orf198	11	5	11	19	16	7	46	27	20	11	5	8	13	12	8	7	12	26
C1orf21	9	12	16	39	13	25	88	50	44	14	19	19	34	17	9	11	21	47
C1orf210	5	7	7	23	1	7	24	13	14	2	3	4	12	1	7	2	4	4
C1orf216	13	12	8	39	6	15	32	24	22	6	4	6	28	3	5	7	13	20
C1orf226	10	5	8	22	4	8	30	11	12	4	5	2	13	4	3	2	6	9
C1orf232	6	3	4	13	3	6	21	11	11	4	2	4	20	3	3	6	3	4
C1orf35	6	3	11	19	7	13	34	14	13	7	3	7	24	5	2	2	1	10
C1orf43	28	16	24	86	29	35	148	119	93	39	35	33	52	37	13	25	21	84
C1orf50	5	8	8	29	6	12	46	19	15	5	2	3	21	5	3	3	11	11
C1orf52	11	9	17	52	17	24	61	42	40	12	7	10	41	11	10	7	24	21
C1orf53	4	2	2	7	1	3	25	11	12	2	1	4	6	3	3	3	3	8
C1orf54	3	1	3	15	4	8	22	7	4	4	1	1	10	4	5	1	4	2
C1orf56	2	4	7	15	2	4	25	9	6	2	1	1	11	2	3	4	2	8
C1orf68	4	4	4	15	3	3	39	12	9	5	4	2	6	2	2	2	4	8
C1orf74	3	5	7	18	9	15	22	14	10	5	3	4	22	7	2	4	6	11
C1orf87	7	4	9	17	3	6	46	15	12	4	1	6	8	2	5	5	3	10
C1orf94	10	4	6	17	3	13	21	5	12	3	4	1	15	3	2	1	2	2
C1QA	10	6	9	19	6	9	23	14	11	2	5	4	19	4	4	3	7	7
C1QB	28	17	25	57	11	24	43	37	28	14	11	10	56	11	4	8	14	26
C1QBP	12	18	23	54	24	25	70	73	46	27	13	15	28	19	14	5	19	42
C1QC	6	4	6	20	9	10	26	15	11	1	2	1	15	3	2	2	7	7
C1QL1	7	3	8	19	5	5	31	12	4	3	7	5	14	3	1	2	5	17
C1QL2	8	10	13	44	9	18	46	37	33	14	7	16	31	9	8	5	14	25
C1QL3	3	3	5	20	4	8	31	17	4	5	1	5	10	1	2	2	5	10
C1QL4	5	12	7	14	4	10	32	9	11	5	3	5	15	5	2	4	7	11
C1QTNF1	5	6	16	22	9	14	43	27	18	7	1	7	20	3	4	4	8	14
C1QTNF12	5	4	6	17	3	14	32	15	14	5	3	5	14	1	2	1	10	7
C1QTNF2	6	7	9	16	3	3	25	17	14	10	8	3	20	5	3	3	4	6
C1QTNF3	9	2	4	26	4	10	36	15	7	6	9	8	15	12	2	4	10	16
C1QTNF4	12	12	9	40	14	13	83	71	51	17	9	26	22	19	10	6	9	48
C1QTNF5	7	8	9	17	2	10	31	13	14	4	2	3	29	1	1	4	5	7
C1QTNF6	3	3	4	20	4	7	15	6	10	4	6	6	12	3	1	2	2	8
C1QTNF7	12	1	10	19	2	3	25	7	10	6	1	4	3	1	2	1	2	7
C1QTNF8	5	2	3	21	3	9	36	11	15	2	3	2	14	5	1	2	8	9
C1QTNF9	4	10	6	29	10	12	32	25	15	5	1	6	21	6	3	1	7	18
C1QTNF9B	8	10	8	28	9	13	48	24	17	13	7	4	17	11	3	2	6	9
C1R	6	4	5	24	6	6	32	8	11	5	3	4	18	1	4	1	3	9
C1RL	3	3	3	11	1	7	26	6	8	3	3	8	13	1	1	3	3	5
C1S	5	4	10	11	4	6	23	13	13	1	1	2	20	4	2	1	5	8
C2	6	1	5	26	3	11	31	10	8	1	5	5	11	1	2	1	4	6
C20orf141	5	2	4	14	4	4	26	7	7	4	3	1	7	2	1	1	6	2
C20orf144	5	8	10	26	6	13	50	16	15	5	6	8	21	10	5	3	3	10
C20orf173	3	3	15	17	1	7	29	5	7	3	3	2	9	5	1	2	3	12
C20orf202	12	2	12	13	6	6	31	11	12	6	5	3	20	4	5	1	5	8
C20orf203	6	2	10	21	7	7	27	22	16	6	4	4	14	3	4	3	13	7
C20orf204	10	11	11	38	8	15	51	13	11	6	4	11	20	10	6	5	12	19
C20orf27	9	4	6	36	6	13	55	25	19	5	10	7	22	11	1	5	11	22
C20orf85	5	8	2	15	4	8	26	17	15	5	2	4	12	4	3	3	4	16
C20orf96	11	18	19	67	7	23	55	36	32	17	10	16	57	15	4	6	14	36
C21orf58	7	10	10	29	3	14	30	30	17	9	7	5	23	2	5	4	7	15
C21orf62	4	3	4	16	1	6	27	13	9	4	3	3	16	5	5	4	7	7
C21orf91	5	4	6	15	6	13	41	35	16	10	9	13	15	5	5	5	3	20
C22orf15	10	11	13	60	10	18	64	30	32	13	5	16	38	5	6	5	10	18
C22orf23	8	5	7	30	4	7	40	9	11	4	2	6	20	3	4	2	9	8
C22orf31	5	5	5	18	1	10	31	9	12	3	1	3	8	6	1	4	3	10
C22orf39	13	15	20	50	9	17	49	37	24	13	11	14	40	9	6	5	15	24
C22orf42	7	8	6	18	11	9	33	16	16	7	6	2	14	6	3	5	8	8
C2CD2	7	5	6	22	6	6	32	21	16	7	4	8	18	6	2	6	7	9
C2CD2L	17	11	9	33	8	17	35	23	17	6	4	7	28	14	4	2	11	17
C2CD3	6	7	9	37	7	8	32	31	15	5	5	10	26	9	9	9	12	13
C2CD4A	4	3	4	16	6	4	26	7	8	3	5	6	6	4	1	2	2	2
C2CD4B	9	6	9	14	2	4	38	21	10	4	3	2	15	2	3	3	11	22
C2CD4C	4	1	4	14	1	9	22	5	11	1	1	8	15	2	1	2	4	3
C2CD4D	5	2	6	8	4	7	23	19	2	6	1	6	10	2	1	2	2	4
C2CD5	26	26	34	107	12	37	74	49	43	18	14	17	71	22	13	13	22	47
C2CD6	6	1	13	16	1	9	33	13	13	4	3	5	12	5	2	4	10	7
C2orf15	4	2	5	15	5	4	31	12	19	4	2	7	13	3	1	1	11	10
C2orf16	8	3	1	23	3	9	26	10	6	2	3	1	8	3	2	3	8	6
C2orf42	13	10	16	40	7	21	55	33	22	8	6	16	37	2	3	7	13	20
C2orf49	21	12	13	42	10	24	60	35	33	17	2	18	26	10	9	6	12	22
C2orf50	1	4	6	20	5	9	15	7	12	5	3	2	10	2	1	3	7	7
C2orf66	6	2	12	22	5	8	38	19	21	2	4	8	14	7	3	3	2	10
C2orf68	15	6	17	34	5	11	38	24	18	5	5	9	33	9	2	4	10	21
C2orf69	10	18	10	30	10	19	88	28	28	11	12	17	45	8	11	6	17	35
C2orf72	4	1	6	11	2	7	23	12	9	1	1	4	8	4	2	1	3	5
C2orf73	3	3	7	17	5	7	20	12	11	3	3	4	13	2	2	4	7	8
C2orf74	4	2	4	17	9	5	41	15	21	11	2	10	13	6	9	10	8	19
C2orf76	5	4	6	19	7	5	32	14	4	1	1	9	8	2	2	2	4	16
C2orf78	8	6	7	27	2	6	33	12	9	5	1	3	18	4	2	2	4	10
C2orf80	6	3	3	12	1	7	35	15	11	1	4	1	20	4	2	1	5	4
C2orf81	12	12	8	47	13	12	50	24	18	5	7	12	19	12	6	6	8	15
C2orf83	5	6	2	15	7	4	25	11	10	6	5	4	8	2	3	4	4	12
C2orf88	3	5	7	16	2	4	26	14	11	2	4	5	12	3	1	1	4	11
C2orf91	1	3	3	18	7	6	27	13	9	3	2	4	14	6	7	2	8	8
C2orf92	8	5	8	25	5	8	34	21	8	5	4	3	24	3	1	1	13	8
C3	1	2	3	9	1	4	29	3	9	4	2	1	6	2	1	6	4	2
C3AR1	7	3	3	26	12	8	35	17	28	10	4	6	23	1	3	5	8	12
C3orf14	18	10	11	44	17	20	95	67	57	16	19	27	43	16	18	19	10	42
C3orf18	9	6	7	30	5	9	40	29	19	5	3	10	29	5	1	4	7	15
C3orf20	1	2	2	10	2	2	22	7	6	5	1	3	6	4	1	1	4	6
C3orf22	16	12	13	52	5	20	58	35	25	6	8	14	32	7	6	11	8	21
C3orf33	5	4	9	18	7	11	46	33	27	8	3	5	15	3	2	5	9	12
C3orf35	4	3	3	13	12	9	29	18	16	3	1	5	19	7	1	2	7	8
C3orf36	1	2	1	9	2	6	22	16	18	2	4	7	8	2	2	2	6	8
C3orf38	12	9	13	49	10	17	50	47	34	7	8	14	30	15	6	7	13	17
C3orf49	4	3	2	6	3	5	29	12	8	6	2	5	3	1	3	2	6	2
C3orf52	12	7	6	21	3	7	30	17	19	3	3	5	19	7	4	2	7	12
C3orf56	10	3	2	9	5	6	31	15	10	3	2	3	8	6	1	1	1	7
C3orf62	8	7	10	25	5	5	38	18	18	9	4	4	28	9	5	1	12	16
C3orf70	4	5	2	26	4	8	38	26	14	5	9	3	21	5	1	5	10	15
C3orf80	8	7	10	23	2	4	33	22	17	7	2	6	13	2	1	1	6	15
C3orf84	2	2	11	12	3	6	26	15	10	6	3	3	9	1	1	4	2	10
C3orf85	3	2	7	8	5	2	32	10	10	5	5	5	7	1	1	1	4	3
C4B	6	7	5	16	2	4	30	15	14	2	1	8	15	5	4	2	4	11
C4BPA	2	3	3	12	1	3	27	5	7	1	1	3	9	3	1	2	1	5
C4BPB	6	3	6	18	4	10	35	10	6	4	1	4	9	5	1	3	3	14
C4orf17	4	2	5	15	7	10	19	15	4	4	2	9	12	3	1	5	7	3
C4orf19	3	3	2	23	3	8	29	14	9	4	1	6	5	2	1	4	7	4
C4orf3	27	14	20	43	12	17	77	44	32	12	25	14	28	9	8	6	20	41
C4orf33	6	7	14	19	7	15	29	15	14	1	4	6	23	3	2	2	8	7
C4orf36	1	5	2	20	4	7	32	13	8	5	3	4	10	5	1	2	6	6
C4orf45	8	6	11	28	8	9	36	20	19	10	3	4	13	6	6	10	2	17
C4orf46	113	93	118	280	110	116	507	426	346	135	90	151	234	97	67	69	93	269
C4orf47	3	7	4	22	10	7	32	12	14	3	5	7	14	1	1	4	5	13
C4orf48	12	13	14	23	4	16	43	24	20	2	6	6	12	2	2	2	11	17
C4orf50	6	6	6	14	5	5	16	12	14	2	4	3	6	5	1	4	5	6
C4orf51	16	17	18	51	5	34	31	32	20	7	6	8	42	5	3	3	14	20
C4orf54	4	4	4	10	2	7	25	5	6	6	2	4	9	2	3	1	5	9
C5	5	13	9	18	2	7	27	8	14	3	1	2	13	3	3	3	2	8
C5AR1	7	5	4	27	1	5	25	7	7	1	3	2	15	6	4	2	7	6
C5AR2	2	5	6	10	2	4	22	10	6	2	2	4	6	6	1	1	2	5
C5orf15	29	27	28	77	17	30	78	73	56	25	9	27	53	19	13	10	15	44
C5orf22	5	6	8	27	4	13	39	26	15	5	4	11	27	7	3	4	13	16
C5orf24	19	21	16	65	11	30	64	32	31	10	11	10	57	14	9	6	32	34
C5orf34	7	8	12	23	5	16	36	21	15	12	6	9	15	2	5	1	7	8
C5orf38	7	7	8	33	3	9	35	22	13	6	3	6	14	7	6	4	8	5
C5orf46	8	7	4	20	1	6	26	13	7	3	1	2	9	2	1	1	3	5
C5orf47	6	4	11	13	2	5	28	14	13	5	3	2	8	1	1	1	2	9
C5orf49	1	4	3	17	4	3	29	7	11	4	2	4	9	1	3	2	3	3
C5orf51	12	10	15	53	10	27	67	33	34	10	2	6	33	9	4	7	15	28
C5orf52	5	3	6	14	6	3	28	16	13	7	4	3	16	2	3	4	9	7
C5orf58	4	1	2	13	1	8	19	6	3	2	3	1	5	1	2	1	4	1
C5orf60	6	5	5	15	3	4	26	12	6	5	1	5	8	2	3	2	3	9
C5orf63	11	13	17	49	12	29	52	27	22	5	6	9	36	4	4	3	12	14
C5orf67	4	2	4	13	6	1	28	13	12	5	1	4	14	2	1	2	11	8
C6	20	23	22	46	9	19	57	39	31	16	9	5	56	19	6	11	22	29
C6orf118	3	1	4	10	1	3	23	3	4	1	1	3	6	1	1	2	1	4
C6orf120	5	11	5	18	9	11	39	16	8	7	6	4	20	2	2	6	11	8
C6orf132	8	5	3	24	9	20	31	22	13	4	1	10	12	2	1	4	7	15
C6orf136	16	15	15	55	7	17	47	27	17	7	10	7	34	5	3	2	18	17
C6orf141	8	6	4	16	4	5	22	13	5	3	3	1	15	2	1	1	7	4
C6orf15	6	8	11	17	4	5	26	13	8	3	2	2	6	5	1	3	3	4
C6orf163	6	4	10	14	3	6	32	16	6	5	4	1	16	5	2	1	3	7
C6orf201	2	5	5	12	5	8	22	9	3	4	1	3	12	1	4	1	6	8
C6orf223	3	7	5	16	9	8	29	9	8	6	4	3	14	5	2	3	7	10
C6orf226	14	8	13	31	5	18	30	26	10	5	7	7	27	5	8	6	12	17
C6orf47	11	5	6	34	8	10	37	20	13	7	3	6	32	5	1	6	9	13
C6orf52	6	5	7	13	6	12	35	6	8	5	4	6	11	5	4	1	1	10
C6orf58	6	12	2	15	4	8	35	13	5	3	1	4	19	7	2	4	6	6
C6orf62	33	23	47	142	30	63	163	112	82	33	20	30	114	34	18	15	49	80
C6orf89	18	23	21	71	11	24	48	22	30	9	8	8	55	9	4	3	20	21
C7	9	5	6	15	5	5	20	16	13	8	2	6	7	3	2	4	4	9
C7orf25	5	4	8	25	7	4	31	26	17	10	3	5	20	5	2	5	12	9
C7orf26	12	11	15	39	6	10	37	21	19	8	5	6	29	4	4	9	15	12
C7orf31	5	3	6	20	10	5	44	36	15	6	4	14	9	14	6	5	4	21
C7orf33	3	5	3	17	1	13	39	12	11	5	4	3	13	2	1	2	3	5
C7orf50	15	16	16	46	12	24	50	36	23	4	6	12	45	11	6	4	21	24
C7orf57	5	7	4	15	6	4	27	11	8	4	3	2	15	4	4	4	3	14
C7orf61	6	7	9	21	5	12	48	24	23	3	2	8	19	9	3	4	9	8
C7orf77	5	1	7	9	4	2	24	12	16	2	2	5	8	3	1	1	6	11
C8A	3	4	5	12	4	7	19	10	6	3	4	2	7	2	2	1	2	5
C8B	3	4	6	11	1	9	36	12	9	3	2	2	11	1	4	1	3	3
C8G	5	7	8	24	2	7	30	9	10	9	2	1	11	2	1	3	8	10
C8orf33	12	8	6	24	11	10	32	14	18	9	3	9	18	5	8	9	8	15
C8orf34	1	5	4	14	3	2	27	4	6	3	2	1	11	2	4	2	3	4
[truncated: 16,678 more rows]

## Sheet: 1percfilter
TargetName	A_B_4_huWTA|001|DNA+	A_B_4_huWTA|002|DNA+	A_B_4_huWTA|003|DNA+	A_B_4_huWTA|004|DNA+	A_B_4_huWTA|005|DNA+	A_B_4_huWTA|006|DNA+	A_B_4_huWTA|007|DNA+	A_B_4_huWTA|008|DNA+	A_B_4_huWTA|009|DNA+	A_B_4_huWTA|010|DNA+	A_B_4_huWTA|011|DNA+	A_B_4_huWTA|012|DNA+	A_B_4_huWTA|013|DNA+	A_B_4_huWTA|014|DNA+	A_B_4_huWTA|015|DNA+	A_B_4_huWTA|016|DNA+	A_B_4_huWTA|017|DNA+	A_B_4_huWTA|018|DNA+
A1BG	8	7	11	31	9	17	47	33	12	4	4	4	16	9	4	4	8	20
A2ML1	5	5	6	24	4	6	32	7	14	5	4	2	16	2	7	2	9	5
A4GALT	3	4	7	16	11	1	48	43	32	10	6	10	17	12	6	7	6	32
AAAS	23	13	14	54	11	23	64	54	36	13	8	10	33	13	4	6	10	30
AADAC	2	7	6	10	2	4	30	7	7	3	1	1	9	3	2	5	5	4
AADACL3	5	9	8	24	11	12	43	25	15	10	6	13	18	6	8	7	6	24
AADACL4	8	5	4	24	2	9	32	8	10	3	6	7	10	1	1	2	11	3
AADAT	4	5	9	23	5	12	35	22	18	9	7	4	19	4	2	7	12	11
AAGAB	8	10	12	30	11	19	59	45	21	11	14	15	29	15	9	5	11	19
AAK1	16	13	12	36	11	12	43	28	24	9	5	11	32	6	8	2	9	26
AAMDC	6	6	15	29	7	7	61	42	29	4	9	14	22	10	10	11	5	36
AAMP	42	37	38	130	25	43	96	69	49	23	16	25	116	19	14	11	41	47
AANAT	12	7	7	28	7	13	37	25	20	12	3	7	30	7	5	4	9	12
AAR2	9	6	15	41	9	26	37	27	15	6	9	6	22	7	1	6	14	20
AARS1	29	13	27	87	20	45	82	77	58	15	21	14	63	20	13	15	31	51
AARS2	8	9	15	27	5	10	49	23	20	10	5	8	19	5	2	5	11	14
AARSD1	11	14	21	62	6	31	51	33	24	8	4	10	47	8	4	10	22	14
AASDH	6	10	10	11	5	12	29	18	13	6	7	3	12	3	4	4	7	7
AASDHPPT	13	9	7	31	10	20	49	31	24	14	6	10	24	9	2	8	10	13
AASS	9	6	7	34	11	5	40	26	24	4	12	8	23	5	7	4	3	27
AATF	19	21	15	51	11	22	74	43	47	25	16	23	38	23	13	10	20	31
ABCA1	6	9	9	29	5	11	29	12	8	3	4	7	38	3	6	3	8	7
ABCA13	4	3	5	16	6	9	35	19	15	2	5	3	11	1	3	5	8	8
ABCA2	13	12	15	49	10	19	39	35	20	12	5	2	21	9	5	1	18	21
ABCA3	24	20	27	44	8	26	55	40	36	14	13	8	34	10	7	6	19	23
ABCA4	4	7	6	21	9	15	34	13	16	6	5	5	10	4	2	5	4	10
ABCA5	15	12	19	38	11	13	41	33	10	7	6	13	23	3	4	12	11	9
ABCA8	6	8	5	16	7	8	34	21	13	6	4	3	17	4	3	3	4	15
ABCA9	11	8	13	28	4	5	51	15	10	8	2	12	12	4	3	6	16	17
ABCB10	19	16	18	55	15	23	101	87	51	24	16	23	46	14	11	9	16	57
ABCB4	3	9	6	14	8	8	32	24	21	6	6	11	15	9	4	9	6	12
ABCB6	22	14	11	60	11	19	56	45	28	7	6	10	38	10	13	11	17	35
ABCB7	5	9	7	37	16	8	69	47	35	13	11	15	29	8	7	8	6	19
ABCB8	10	5	10	45	8	14	54	20	22	8	3	10	19	10	8	8	13	15
ABCB9	21	12	23	46	12	20	52	39	26	13	12	12	35	9	7	10	16	21
ABCC1	13	10	8	40	15	19	65	33	24	10	3	4	32	10	1	6	11	17
ABCC10	7	6	19	24	6	8	27	18	15	4	3	8	28	6	1	1	4	14
ABCC3	5	5	5	20	6	15	35	14	11	7	2	4	13	6	1	1	9	11
ABCC4	5	4	4	14	5	8	34	14	9	8	6	8	10	3	3	7	12	9
ABCC5	10	11	13	47	16	19	65	46	30	10	6	10	38	11	10	5	9	33
ABCC6	7	8	13	24	9	12	44	22	28	3	5	4	21	4	5	3	11	17
ABCC8	16	21	25	63	7	17	42	18	11	2	7	8	44	7	7	3	10	11
ABCD1	2	6	2	20	3	5	31	15	10	3	1	5	15	4	3	6	5	12
ABCD2	5	6	6	22	3	4	28	17	18	3	4	4	14	7	1	3	8	7
ABCD3	4	4	7	22	5	5	30	20	13	6	6	6	21	1	5	5	5	13
ABCD4	17	17	30	65	7	30	63	40	24	11	11	7	42	9	6	8	26	28
ABCE1	5	9	14	39	17	16	45	30	27	13	6	15	26	15	11	7	12	18
ABCF1	12	8	11	33	5	9	40	26	21	6	3	10	22	6	5	3	13	14
ABCF2	19	7	14	46	16	13	63	56	24	16	13	15	49	15	11	9	11	28
ABCF3	12	7	14	38	7	18	57	35	23	6	6	8	33	8	6	4	12	18
ABCG1	12	10	12	22	4	17	49	22	8	2	5	4	22	8	5	2	9	11
ABCG4	4	2	11	19	3	15	29	14	6	5	5	4	17	8	1	5	6	7
ABHD10	6	2	3	21	1	6	22	13	9	4	6	3	20	1	1	1	10	12
ABHD11	6	12	15	25	6	8	38	19	12	7	3	8	16	9	5	4	6	8
ABHD12	3	1	10	20	9	12	37	16	15	7	9	7	24	7	3	5	10	17
ABHD12B	6	4	6	16	2	5	25	7	11	4	1	9	12	4	2	2	6	1
ABHD13	9	6	4	22	7	10	44	18	17	9	2	2	8	9	1	5	7	13
ABHD14A	10	12	22	57	8	28	35	21	18	5	3	3	34	8	3	3	14	13
ABHD14B	15	4	11	34	6	17	48	35	17	4	8	10	26	6	10	4	6	13
ABHD15	3	2	9	20	9	5	42	20	23	6	5	7	8	2	7	7	2	22
ABHD16A	17	18	20	56	18	33	66	44	34	12	11	14	34	6	9	11	24	34
ABHD17A	21	31	35	77	23	38	92	91	56	18	19	25	64	29	18	13	32	43
ABHD17B	12	11	7	35	5	10	30	13	12	5	5	2	27	7	3	2	15	17
ABHD17C	2	6	6	9	2	9	49	18	13	7	1	9	21	2	3	3	7	13
ABHD18	17	9	16	41	7	18	57	26	17	6	3	7	32	10	6	8	13	18
ABHD2	18	21	20	61	8	29	46	32	17	4	4	12	45	6	4	3	19	23
ABHD3	2	3	5	15	6	3	27	8	13	6	3	7	11	5	7	2	5	2
ABHD4	6	4	5	12	8	6	40	16	18	10	2	9	10	8	3	4	9	9
ABHD5	8	6	8	29	8	12	43	26	14	11	6	4	23	6	5	6	7	19
ABHD8	8	10	12	32	4	7	31	16	11	3	7	10	30	4	2	4	11	12
ABI1	21	11	12	38	12	19	49	36	22	7	3	12	39	15	7	9	11	25
ABI2	34	20	41	102	27	43	102	71	54	35	18	21	64	26	8	22	43	51
ABITRAM	10	14	9	43	12	17	45	31	20	14	3	13	40	8	5	3	14	23
ABL1	34	28	40	105	7	46	31	24	23	10	11	12	122	8	4	4	32	30
ABL2	13	12	26	62	4	30	59	23	18	8	4	8	54	3	2	7	28	19
ABLIM1	16	15	17	72	6	35	29	10	8	5	3	9	35	5	8	4	16	10
ABLIM2	4	3	5	14	6	10	45	16	14	5	2	5	12	8	2	2	5	12
ABLIM3	6	7	7	30	19	9	77	63	48	23	16	21	15	12	12	5	6	28
ABR	8	3	6	28	6	8	37	38	18	11	8	8	18	2	6	11	10	17
ABRACL	4	5	8	21	13	12	57	26	16	7	6	10	19	12	1	4	8	20
ABRAXAS1	6	6	3	21	4	6	35	34	17	2	6	5	14	10	5	3	5	16
ABRAXAS2	10	10	7	27	10	12	34	27	15	8	2	9	22	1	7	4	7	22
ABT1	6	4	15	43	12	16	41	25	24	8	8	9	25	9	9	4	13	12
ABTB1	11	18	16	31	13	16	77	46	35	17	13	11	31	14	9	10	7	37
ABTB2	11	6	13	28	15	17	46	31	21	7	10	10	17	12	6	5	14	21
ACAA1	11	11	14	35	6	14	40	24	20	11	6	13	31	7	4	1	9	25
ACAA2	8	11	19	36	21	15	79	47	44	19	12	15	24	18	8	13	14	38
ACACA	28	19	25	89	10	51	41	32	26	13	6	8	50	10	6	8	28	21
ACACB	5	2	8	24	7	9	29	24	8	3	2	5	11	3	5	6	6	18
ACAD10	5	5	12	36	4	12	40	27	20	9	3	9	25	3	2	3	6	16
ACAD11	2	4	7	18	10	11	49	17	15	5	6	7	20	8	6	6	10	11
ACAD8	14	13	13	52	8	26	64	36	40	15	8	13	43	16	10	10	12	29
ACAD9	19	13	20	73	16	16	74	56	44	14	20	35	49	10	12	8	14	32
ACADM	12	8	19	47	8	23	46	27	22	11	11	5	38	4	5	5	13	25
ACADS	11	7	7	19	8	6	52	20	16	8	4	5	12	5	1	3	9	7
ACADSB	9	12	7	34	7	14	43	25	17	7	7	8	28	1	3	4	7	11
ACADVL	14	23	15	54	16	31	88	60	39	18	15	28	52	14	8	9	13	38
ACAP2	15	11	11	32	8	9	75	67	38	16	8	16	28	10	3	9	3	31
ACAP3	20	26	25	104	24	42	79	36	57	13	17	17	75	6	10	7	37	32
ACAT1	12	7	18	36	6	25	40	28	26	12	5	12	29	10	8	6	12	16
ACAT2	12	3	6	31	8	18	27	25	12	9	4	3	27	4	7	3	8	18
ACBD3	13	12	19	32	11	21	55	44	31	10	6	8	31	9	6	6	8	23
ACBD5	17	16	14	50	10	20	45	34	17	10	7	10	35	14	4	6	14	22
ACBD6	9	15	14	48	26	15	91	75	53	30	17	32	51	21	20	15	19	63
ACBD7	8	8	4	28	10	16	29	26	12	6	6	9	9	6	3	4	11	6
ACD	15	13	16	40	14	29	62	42	22	12	12	17	35	12	11	5	19	26
ACE	7	4	5	15	7	6	48	22	14	10	5	6	10	2	5	5	4	23
ACE2	2	1	3	6	3	2	26	7	5	5	5	2	4	1	3	4	4	3
ACER2	10	6	8	25	4	11	54	23	15	7	7	11	24	7	7	6	12	13
ACER3	4	7	10	34	11	11	35	17	12	2	3	4	32	4	1	7	12	9
ACHE	9	13	15	44	6	19	39	18	15	5	3	10	29	5	3	4	13	15
ACIN1	52	35	63	182	28	80	138	146	95	48	30	43	145	36	21	36	62	102
ACKR1	21	9	14	53	12	17	48	12	17	8	2	6	31	8	3	7	20	14
ACKR2	8	4	9	20	6	14	47	16	19	11	5	7	38	10	5	4	8	13
ACKR3	9	2	5	19	4	5	30	22	14	6	6	7	8	9	5	4	7	15
ACLY	32	35	43	134	34	56	141	113	90	36	35	41	123	28	19	24	52	76
ACO1	8	9	10	25	4	10	44	19	15	10	2	7	17	3	8	2	4	15
ACO2	19	18	19	57	10	35	53	44	26	13	3	17	48	9	14	10	20	27
ACOD1	6	8	4	16	6	6	24	6	8	7	3	3	10	4	2	1	8	10
ACOT1	12	13	10	42	9	14	37	19	18	9	4	11	15	3	2	4	8	10
ACOT11	8	6	13	19	5	14	31	25	12	5	4	6	20	5	2	2	7	10
ACOT13	3	4	5	24	10	10	36	33	26	7	8	14	12	10	3	2	8	14
ACOT2	11	12	5	31	4	8	50	24	15	5	5	7	15	7	4	3	9	9
ACOT4	7	4	9	29	8	12	37	14	12	4	4	9	24	9	4	4	7	17
ACOT7	10	10	7	28	9	14	43	23	9	4	5	8	18	8	4	6	9	19
ACOT8	11	8	14	49	3	13	50	27	18	4	12	6	35	11	8	8	10	17
ACOX1	15	14	18	64	4	28	42	18	19	5	10	9	48	2	7	4	24	17
ACOX2	4	8	9	30	6	12	36	31	16	7	1	9	31	9	7	1	6	20
ACOX3	12	11	19	40	9	12	41	41	23	14	7	10	30	10	3	6	12	30
ACP1	17	26	20	70	18	35	87	59	43	18	9	24	52	11	9	11	29	46
ACP2	7	5	6	22	6	10	34	19	18	10	5	3	26	4	3	1	8	14
ACP3	6	2	6	25	5	9	52	18	18	10	6	9	12	8	4	5	11	23
ACP6	17	14	14	78	12	24	59	52	39	17	13	13	55	5	6	7	16	29
ACR	9	7	14	35	5	15	47	20	14	7	5	4	13	5	3	7	11	13
ACRBP	1	7	9	16	10	9	23	12	6	8	5	3	18	3	3	5	6	8
ACSBG2	3	4	4	14	3	9	27	8	3	1	1	9	11	4	1	4	6	12
ACSF2	29	22	21	71	12	21	69	42	32	13	8	20	53	6	5	11	24	39
ACSF3	26	13	17	45	9	13	71	44	27	13	7	13	49	14	7	7	16	15
ACSL1	8	2	11	34	3	7	41	28	24	8	5	10	20	3	4	3	7	19
ACSL3	15	13	9	37	7	21	47	29	17	7	9	11	51	11	3	5	10	15
ACSL4	9	11	14	30	11	13	70	40	33	21	11	17	29	12	4	10	7	26
ACSM2B	8	13	6	31	7	12	36	22	15	8	5	8	18	4	2	3	6	11
ACSM3	6	2	6	26	7	9	28	15	10	7	6	6	21	2	6	1	6	8
ACSM5	12	10	11	28	9	11	48	40	25	15	6	11	24	14	7	10	17	30
ACSM6	6	2	4	21	3	5	42	25	14	5	6	2	20	4	2	3	7	6
ACSS1	4	2	2	10	3	3	34	11	7	3	7	6	12	7	1	2	4	6
ACSS2	10	8	8	29	6	10	41	20	19	8	1	6	18	6	4	1	9	11
ACTA1	12	1	6	24	3	7	25	13	7	3	4	5	11	3	1	5	3	2
ACTA2	10	8	9	17	29	4	153	171	67	30	40	25	15	31	30	29	6	153
ACTC1	7	6	7	24	53	12	181	227	123	73	48	75	26	55	27	34	6	160
ACTG2	2	3	7	16	5	7	26	9	16	3	1	2	9	7	1	3	5	12
ACTL6A	16	24	18	54	39	22	127	119	88	37	37	29	46	33	19	25	16	71
ACTL6B	21	22	21	57	8	19	49	37	25	8	8	10	48	9	6	4	24	22
ACTL7B	4	6	2	17	4	7	23	4	10	1	5	1	11	1	1	1	4	6
ACTL8	6	5	7	23	1	12	42	13	12	5	3	6	20	4	6	2	7	17
ACTL9	8	7	6	23	7	10	39	23	18	5	6	5	17	7	4	2	12	12
ACTN1	5	2	7	15	5	8	33	17	16	7	3	10	7	6	3	2	7	13
ACTN2	4	5	12	52	6	23	25	16	13	4	7	3	27	4	4	3	15	6
ACTN3	4	2	8	14	1	8	24	14	17	2	2	4	12	5	1	5	6	4
ACTN4	32	30	42	110	83	45	344	285	186	85	52	71	80	62	47	45	47	194
ACTR10	29	34	29	136	21	45	87	76	49	19	13	24	88	19	13	7	46	52
ACTR1A	26	29	29	81	10	33	45	36	30	9	9	9	59	9	9	6	26	27
ACTR1B	26	16	22	65	13	14	73	37	27	12	8	9	34	9	10	4	11	25
ACTR2	25	22	18	78	19	36	111	98	63	22	14	28	63	11	13	12	29	54
ACTR3	27	22	21	75	23	26	89	71	48	18	12	28	73	20	10	18	25	40
ACTR3B	13	6	16	31	6	16	36	31	23	7	11	9	25	10	6	7	6	14
ACTR5	5	9	5	23	6	13	47	18	14	3	2	4	10	5	1	3	7	8
ACTR6	8	8	10	34	10	19	37	41	17	8	7	7	32	10	7	3	17	20
ACTR8	20	13	13	40	12	18	42	53	25	13	8	8	29	5	9	7	18	14
ACTRT2	10	11	13	20	4	9	41	16	19	10	3	13	21	7	2	1	8	16
ACVR1	22	10	9	52	6	23	51	33	22	6	6	10	72	3	5	5	19	19
ACVR1B	17	23	15	64	16	21	56	39	29	13	6	16	41	13	7	11	20	32
ACVR2A	14	7	10	22	6	13	28	27	17	3	7	13	14	5	3	3	7	15
ACVR2B	8	9	16	51	24	16	94	54	45	18	15	18	33	14	11	10	15	40
ACY1	9	6	9	39	7	11	37	17	16	7	3	6	26	5	1	2	13	8
ACYP1	16	16	8	36	12	32	42	25	15	1	5	10	32	3	4	3	13	19
ACYP2	6	11	17	33	5	15	61	36	31	12	3	15	30	6	4	8	8	26
ADA2	19	11	15	46	11	14	43	23	12	5	3	3	24	4	5	7	16	11
ADAL	15	10	11	36	5	8	50	16	13	11	5	8	18	5	3	5	17	10
ADAM10	14	9	8	32	12	9	22	24	17	5	5	6	23	5	4	5	9	13
ADAM11	7	5	10	25	4	16	25	11	10	2	2	10	18	5	2	2	4	10
ADAM12	4	8	8	21	4	9	29	12	21	3	5	3	9	4	1	5	9	9
ADAM15	158	121	183	612	137	307	561	476	472	135	107	163	505	119	74	79	221	327
ADAM17	16	6	18	39	15	18	64	36	20	11	7	12	33	9	5	8	8	29
ADAM18	3	5	4	20	8	3	39	12	10	4	4	4	12	3	3	2	2	13
ADAM19	9	5	11	21	1	6	40	21	17	3	5	9	18	8	3	5	5	16
ADAM20	6	7	8	15	2	9	26	9	7	4	5	5	18	6	3	5	3	6
ADAM21	2	5	5	21	1	1	42	8	6	2	3	7	7	2	2	2	4	11
ADAM22	13	5	3	31	10	10	43	31	23	8	4	8	13	3	9	8	4	19
ADAM23	4	5	9	18	4	7	35	15	10	5	6	2	15	4	4	6	7	21
ADAM29	2	3	6	10	4	3	41	7	6	1	1	5	11	7	2	1	4	5
ADAM8	2	3	5	8	2	3	15	11	4	3	1	1	9	4	5	1	2	3
ADAM9	5	8	11	35	8	12	42	39	17	7	6	12	27	9	6	8	17	15
ADAMTS1	2	8	4	16	5	5	38	24	18	2	1	3	9	4	3	1	5	7
ADAMTS13	16	11	15	34	5	8	33	26	17	4	7	7	32	7	5	1	22	13
ADAMTS14	5	3	4	19	8	5	69	38	29	16	10	13	14	12	4	9	8	25
ADAMTS15	4	6	6	8	1	6	19	8	8	7	3	5	9	6	1	1	4	3
ADAMTS16	10	3	6	9	1	7	29	14	9	7	4	7	14	3	4	4	2	5
ADAMTS18	37	35	52	150	3	61	22	7	11	2	3	1	130	2	1	3	33	2
ADAMTS19	3	7	5	20	3	4	26	11	6	3	4	5	10	4	5	3	4	11
ADAMTS20	3	2	5	8	4	6	26	13	11	5	6	6	17	1	1	1	4	5
ADAMTS3	6	6	9	34	4	7	26	18	13	2	4	6	24	1	3	1	6	8
ADAMTS4	5	9	11	25	2	11	45	26	19	4	6	9	16	5	6	4	6	24
ADAMTS5	2	3	6	7	1	2	24	21	14	6	3	9	8	4	3	4	1	8
ADAMTS6	2	1	4	14	7	10	30	21	14	5	6	1	12	3	1	2	5	6
ADAMTS7	15	17	18	33	6	14	29	22	17	4	3	1	27	10	6	5	9	8
ADAMTS8	14	1	4	15	2	7	32	12	12	4	1	4	20	3	2	5	5	6
ADAMTSL5	12	7	17	22	9	10	39	27	16	11	9	14	14	3	3	6	12	16
ADAR	20	14	17	69	31	34	95	91	78	13	29	26	61	28	15	15	26	65
ADARB1	10	7	8	23	23	12	58	47	34	14	11	18	19	11	3	9	11	28
ADAT1	14	9	9	33	11	11	49	33	26	12	4	14	28	7	3	3	12	20
ADAT2	9	6	5	24	9	8	40	14	14	4	3	5	20	8	3	4	3	11
ADAT3	28	13	19	38	12	14	48	43	40	12	10	14	42	12	12	10	28	38
ADCK2	9	9	6	10	7	6	43	20	15	8	4	5	21	8	2	1	4	10
ADCK5	9	10	6	38	3	9	36	31	17	3	10	6	25	13	7	5	8	18
ADCY1	75	76	116	265	5	164	41	17	17	5	6	12	265	2	2	2	100	12
ADCY10	4	5	10	20	9	8	36	19	15	6	5	5	16	3	3	5	4	11
ADCY2	6	6	4	24	8	12	31	12	13	3	2	4	23	2	3	2	3	14
ADCY3	3	6	5	33	2	10	30	19	7	5	3	4	21	5	2	4	8	6
ADCY4	9	5	5	20	8	4	35	20	9	5	3	2	11	5	2	4	1	9
ADCY5	14	15	15	42	12	17	21	21	11	6	5	7	22	4	3	3	8	10
ADCY6	14	18	24	48	8	26	60	41	33	13	8	16	41	5	8	7	19	26
ADCY7	8	5	9	22	9	14	59	37	30	8	12	10	22	13	2	9	1	15
ADCY8	5	3	3	17	17	6	54	30	25	9	7	23	7	12	6	4	3	18
ADCY9	11	18	17	34	9	17	40	31	17	9	8	4	28	9	2	7	7	19
ADCYAP1	4	3	10	16	6	4	29	20	12	8	1	6	12	6	4	1	6	12
ADCYAP1R1	17	11	10	31	3	25	24	16	17	9	2	6	27	1	3	1	16	7
ADD1	36	21	29	84	30	42	104	73	57	24	18	22	91	14	14	10	21	49
ADD2	23	27	40	83	21	50	91	74	54	10	18	23	53	22	7	15	26	46
ADD3	12	7	16	35	10	19	37	27	28	9	6	14	41	7	2	6	7	23
ADGB	1	3	4	9	1	3	25	6	6	3	2	4	10	2	1	6	1	2
ADGRA3	20	24	28	78	26	34	105	103	55	38	30	27	59	23	15	19	24	61
ADGRB1	17	16	24	89	4	32	28	19	15	6	4	7	83	8	3	4	13	16
ADGRB2	7	17	7	26	3	10	34	12	10	6	8	10	16	4	3	3	12	10
ADGRB3	8	6	10	29	3	12	39	22	13	6	2	9	25	7	4	1	5	17
ADGRD1	9	4	5	12	7	7	26	18	8	7	3	5	12	6	1	6	1	7
ADGRD2	14	14	20	34	10	17	59	20	16	8	8	10	31	6	7	2	7	23
ADGRE1	1	9	9	30	6	12	37	21	16	4	6	9	16	9	1	3	11	12
ADGRE2	7	1	6	18	3	9	30	22	14	6	3	8	14	8	2	4	7	10
ADGRF2	5	3	3	15	4	4	19	6	11	4	5	6	14	6	4	2	5	6
ADGRF5	6	7	3	19	1	14	38	10	10	5	2	10	9	6	3	1	4	7
ADGRG1	5	8	7	24	34	10	165	137	106	39	28	38	10	37	28	38	9	72
ADGRG2	4	2	6	16	7	6	31	20	15	3	3	5	10	5	6	1	2	2
ADGRG3	7	6	4	20	1	7	24	16	13	6	5	8	19	4	1	3	8	13
ADGRG4	4	1	4	10	4	7	26	10	5	3	5	2	14	2	3	4	3	5
ADGRG6	5	3	7	11	9	6	42	29	18	10	6	4	9	4	6	7	2	18
ADGRL1	17	18	32	81	8	35	37	26	17	9	4	6	49	5	7	6	20	13
ADGRL2	7	3	3	10	9	11	32	21	28	5	8	11	17	6	8	5	12	9
ADGRL3	3	5	3	46	8	17	22	16	12	6	1	5	28	6	1	4	6	9
ADGRV1	4	6	7	16	12	9	50	37	29	16	8	14	13	11	5	6	3	23
ADH1B	19	5	8	27	11	9	41	26	22	7	4	14	22	2	1	2	9	9
ADH5	19	17	19	60	12	28	70	45	44	11	13	14	57	14	19	7	19	32
ADH6	5	4	6	17	2	5	28	11	9	5	2	4	11	7	1	3	7	11
ADHFE1	2	8	7	24	5	7	39	15	21	4	3	4	20	5	4	3	6	21
ADI1	15	14	14	58	9	28	70	33	21	9	3	11	39	12	12	12	18	32
ADIG	5	8	5	21	2	5	32	13	9	6	6	6	13	2	2	2	9	5
ADIPOQ	8	3	4	7	4	6	25	9	10	5	5	3	13	5	3	2	6	8
ADIPOR1	4	7	10	25	44	15	179	173	88	49	36	43	21	49	35	31	7	91
ADIPOR2	7	11	10	37	9	12	48	30	26	7	4	9	20	3	7	7	7	21
ADK	15	11	9	47	16	15	50	37	25	8	9	18	26	15	13	11	18	25
ADM	6	8	8	12	3	5	31	17	20	3	5	1	8	5	1	2	8	7
ADM2	6	5	5	18	9	2	35	19	9	6	5	7	14	2	3	4	2	8
ADM5	8	2	3	17	7	6	33	18	7	2	5	3	5	4	1	5	9	10
ADNP	41	34	54	187	36	70	168	126	97	32	40	45	103	43	23	25	65	124
ADNP2	18	8	11	40	10	16	44	23	22	11	9	8	30	13	4	4	6	33
ADO	19	11	20	37	12	18	37	21	19	6	8	8	35	7	3	6	14	16
ADORA1	4	5	8	27	15	13	76	52	37	16	21	22	20	15	13	4	3	26
ADORA2B	1	1	2	6	1	3	23	12	6	4	1	1	9	2	2	5	7	4
ADORA3	8	4	5	22	7	13	28	19	19	4	3	5	20	8	7	6	6	10
ADPGK	13	8	11	33	11	13	45	34	21	7	8	10	34	9	6	9	7	23
ADPRH	13	5	6	34	4	12	35	27	17	5	6	8	21	6	6	2	8	13
ADPRHL1	4	3	1	19	3	6	30	21	16	10	3	5	8	4	3	4	10	14
ADPRS	16	13	22	58	10	20	53	43	27	13	7	14	39	14	8	7	15	35
ADRA1A	1	7	6	16	5	8	25	11	8	5	5	3	17	6	1	1	9	5
ADRA1B	7	2	5	18	2	6	31	14	12	5	3	6	10	2	6	5	5	7
ADRA2A	21	20	27	45	7	9	30	12	10	4	3	5	12	1	1	7	11	8
ADRA2B	3	2	5	15	3	2	22	14	6	1	4	5	12	5	6	1	2	9
ADRM1	23	30	35	81	27	59	96	89	61	30	23	27	70	15	17	20	43	54
ADSL	16	18	21	51	23	18	85	58	41	21	8	21	46	21	10	11	24	26
ADSS2	17	14	17	71	11	39	65	52	34	9	13	13	75	13	8	8	29	22
AEBP1	13	16	9	21	13	8	84	55	37	14	9	17	26	13	6	8	10	40
AEBP2	12	15	18	53	14	20	71	55	50	17	10	10	37	14	10	7	19	27
AEN	12	13	10	36	11	20	64	45	29	7	14	14	33	12	6	6	13	22
AFAP1	24	22	28	55	9	50	39	29	20	10	7	10	43	6	6	8	26	19
AFAP1L1	5	3	7	14	3	6	33	12	19	5	5	5	15	5	5	3	4	8
AFAP1L2	5	1	6	13	5	8	24	8	11	7	4	9	14	4	2	2	4	5
AFDN	21	25	41	100	12	54	89	82	64	22	20	23	95	20	12	15	34	53
AFF1	11	8	7	33	8	6	57	40	18	18	10	15	19	9	6	11	7	18
AFF2	5	4	5	10	5	5	22	17	12	3	5	3	9	4	2	1	5	8
AFF3	8	7	11	32	10	12	27	24	19	8	6	5	23	6	1	5	9	17
AFF4	25	36	32	94	18	62	84	64	44	25	15	17	72	22	8	8	36	52
AFG3L2	15	16	19	50	17	29	50	36	20	10	8	12	39	6	3	1	16	30
AFMID	13	7	15	49	7	20	46	18	12	9	4	9	39	6	3	3	16	12
AFP	1	2	5	13	3	9	34	14	18	3	3	1	8	2	1	5	3	8
AFTPH	13	11	10	31	11	18	50	27	21	6	4	8	29	9	2	4	9	11
AGA	2	2	5	22	3	5	31	16	12	6	2	6	15	7	6	10	5	13
AGAP1	29	28	27	98	18	41	93	86	62	25	17	27	67	16	18	13	30	52
AGAP2	15	13	10	35	6	16	35	23	14	8	5	9	21	3	5	1	7	7
AGAP3	19	17	23	100	33	28	129	104	63	46	14	30	64	44	15	22	24	62
AGAP9	48	37	56	142	30	67	120	99	66	20	19	24	114	28	21	20	59	57
AGBL2	1	7	8	20	4	8	16	18	13	10	1	5	13	9	1	2	4	12
AGBL3	7	2	9	16	4	6	43	14	10	5	3	1	17	4	5	3	6	16
AGBL4	11	7	9	53	9	6	50	23	11	7	5	6	36	8	12	3	10	28
AGBL5	8	11	20	52	14	20	43	24	15	8	7	5	25	5	1	3	17	12
AGER	4	6	6	20	5	6	26	20	12	8	3	8	15	4	2	5	8	13
AGFG1	10	9	15	42	11	18	73	50	38	18	14	18	32	16	7	10	15	17
AGGF1	10	2	6	41	8	15	40	26	19	6	7	8	27	13	2	4	3	18
AGK	7	16	12	49	17	20	72	41	23	13	21	16	36	12	12	8	14	26
AGL	11	7	8	30	3	7	42	12	12	7	4	1	22	5	2	4	8	5
AGMO	2	4	3	13	3	8	32	17	10	5	2	4	5	4	4	6	3	4
AGO1	28	26	31	73	28	37	76	61	39	17	18	22	67	18	11	6	21	56
AGO2	20	12	31	68	18	30	87	54	34	24	11	23	50	11	14	11	19	48
AGO3	11	15	13	59	6	30	57	22	29	6	7	8	48	7	2	11	10	23
AGO4	11	8	7	37	4	16	44	29	25	6	5	12	37	9	5	2	8	11
AGPAT1	24	16	26	78	28	35	93	76	46	17	16	20	54	12	12	6	28	51
AGPAT3	5	13	10	37	6	16	32	19	11	5	8	7	26	3	4	5	14	9
AGPAT4	13	18	13	35	6	15	47	29	25	5	6	11	31	3	10	7	13	16
AGPAT5	20	14	13	76	30	35	98	97	65	31	22	38	39	36	19	20	20	68
AGPS	18	14	13	55	12	19	76	36	36	16	10	14	63	12	10	7	14	21
AGR2	2	7	4	10	4	11	38	10	14	1	5	5	12	1	3	5	6	9
AGRP	2	8	6	20	3	8	44	9	11	1	2	4	16	2	4	1	11	11
AGTPBP1	18	11	24	65	6	36	50	23	24	8	6	8	41	7	4	6	15	14
AGTR1	8	11	12	30	6	8	43	22	13	8	6	7	9	4	4	3	5	10
AGTR2	1	3	6	13	3	5	24	19	4	6	3	10	8	4	4	4	1	10
AGTRAP	4	5	3	11	6	3	20	14	11	3	4	3	10	3	5	2	5	11
AHCTF1	13	15	14	45	9	23	64	27	27	10	10	13	48	8	4	8	18	27
AHCY	12	11	14	68	12	23	81	61	55	20	22	29	46	16	16	9	18	42
AHCYL1	7	8	22	68	6	20	45	32	21	9	4	10	47	7	7	6	19	18
AHCYL2	10	5	11	26	7	15	39	17	10	6	8	5	23	4	6	1	6	14
AHDC1	39	21	34	117	4	52	35	27	13	2	6	6	102	5	6	4	34	5
AHI1	27	22	29	101	14	44	81	65	40	18	14	24	71	14	13	14	29	34
AHNAK	6	8	9	20	14	3	84	59	45	15	7	16	18	11	10	7	3	49
AHSA1	16	13	13	45	19	20	70	46	36	23	18	14	29	14	12	12	11	32
AHSG	9	5	6	21	6	6	39	24	26	9	1	2	17	12	6	8	6	24
AHSP	4	4	4	10	4	3	35	8	6	1	5	4	11	5	4	3	2	5
AIDA	20	22	23	75	16	44	84	72	49	23	14	16	60	18	16	13	25	49
AIF1	6	5	5	16	7	10	37	12	10	8	5	3	19	1	2	7	6	10
AIFM1	8	5	11	19	13	11	35	18	15	10	8	10	22	5	4	7	4	25
AIFM2	6	3	7	11	5	8	30	13	9	3	4	4	15	3	1	5	8	9
AIFM3	1	9	6	15	7	8	35	10	9	1	2	6	14	1	1	5	9	8
AIG1	7	6	10	34	7	12	49	26	13	4	4	8	18	8	3	2	7	13
AIM2	6	10	6	24	7	14	35	11	15	3	6	7	20	4	5	2	7	19
AIMP1	18	16	12	41	16	21	65	49	34	13	7	9	29	7	3	10	11	23
AIMP2	10	6	12	34	5	19	34	20	27	6	6	4	19	3	4	3	12	17
AIP	7	12	9	36	3	17	40	28	17	6	6	14	17	6	3	3	10	22
AJAP1	5	6	6	24	8	7	38	8	15	6	2	8	13	5	5	7	4	12
AJM1	9	2	13	32	7	10	28	10	18	3	5	5	30	7	2	1	4	6
AJUBA	10	7	9	20	5	6	35	20	12	10	1	3	15	2	2	7	7	12
AK1	15	11	18	49	6	19	27	20	10	7	2	2	42	1	1	2	21	16
AK2	18	22	28	102	17	37	88	86	55	28	25	26	68	30	18	9	22	54
AK3	32	24	32	83	20	33	77	49	40	30	15	22	68	21	11	10	20	32
AK4	20	12	27	57	13	21	63	40	27	16	7	13	36	10	4	11	12	22
AK6	8	14	9	36	9	19	49	22	26	17	10	11	30	4	3	3	4	21
AK7	9	12	4	22	3	9	32	22	20	4	4	4	20	5	4	2	3	11
AK8	17	14	16	56	14	21	77	40	24	21	12	21	63	10	9	8	20	30
AK9	17	14	13	46	14	14	50	37	28	17	1	7	21	9	3	4	10	21
AKAP1	10	13	16	42	5	24	45	27	18	7	3	8	35	5	5	5	16	17
AKAP10	11	10	15	62	11	21	52	26	10	13	12	9	37	5	5	9	24	10
AKAP11	19	21	19	77	14	33	64	44	34	14	14	14	54	6	6	7	25	27
AKAP12	15	10	13	51	8	14	46	18	17	9	2	8	22	2	2	4	7	15
AKAP13	4	3	4	9	10	8	26	22	14	4	1	5	10	10	2	5	3	11
AKAP14	6	9	6	28	1	8	27	17	14	9	5	5	15	3	1	3	5	7
AKAP17A	7	10	14	23	16	8	65	55	31	12	7	15	28	15	14	11	6	35
AKAP4	2	2	3	11	1	9	32	3	4	7	1	1	5	1	1	1	3	7
AKAP5	3	7	7	21	8	5	31	14	15	3	6	2	16	6	1	4	8	10
AKAP6	3	8	7	21	21	4	89	49	49	14	14	18	13	13	11	6	5	33
AKAP8	27	21	26	84	19	45	81	76	51	16	18	20	70	14	10	16	25	35
AKAP8L	35	31	38	92	21	46	120	102	56	28	23	35	108	21	16	13	32	46
AKAP9	17	18	21	66	9	27	56	29	22	8	4	8	47	6	6	7	22	15
AKIP1	6	4	11	28	6	10	48	26	13	10	4	3	28	6	7	8	9	17
AKIRIN1	16	22	22	57	150	29	600	545	343	141	148	159	42	145	80	87	19	353
AKIRIN2	22	12	21	73	18	34	74	59	46	19	19	17	42	14	8	8	17	41
AKR1A1	14	4	16	38	12	16	44	29	25	10	10	11	36	9	6	4	12	18
AKR1B1	13	16	23	62	21	21	88	55	48	18	8	22	41	23	10	8	22	36
AKR1B15	11	7	4	18	3	9	35	20	17	2	6	5	22	6	1	2	8	16
AKR1C1	11	14	11	33	9	27	41	18	15	6	5	5	41	7	4	8	10	16
AKR1C2	7	13	8	22	3	3	28	7	7	3	3	2	11	2	3	1	6	14
AKR1E2	13	9	18	57	7	21	45	23	16	6	5	13	47	3	7	5	11	13
AKR7A2	10	2	5	34	9	16	46	22	12	4	9	6	18	6	5	4	8	16
AKR7A3	10	15	16	46	5	19	38	17	24	8	3	5	39	6	7	9	15	19
AKR7L	11	1	5	14	3	6	25	12	13	9	3	9	17	4	1	2	4	8
AKT1	14	17	21	83	17	40	58	40	32	12	7	16	49	9	7	6	12	31
AKT1S1	7	9	9	26	8	18	53	32	25	7	2	10	23	8	6	5	10	18
AKT2	26	11	33	83	10	33	71	61	43	16	4	16	80	17	14	13	34	47
AKT3	33	25	47	144	70	115	296	276	155	59	58	78	154	68	49	55	50	177
AKTIP	15	11	16	40	5	19	60	35	26	20	11	9	34	8	5	14	7	18
ALAD	14	7	15	26	6	9	30	22	6	5	2	4	37	2	3	2	13	5
ALAS1	10	8	12	37	11	22	37	36	23	7	4	7	30	13	8	6	9	17
ALAS2	1	6	7	17	7	9	22	14	12	1	3	11	14	6	2	6	3	5
ALCAM	6	4	4	19	1	10	33	14	16	8	2	4	8	1	4	4	6	9
ALDH16A1	12	3	9	11	4	3	25	16	9	7	1	3	16	10	4	4	8	14
ALDH18A1	14	5	12	33	3	12	41	37	20	5	8	8	19	10	9	3	12	22
ALDH1A2	4	7	6	13	6	12	21	14	10	2	5	5	11	3	3	4	4	8
ALDH1A3	2	2	8	12	56	2	197	198	127	45	34	41	14	53	35	28	5	112
ALDH1B1	8	12	9	39	9	14	47	22	18	3	2	7	12	7	4	3	7	13
ALDH1L1	3	6	9	18	7	8	34	8	15	4	1	5	13	5	5	3	5	8
ALDH1L2	6	3	8	19	3	10	23	22	8	5	4	4	16	7	5	2	5	9
ALDH2	8	12	6	30	12	17	37	30	30	11	3	9	30	6	7	10	12	20
ALDH3A1	13	6	8	19	4	9	21	18	11	2	3	3	16	3	2	1	7	11
ALDH3A2	9	11	17	64	4	27	45	38	11	9	7	14	38	4	5	9	17	24
ALDH3B2	13	11	20	42	4	22	24	17	13	5	4	4	38	8	6	3	16	11
ALDH4A1	3	5	2	13	3	8	28	13	10	6	4	6	17	9	2	4	4	9
ALDH5A1	8	6	13	27	7	9	31	11	9	4	3	9	27	6	1	5	5	8
ALDH6A1	6	3	7	33	7	12	40	24	17	8	8	8	21	6	4	6	6	11
ALDH7A1	18	19	27	78	16	20	93	67	50	22	20	23	53	23	19	19	27	46
ALDH9A1	13	10	11	36	14	19	68	33	31	12	11	15	36	15	5	8	15	31
ALDOA	148	136	186	531	56	270	234	194	134	66	47	75	468	56	41	48	217	122
ALDOC	21	15	11	66	6	25	38	29	14	12	9	16	141	6	3	4	19	11
ALG10	14	7	23	39	7	20	46	31	29	11	6	16	31	9	4	1	10	24
ALG10B	31	24	39	89	17	38	119	92	98	25	19	28	65	24	14	12	21	56
ALG12	11	12	5	31	6	6	37	21	14	4	3	6	22	5	4	3	9	11
ALG13	8	2	5	18	18	11	52	37	44	17	11	8	23	16	4	10	6	26
ALG14	7	4	11	27	7	10	31	27	26	11	5	8	20	10	2	5	6	14
ALG1L	7	5	14	33	6	8	50	28	28	12	7	6	24	5	4	2	7	24
ALG1L2	11	7	13	29	5	9	60	30	18	6	8	8	21	8	2	10	9	14
ALG2	12	8	4	36	7	10	46	15	5	7	4	5	23	2	4	3	7	15
ALG3	4	8	13	40	10	12	70	39	33	13	6	13	24	18	7	5	10	31
ALG5	10	11	17	46	14	18	55	30	22	11	10	10	34	9	8	7	12	25
ALG6	12	14	11	32	3	8	58	24	26	12	8	10	12	8	1	3	8	21
ALG8	3	5	4	17	9	7	31	10	10	3	1	1	20	6	2	2	6	7
ALG9	9	13	19	45	5	19	49	32	21	9	15	9	28	5	5	5	19	13
ALKAL1	4	3	5	19	5	5	28	16	11	5	5	6	15	4	3	4	5	6
ALKBH1	4	5	3	25	7	6	26	9	8	4	5	5	15	3	3	3	4	9
ALKBH2	7	9	8	43	10	15	59	31	31	12	9	13	32	7	6	8	18	25
ALKBH3	6	5	10	33	5	13	43	14	12	10	4	4	18	8	1	4	14	11
ALKBH4	10	12	8	27	2	13	44	11	15	7	1	6	15	3	1	5	8	9
ALKBH5	15	17	11	64	14	20	78	50	47	21	12	18	28	10	10	6	21	35
ALKBH6	8	7	9	31	7	12	38	11	17	1	2	3	26	5	2	5	10	7
ALKBH7	11	8	11	44	15	18	54	44	36	11	5	7	19	7	8	7	7	23
ALKBH8	3	7	6	17	1	9	25	13	14	4	2	3	11	8	3	2	9	4
ALLC	8	3	9	20	3	5	42	12	10	4	1	6	13	4	3	5	8	13
ALMS1	18	22	23	57	18	28	94	57	31	18	16	21	48	19	6	6	10	32
ALOX12	5	5	4	21	6	6	39	25	11	7	4	8	10	4	4	6	7	10
ALOX12B	3	4	3	18	4	6	32	19	8	4	2	6	16	3	1	5	4	10
ALOX15	9	7	9	35	4	13	48	24	22	6	10	2	13	7	5	6	9	17
ALOX5	7	4	6	5	4	7	29	10	9	1	5	3	10	4	4	1	2	11
ALPK3	4	8	8	20	5	10	38	16	9	1	1	6	27	3	3	4	6	5
ALPL	7	3	7	28	7	10	33	7	9	6	5	4	19	8	4	3	4	10
ALPP	2	5	3	20	5	2	27	9	9	5	3	3	9	7	2	2	2	6
ALS2	9	9	8	32	6	14	39	11	15	6	2	3	23	4	5	5	8	13
ALX3	11	6	14	18	6	14	34	12	20	6	3	2	18	2	1	3	4	10
ALX4	9	3	3	13	6	6	17	15	8	1	3	2	6	3	5	1	4	10
ALYREF	28	31	39	136	28	49	124	110	75	28	29	32	78	16	24	19	37	52
AMACR	10	12	14	21	4	6	30	22	15	10	4	7	19	3	5	2	14	10
AMBN	5	1	2	10	10	9	32	9	5	1	4	4	10	2	4	2	5	5
AMBRA1	13	13	14	40	6	19	42	28	23	7	4	7	42	8	2	5	7	21
AMD1	34	19	34	105	23	39	96	61	40	20	15	22	79	14	13	13	33	45
AMDHD1	3	2	11	16	3	5	32	10	11	6	6	6	15	7	1	2	6	10
AMDHD2	17	11	13	47	10	10	47	32	31	12	10	8	31	8	3	10	8	26
AMELY	6	3	4	17	2	4	24	9	6	2	1	1	8	4	5	2	4	3
AMER1	8	17	13	26	13	14	55	24	26	9	6	18	22	8	6	13	9	18
AMER2	85	71	95	218	41	124	111	96	75	37	27	46	164	36	15	26	94	82
AMER3	9	9	7	25	4	11	27	13	8	3	2	6	22	10	3	5	14	13
AMFR	14	9	16	43	10	20	52	44	27	7	7	11	42	9	3	5	15	18
AMH	15	10	14	37	9	13	57	28	32	18	12	16	40	10	6	9	6	28
AMHR2	5	8	10	19	6	5	40	16	10	3	6	3	16	9	1	3	11	8
AMIGO2	5	5	7	22	4	6	35	7	9	9	4	3	17	4	3	3	5	6
AMIGO3	7	7	8	18	4	7	31	14	14	13	3	8	21	7	5	2	6	9
AMMECR1L	16	12	18	49	12	29	58	40	21	10	12	9	40	5	7	7	15	21
AMOT	2	6	5	10	10	8	58	38	15	3	7	5	17	2	2	4	1	22
AMOTL1	14	15	21	65	22	30	99	69	57	13	17	38	39	18	14	12	19	50
AMOTL2	12	11	16	44	6	14	41	25	17	5	6	5	32	9	3	3	13	10
AMPD1	4	1	5	10	4	10	28	8	17	2	4	3	14	5	4	2	1	6
AMPD2	15	16	12	49	12	28	50	33	28	7	11	11	38	9	9	10	23	31
AMPH	8	5	6	25	3	9	39	12	8	3	7	3	20	3	4	3	8	9
AMT	5	11	4	18	5	8	28	13	15	3	3	1	16	2	6	2	6	7
AMY1A	15	17	23	55	15	20	55	44	28	13	10	10	42	7	8	7	24	31
AMY2B	5	7	10	42	6	10	31	30	17	5	1	12	15	5	1	6	7	16
AMZ1	13	16	12	26	7	12	41	23	24	8	5	9	15	8	6	1	6	17
AMZ2	30	22	30	86	17	41	85	62	45	16	13	11	69	18	15	12	22	42
ANAPC1	14	9	10	29	13	15	50	27	21	9	5	8	22	8	9	10	7	30
ANAPC10	7	10	5	25	6	15	38	25	18	7	8	8	15	3	3	7	8	16
ANAPC11	17	27	18	58	16	30	83	57	37	21	21	15	54	20	13	9	28	44
ANAPC13	19	12	16	66	18	33	103	70	52	13	13	21	48	22	12	9	21	47
ANAPC15	4	7	5	25	11	6	63	40	29	10	6	18	23	9	4	5	13	21
ANAPC16	11	5	15	37	12	20	50	58	51	16	10	18	31	10	8	6	19	51
ANAPC2	13	11	13	48	13	30	43	29	18	10	8	5	41	6	7	3	13	12
ANAPC4	13	4	12	39	6	14	48	26	20	7	7	12	22	9	6	12	7	12
ANAPC5	24	20	18	74	14	26	80	61	43	17	14	17	63	15	12	13	17	36
ANAPC7	9	16	20	62	14	20	66	45	19	12	6	12	55	13	13	11	19	24
ANGEL1	8	11	3	27	5	12	45	22	13	10	1	8	30	2	5	3	6	11
ANGEL2	8	6	10	17	2	13	39	23	12	7	1	6	21	3	1	2	6	16
ANGPT1	3	5	5	13	3	2	27	14	18	6	2	7	12	4	3	3	2	8
ANGPT4	4	1	6	11	3	6	22	19	11	8	2	8	11	3	1	2	7	7
ANGPTL1	2	3	5	10	2	3	24	12	4	1	2	1	9	1	6	1	4	7
ANGPTL2	4	7	3	10	21	13	80	61	48	15	20	9	12	14	14	9	3	32
ANGPTL3	3	2	1	12	5	6	30	9	7	4	3	5	11	9	2	1	3	7
ANGPTL4	8	6	3	17	4	11	35	18	13	5	5	6	15	1	2	6	6	19
ANGPTL8	1	4	4	11	9	9	18	15	10	4	3	8	8	1	1	5	7	8
ANK1	4	10	14	21	5	16	43	15	6	9	6	4	15	6	7	3	7	12
ANK2	7	9	12	27	3	10	42	26	15	7	4	10	14	8	6	4	12	16
ANK3	13	5	8	16	7	12	36	16	15	10	9	4	12	7	7	5	8	12
ANKAR	14	3	13	26	10	9	41	30	18	5	5	3	35	8	7	3	19	15
ANKDD1A	5	8	7	32	5	11	43	23	13	8	7	6	20	8	6	2	6	14
ANKDD1B	7	9	4	22	7	13	33	19	14	3	3	5	17	3	5	5	3	13
ANKEF1	4	3	7	6	7	7	29	12	12	2	2	8	14	5	2	5	5	6
ANKFY1	8	8	11	33	3	11	40	25	17	6	4	11	21	11	3	2	7	17
ANKH	26	23	30	70	8	25	57	36	19	19	11	18	38	8	11	6	20	29
ANKHD1	13	22	33	97	18	30	87	85	51	19	22	28	76	18	16	17	28	65
ANKIB1	24	14	12	51	18	20	51	39	20	8	14	14	40	9	7	10	17	30
ANKK1	4	1	6	11	5	4	20	8	12	2	6	2	16	6	5	2	5	8
ANKLE1	7	7	4	17	4	5	43	23	20	6	3	4	18	2	4	3	4	12
ANKLE2	17	17	27	67	22	26	81	63	47	29	11	23	50	15	10	19	26	54
ANKMY1	11	14	20	39	8	15	36	19	31	5	10	12	44	5	7	7	17	23
ANKMY2	9	9	8	34	7	7	48	12	7	7	7	7	26	1	1	3	3	13
ANKRA2	15	9	14	48	10	24	56	34	30	6	10	6	40	8	9	5	5	29
ANKRD1	5	2	4	15	3	6	21	9	17	3	1	5	11	3	3	2	5	5
ANKRD10	35	24	28	100	21	33	122	84	61	26	16	30	72	24	13	12	28	50
ANKRD11	19	16	26	73	31	28	104	60	48	33	13	14	33	22	20	20	23	40
ANKRD12	19	26	23	58	6	24	34	32	24	8	8	4	49	6	8	5	24	17
ANKRD13A	10	11	8	37	4	19	42	26	23	9	5	9	31	4	6	8	11	15
ANKRD13B	24	21	31	83	29	29	99	70	41	19	23	23	68	20	18	15	26	59
ANKRD13C	11	10	16	45	7	13	62	40	19	10	6	9	27	10	4	5	14	14
ANKRD13D	15	12	19	39	11	13	44	36	24	9	8	3	43	18	9	4	16	14
ANKRD16	9	4	9	23	8	9	60	33	23	8	7	9	19	8	4	5	7	17
ANKRD17	27	21	23	62	13	24	61	36	36	12	10	19	60	15	10	9	25	26
ANKRD18A	9	7	9	25	19	15	48	34	28	5	11	16	15	16	9	6	11	24
ANKRD20A1	21	23	41	78	23	26	60	46	36	11	7	24	52	8	14	9	18	28
ANKRD23	10	15	10	27	10	17	30	21	15	5	7	6	27	5	4	4	10	14
ANKRD26	11	5	7	24	2	17	28	8	18	3	1	1	17	5	4	4	6	5
ANKRD27	12	5	7	18	8	16	30	17	13	5	5	11	15	5	5	8	9	14
ANKRD28	18	13	14	59	13	33	62	48	29	8	10	18	44	12	9	5	18	43
ANKRD30A	3	11	4	18	5	5	45	19	15	11	7	4	6	3	4	12	9	11
ANKRD30BL	19	15	20	48	9	22	74	32	34	10	10	13	40	11	14	8	18	22
ANKRD33	10	11	8	19	9	10	43	21	15	5	7	7	21	6	5	3	6	13
ANKRD33B	5	9	8	21	2	3	25	24	8	5	2	2	18	2	2	1	4	5
ANKRD34A	5	9	6	24	5	3	25	16	3	8	5	2	14	4	1	2	8	11
ANKRD34B	2	3	6	12	3	3	30	9	7	2	1	6	13	4	5	2	3	8
ANKRD34C	8	3	4	20	7	5	34	17	8	3	2	4	9	4	5	3	7	14
ANKRD36	46	54	60	177	27	73	152	116	71	34	15	43	100	37	19	31	45	70
ANKRD36B	80	72	84	250	42	125	188	130	138	52	41	55	216	41	21	32	99	123
ANKRD36C	17	17	20	63	16	29	76	54	28	14	8	11	46	15	12	13	18	37
ANKRD39	12	12	12	32	7	23	28	26	16	9	8	4	19	6	5	3	8	16
ANKRD40	15	9	11	46	6	21	51	23	17	8	7	9	32	5	5	6	17	13
ANKRD40CL	3	10	8	12	6	3	24	15	7	3	4	3	9	2	10	1	10	7
ANKRD44	7	10	11	31	6	16	33	15	12	3	9	1	19	4	2	6	12	14
ANKRD45	4	4	12	22	11	11	28	14	16	4	4	3	12	3	2	1	7	10
ANKRD46	12	8	14	41	14	21	57	35	21	14	7	9	37	17	4	9	13	15
ANKRD49	7	9	11	29	5	7	34	34	15	1	5	4	14	5	4	5	6	11
ANKRD50	15	12	13	52	6	11	73	40	41	7	6	11	38	11	5	9	12	30
ANKRD52	12	13	18	38	16	21	40	28	27	13	6	8	34	4	3	5	15	15
ANKRD53	14	9	9	38	9	14	47	26	23	10	10	9	34	6	5	5	12	12
ANKRD54	17	13	20	43	6	23	35	29	28	7	6	8	38	11	4	4	24	20
ANKRD6	12	2	8	34	27	19	156	134	86	22	17	17	21	26	14	19	13	95
ANKRD60	3	7	5	15	11	10	26	10	10	7	3	8	17	3	2	4	6	14
ANKRD61	5	9	7	15	5	16	21	25	17	5	6	7	8	1	3	4	4	13
ANKRD62	8	9	15	17	4	5	23	13	10	2	3	7	13	4	1	3	4	8
ANKRD65	11	6	5	15	21	6	58	57	50	19	15	17	10	25	11	10	4	40
ANKS1A	6	7	6	18	6	16	24	16	6	7	5	4	20	6	1	5	5	9
ANKS1B	14	8	11	28	6	10	32	21	15	5	5	4	27	4	1	2	10	11
ANKS3	24	19	25	81	19	32	65	54	33	14	21	12	54	5	7	8	25	39
ANKS6	6	3	4	22	8	5	37	17	15	6	4	8	14	6	1	2	7	13
ANKZF1	13	19	21	58	10	25	46	32	23	18	11	10	35	6	7	4	15	23
ANLN	7	3	11	26	9	6	40	24	16	5	15	8	15	7	6	6	13	21
ANO1	4	4	4	9	8	3	46	27	20	8	6	6	9	8	2	4	3	22
ANO10	11	8	10	35	11	11	41	24	26	7	3	10	25	9	3	8	6	16
ANO2	8	8	13	31	4	10	40	19	20	4	1	6	38	6	4	5	8	9
ANO3	2	7	2	14	2	4	18	13	6	2	1	3	7	8	1	6	1	6
ANO4	7	7	8	25	7	9	33	22	17	6	3	7	16	8	2	3	11	15
ANO5	3	1	4	18	2	3	33	12	9	7	4	2	8	2	1	1	1	7
ANO6	6	10	9	23	12	4	51	35	32	10	9	8	19	7	4	5	12	30
ANO7	5	4	10	24	5	12	33	13	11	3	3	4	23	2	5	3	7	14
ANO8	12	24	22	56	10	20	45	29	24	5	5	7	60	4	7	5	15	25
ANO9	4	4	2	18	3	9	27	9	4	3	6	5	17	2	1	2	3	6
ANP32A	32	34	47	155	37	72	148	138	94	35	18	40	107	29	22	22	48	109
ANP32B	26	24	30	101	16	41	97	56	42	19	13	19	87	11	7	13	31	44
ANP32D	6	2	7	14	3	6	21	21	14	3	1	3	18	3	3	1	5	6
ANP32E	24	16	27	69	16	33	101	77	56	27	25	26	54	18	18	15	20	66
ANPEP	8	11	8	21	7	7	30	15	13	5	7	4	21	3	4	5	8	13
ANTKMT	15	10	15	41	14	22	57	45	32	13	10	14	40	15	8	9	13	34
ANTXR1	7	9	17	33	18	18	48	48	19	13	9	23	22	9	7	5	9	25
ANTXR2	6	3	7	19	10	3	67	43	39	11	11	20	26	8	1	6	3	27
ANTXRL	5	5	6	24	3	8	40	25	16	6	3	5	22	5	3	5	8	12
ANXA1	3	7	3	21	5	4	24	7	7	5	1	4	9	1	5	3	4	7
ANXA10	6	3	6	12	3	7	26	14	17	6	5	6	12	5	1	3	7	9
ANXA11	10	11	8	60	11	29	76	56	43	12	13	11	60	15	8	9	18	31
ANXA13	9	5	3	19	3	3	31	15	10	9	3	6	11	3	3	1	4	5
ANXA2	7	7	10	41	8	16	48	17	18	7	6	4	16	9	2	3	15	15
ANXA2R	12	5	9	26	4	10	33	22	20	8	2	4	9	5	5	1	11	15
ANXA4	4	2	10	17	7	4	43	20	9	3	7	5	17	3	6	2	10	14
ANXA5	6	5	8	22	15	11	87	63	38	20	9	17	20	11	11	8	6	40
ANXA6	15	21	18	60	9	30	63	39	41	14	6	12	65	11	12	5	14	36
ANXA7	10	12	11	35	9	12	43	32	12	9	6	13	26	14	7	6	14	10
ANXA8	6	5	14	37	5	10	56	27	18	8	4	7	28	9	3	3	9	15
AOC1	4	2	4	19	2	7	27	10	8	8	6	4	10	3	4	4	6	12
AOC3	11	10	9	30	11	9	41	25	20	8	2	11	17	4	3	6	12	13
AOPEP	14	9	14	48	2	18	22	3	7	3	1	2	33	1	1	1	18	5
AP1AR	9	11	12	30	7	18	54	33	23	6	4	11	19	6	5	7	10	15
AP1B1	16	7	16	30	9	19	35	19	19	5	6	3	24	4	2	5	12	10
AP1G1	10	6	15	33	12	18	36	25	8	7	5	4	29	13	5	6	3	22
AP1G2	8	9	19	51	5	23	45	18	16	8	5	9	24	3	3	5	16	16
AP1M1	20	21	20	54	24	33	65	49	34	19	6	12	43	9	15	9	21	21
AP1M2	4	4	2	15	4	12	27	11	9	3	2	4	4	3	6	2	2	11
AP1S1	6	10	10	23	6	13	38	28	18	9	3	10	16	5	4	3	11	21
AP1S2	29	28	38	102	35	53	122	105	96	35	32	39	93	26	28	24	36	77
AP1S3	9	4	3	20	5	10	32	10	8	2	5	2	14	4	1	2	12	7
AP2A1	26	16	26	66	10	22	58	31	27	12	9	24	59	7	12	10	18	20
AP2A2	36	39	36	114	30	46	103	96	65	31	16	35	86	25	20	16	25	57
AP2B1	83	69	76	232	42	103	150	123	87	34	33	54	200	26	23	23	76	79
AP2M1	57	57	63	203	40	95	192	159	106	52	34	56	153	44	30	34	78	115
AP2S1	10	10	8	35	8	12	48	20	15	7	5	6	38	6	6	3	18	21
AP3B1	6	11	8	51	6	15	48	34	31	7	8	14	47	8	5	8	14	22
AP3B2	15	19	14	57	7	31	39	25	14	5	5	7	42	7	4	3	22	8
AP3D1	25	21	26	80	13	42	72	47	33	20	20	17	83	11	12	9	34	25
AP3M1	16	6	7	31	8	13	42	35	16	13	8	8	28	6	6	7	16	17
AP3M2	10	6	7	25	11	13	47	35	21	13	8	18	28	11	6	8	5	12
AP3S1	30	16	29	76	29	35	117	103	61	32	23	25	50	27	14	11	26	53
AP3S2	13	10	13	46	9	20	37	19	27	5	8	14	29	9	7	7	8	16
AP4B1	8	6	12	27	6	16	41	25	22	7	5	12	32	8	2	6	12	10
AP4M1	13	10	13	25	14	13	40	21	8	5	1	9	24	5	1	5	7	5
AP4S1	10	8	10	31	14	8	37	24	14	3	5	7	17	4	6	5	8	14
AP5M1	47	53	48	182	10	67	52	27	20	6	12	9	166	6	3	2	67	22
AP5S1	7	7	6	24	9	5	36	20	13	6	3	11	18	4	3	2	7	16
AP5Z1	7	11	14	28	6	6	44	24	12	4	9	7	25	7	7	6	12	13
APAF1	12	10	11	38	7	14	49	30	27	6	4	8	31	10	4	6	5	11
APBA2	47	45	45	106	87	49	304	288	180	76	67	85	76	71	42	53	34	186
APBA3	17	15	27	60	13	27	92	54	51	17	7	19	53	19	12	7	26	46
APBB1	39	35	43	108	17	38	66	50	25	16	10	21	89	16	13	9	22	36
APBB2	13	10	12	50	9	10	30	11	16	4	3	9	30	8	4	7	15	9
APBB3	14	15	25	77	15	29	65	45	46	9	9	13	44	7	7	5	20	24
APC	10	8	10	23	3	16	33	17	12	6	6	4	23	3	2	3	6	8
APC2	34	32	31	65	16	23	96	75	54	20	19	21	28	17	8	20	14	43
APCDD1	5	11	11	40	12	12	72	66	51	15	10	16	31	10	11	10	7	55
APCDD1L	5	9	8	23	5	13	35	19	15	7	6	7	24	5	2	5	5	11
APCS	3	1	3	12	10	6	31	11	8	3	4	9	10	1	2	5	3	9
APEH	15	8	8	34	3	14	38	13	21	3	1	7	35	6	2	5	15	9
APEX1	31	15	36	83	24	50	82	73	85	27	18	17	58	24	14	17	30	44
APEX2	3	4	3	15	5	10	42	18	16	10	6	6	13	4	1	4	5	13
APH1A	22	8	23	45	11	17	60	41	27	7	12	13	37	10	7	8	14	31
APH1B	5	8	11	34	10	16	43	24	11	4	1	8	21	5	5	3	14	14
API5	18	14	19	46	11	20	66	50	27	16	16	15	45	11	5	8	15	24
APIP	13	7	12	50	16	18	67	35	30	13	15	14	34	11	6	7	13	30
APLF	7	5	4	26	7	10	32	12	13	5	5	4	22	5	1	2	9	12
APLN	6	3	6	10	8	6	29	12	18	4	5	5	20	1	2	1	8	9
APLNR	5	5	6	11	6	3	32	12	11	2	6	2	9	3	1	2	3	10
APLP1	59	48	67	169	18	77	72	58	42	15	9	6	106	22	11	7	58	38
APLP2	50	37	62	154	13	80	69	57	46	21	15	21	105	8	11	10	55	30
APMAP	15	20	26	58	18	26	81	61	48	6	15	11	59	14	8	20	18	43
APOA1	3	7	6	16	2	8	30	12	12	6	3	1	11	7	3	2	7	5
APOA2	9	5	8	25	7	4	31	30	8	3	4	7	14	8	4	2	7	12
APOA4	6	5	4	12	4	10	35	10	12	4	5	2	14	1	4	4	3	4
APOA5	5	2	8	21	9	11	47	20	23	8	1	8	14	6	6	6	9	14
APOBEC1	4	4	4	13	2	1	31	17	11	4	5	3	10	1	2	2	3	6
APOBEC3A_B	131	120	182	431	53	196	240	215	142	54	40	61	395	59	34	32	122	145
APOBEC3C	5	6	8	7	7	7	25	10	18	1	2	5	13	8	6	5	8	3
APOBEC3F	3	6	7	17	8	3	31	15	11	3	6	6	22	8	1	1	12	11
APOBEC3G	4	8	4	10	1	6	38	13	9	6	5	10	6	7	2	2	10	10
APOBEC4	4	1	3	17	10	9	36	16	14	3	3	3	7	5	6	5	6	6
APOBR	2	2	6	12	2	10	28	12	13	5	1	9	9	6	1	5	5	4
APOC1	4	4	11	19	8	4	29	16	11	4	3	5	8	3	3	6	8	5
APOC2	7	10	5	27	2	9	26	15	14	7	3	7	17	7	1	2	10	6
APOC3	6	11	11	40	7	12	45	16	15	10	7	7	26	6	3	3	9	17
APOD	5	5	4	5	2	4	23	12	11	7	3	4	10	5	1	3	4	6
APOF	6	4	3	15	3	10	25	7	13	1	6	5	16	5	6	1	6	9
APOL2	4	10	3	29	10	5	45	25	14	6	9	4	11	7	7	4	6	19
APOL3	7	3	1	15	2	3	19	11	6	5	5	3	10	3	2	1	3	4
APOL4	12	1	12	25	24	9	87	56	34	16	15	23	15	9	11	13	11	29
APOL6	4	7	2	17	1	2	26	7	6	2	5	4	10	4	1	1	6	4
APOLD1	8	8	15	25	8	15	29	7	11	3	3	5	27	1	2	2	9	10
APOM	9	13	9	26	7	9	31	28	16	10	9	7	27	8	7	4	8	17
APOO	10	6	6	24	8	16	38	22	13	4	8	11	33	4	4	2	3	16
APOOL	7	8	9	29	9	5	46	18	23	7	6	12	20	8	2	6	7	15
APP	57	55	57	178	24	90	116	107	70	29	19	24	157	28	10	24	60	62
APPBP2	15	17	22	70	10	23	42	26	20	4	10	11	52	7	7	7	26	22
APPL1	20	20	36	89	24	45	113	95	70	21	14	19	65	15	19	19	22	64
APPL2	11	9	7	37	4	9	44	22	23	7	6	3	30	11	3	4	13	15
APRT	11	12	8	41	7	11	62	45	25	12	4	8	26	6	9	3	16	22
APTX	14	18	14	44	12	19	45	33	16	9	6	8	34	12	7	7	16	19
AQP10	7	8	6	20	6	7	26	19	20	8	4	7	15	7	4	2	4	9
AQP11	14	3	10	29	10	22	45	19	20	10	8	10	25	4	3	5	6	21
AQP12B	6	10	10	23	12	6	46	30	23	7	3	8	19	8	4	2	12	19
AQP2	4	7	2	21	2	11	36	14	13	7	3	2	26	5	1	5	8	12
AQP3	8	7	12	37	5	10	42	17	13	7	3	9	15	4	3	2	8	11
AQP6	1	6	5	15	7	6	40	13	21	4	2	7	13	3	4	6	9	3
AQP7	19	13	11	45	13	22	49	24	20	19	12	10	27	3	9	5	7	12
AQP8	5	7	12	15	7	9	28	13	9	7	1	4	12	4	3	3	8	7
AQR	10	12	5	41	13	19	36	23	20	4	8	14	28	4	6	6	10	19
AR	5	5	7	16	8	9	38	31	15	5	2	5	11	4	2	3	5	9
ARAF	14	11	6	27	16	9	72	67	35	11	17	23	30	13	14	9	18	32
ARAP1	5	12	9	38	4	9	35	17	17	6	2	5	31	7	7	5	3	10
ARAP2	5	4	3	17	5	6	24	13	10	5	2	9	13	3	6	3	3	8
ARAP3	10	3	6	17	5	5	41	15	11	2	3	4	12	9	2	2	5	13
ARC	2	4	6	14	6	9	42	9	12	4	5	5	14	4	2	1	1	9
ARCN1	9	9	11	28	5	12	48	27	19	12	9	7	21	13	4	7	10	16
AREL1	11	12	11	36	4	13	47	32	27	6	5	6	37	7	4	6	9	21
ARF1	40	34	47	92	51	54	164	165	112	45	31	60	67	42	31	23	43	123
ARF3	14	26	16	46	5	24	55	40	22	7	9	4	58	7	4	5	17	20
ARF4	27	17	31	89	26	48	154	98	76	28	30	39	70	26	24	21	35	58
ARF5	23	21	32	60	18	38	81	66	53	25	19	19	61	23	12	11	24	59
ARF6	20	16	21	54	16	25	71	60	50	16	18	20	32	16	8	7	26	38
ARFGAP1	19	10	15	52	10	18	57	31	25	11	10	13	27	10	9	5	11	15
ARFGAP2	12	11	15	36	7	17	62	38	24	7	9	8	34	8	5	6	13	13
ARFGAP3	12	10	18	46	30	14	117	96	62	19	25	24	35	22	13	16	20	50
ARFGEF1	8	14	10	35	12	11	53	39	25	3	4	9	21	11	5	3	8	16
ARFGEF2	12	7	14	41	7	13	50	32	14	6	8	5	26	5	5	5	6	19
ARFIP1	11	4	13	28	1	10	25	12	8	7	4	6	17	6	1	2	12	10
ARFIP2	8	13	14	47	11	22	54	30	17	8	7	11	43	11	4	10	13	24
ARFRP1	15	15	16	49	11	19	54	39	36	11	7	10	36	11	10	13	17	21
ARG2	10	10	9	28	6	13	28	22	15	5	2	10	13	4	5	3	9	10
ARGLU1	33	32	36	121	29	37	147	132	73	38	29	33	82	26	21	26	22	103
ARHGAP1	14	7	22	51	6	21	46	28	30	12	8	10	42	8	9	6	17	22
ARHGAP10	8	3	5	16	4	6	36	13	12	7	3	6	13	7	1	1	7	4
ARHGAP11A	14	13	8	42	15	21	68	45	41	14	21	15	41	12	7	9	9	35
ARHGAP11B	11	8	6	26	6	14	38	36	26	10	8	13	21	6	6	3	7	18
ARHGAP12	8	8	7	31	10	11	51	23	24	7	3	7	15	11	5	6	6	19
ARHGAP15	5	2	10	17	2	10	24	13	10	2	6	3	15	2	1	2	5	10
ARHGAP17	11	8	18	51	12	11	54	44	27	12	5	7	48	7	6	2	14	27
ARHGAP18	3	2	6	16	3	11	36	15	12	7	1	3	8	4	2	3	1	10
ARHGAP19	5	9	5	15	5	14	35	24	17	4	11	6	15	9	3	5	5	16
ARHGAP21	24	10	24	76	13	22	85	43	33	10	14	24	47	11	7	11	19	27
ARHGAP22	9	1	13	13	3	3	36	12	15	2	2	8	13	1	1	4	8	7
ARHGAP23	9	11	12	56	8	12	55	35	27	6	4	8	30	12	6	6	10	20
ARHGAP25	5	4	6	18	2	5	23	17	14	5	1	4	14	4	2	6	5	9
ARHGAP26	13	12	15	42	3	13	30	23	13	10	2	9	32	10	1	3	14	14
ARHGAP27	12	10	10	37	6	16	39	14	17	8	1	6	24	1	6	5	8	9
ARHGAP29	6	7	7	8	6	7	33	19	18	6	2	2	15	5	1	3	6	12
ARHGAP30	5	4	4	16	1	7	25	13	11	6	5	5	7	3	4	1	4	3
ARHGAP31	13	8	10	45	8	12	62	34	31	9	14	10	27	8	5	7	13	23
ARHGAP32	2	6	5	13	9	4	33	14	8	8	5	3	7	11	5	1	8	18
ARHGAP33	11	9	22	50	12	25	50	26	31	4	5	10	25	12	5	5	19	18
ARHGAP35	27	41	31	107	11	44	60	38	33	13	8	17	73	8	12	8	28	28
ARHGAP39	3	11	8	36	3	16	29	8	13	1	8	1	26	4	1	3	7	8
ARHGAP4	1	1	5	18	2	6	27	11	10	3	2	2	6	5	6	1	6	5
ARHGAP40	7	5	7	20	5	9	29	12	8	2	5	5	9	3	3	3	4	4
ARHGAP42	3	5	7	18	6	6	39	28	20	7	4	3	18	4	5	3	5	8
ARHGAP44	8	2	3	12	5	8	41	8	9	8	1	6	5	8	5	5	3	9
ARHGAP45	3	6	15	13	4	7	26	17	8	3	1	3	12	5	5	4	5	5
ARHGAP5	14	13	15	83	16	27	77	55	39	18	15	13	84	18	11	5	23	34
ARHGAP6	4	3	2	13	5	7	30	10	10	3	9	6	7	5	1	4	7	5
ARHGAP9	7	3	4	17	4	5	38	18	13	6	5	2	6	6	1	3	3	12
ARHGDIA	44	35	41	151	25	64	120	121	69	31	27	41	113	37	28	22	54	81
ARHGDIB	5	6	11	17	4	5	31	12	17	4	6	8	23	1	3	4	4	9
ARHGDIG	9	5	4	19	12	14	62	46	30	16	9	5	12	9	4	8	4	28
ARHGEF1	15	12	15	47	8	24	30	30	19	10	4	12	30	4	6	2	14	16
ARHGEF10	10	5	15	29	11	6	47	35	30	15	6	6	24	3	7	4	15	19
ARHGEF10L	15	6	16	45	9	16	31	24	18	12	3	12	33	5	6	4	10	13
ARHGEF11	17	5	18	52	14	17	55	41	27	17	6	10	38	11	6	12	21	31
ARHGEF12	35	13	33	83	8	50	45	30	25	9	6	12	63	8	4	9	30	21
ARHGEF15	7	5	8	34	5	4	25	11	7	4	1	6	17	3	3	2	4	6
ARHGEF17	7	10	8	37	2	12	29	21	12	7	5	2	24	12	3	5	11	9
ARHGEF18	8	9	7	28	12	17	50	33	19	10	8	7	20	7	8	6	13	18
ARHGEF19	5	6	12	28	11	10	53	49	21	12	11	13	26	16	9	10	10	26
ARHGEF2	29	28	37	74	40	26	130	102	75	36	21	36	57	24	10	17	31	71
ARHGEF25	16	14	21	58	20	23	70	52	34	22	10	15	20	12	9	8	23	45
ARHGEF26	8	10	9	31	11	17	68	41	31	17	10	12	19	12	7	10	10	30
ARHGEF28	3	2	5	21	9	7	33	15	13	5	3	8	8	10	3	4	8	16
ARHGEF3	11	8	9	22	4	7	58	23	18	3	7	7	20	9	3	2	8	10
ARHGEF35	14	15	13	41	7	20	47	37	25	8	7	12	33	6	3	6	11	16
ARHGEF37	6	3	7	21	5	7	19	14	17	5	7	5	13	3	3	3	4	11
ARHGEF38	7	6	6	20	3	6	31	11	18	2	4	4	19	6	2	4	3	8
ARHGEF39	3	3	9	15	8	12	38	18	13	6	5	4	19	2	3	3	8	13
ARHGEF4	9	3	1	26	2	10	28	23	13	2	4	5	13	5	1	1	6	12
ARHGEF40	14	16	10	48	10	19	45	33	27	9	8	12	30	5	3	4	17	28
ARHGEF5	12	10	10	31	5	16	44	19	13	3	7	7	25	9	6	8	6	22
ARHGEF7	21	24	28	87	35	32	186	227	139	47	33	56	51	47	29	35	32	136
ARHGEF9	22	19	21	68	11	43	92	59	50	13	14	16	73	13	10	8	19	45
ARID1A	26	10	18	62	11	17	62	40	35	13	13	10	58	10	7	6	19	28
ARID1B	12	11	19	47	10	17	64	44	35	14	7	13	30	14	9	7	14	24
ARID2	19	21	30	71	24	28	62	42	35	12	20	11	54	13	9	8	18	39
ARID3B	11	7	17	47	9	20	36	13	15	4	5	7	21	4	3	5	11	7
ARID4A	14	9	14	41	6	17	33	17	13	3	4	7	21	6	3	1	7	11
ARID4B	12	14	15	47	6	22	56	37	29	8	8	9	34	13	5	4	16	22
ARID5A	6	4	5	23	6	5	50	32	20	14	13	12	29	4	7	6	9	16
ARID5B	6	3	9	13	3	5	24	10	13	2	3	7	18	7	5	1	9	4
ARIH1	20	10	30	89	13	34	112	64	49	25	13	26	59	18	12	13	29	35
ARIH2	19	18	12	50	10	23	51	30	20	5	9	14	52	6	4	8	20	22
ARIH2OS	5	10	5	23	4	3	29	10	13	3	5	1	10	5	2	3	6	3
ARL1	7	6	5	31	5	14	42	34	24	17	7	10	16	5	2	7	11	21
ARL10	16	22	26	61	7	32	51	29	27	11	5	11	27	8	8	10	13	25
ARL13A	5	3	6	14	9	5	39	13	14	5	1	9	13	8	6	1	7	10
ARL13B	7	17	14	35	7	10	46	34	29	9	10	10	25	10	8	12	13	25
ARL14	6	1	7	13	4	8	41	10	14	8	2	1	7	7	1	1	6	9
ARL14EP	14	17	22	40	15	20	53	40	23	10	8	13	35	11	9	5	15	30
ARL15	7	5	5	22	8	6	44	29	18	8	4	2	24	8	3	7	5	21
ARL16	17	16	23	73	15	41	53	35	16	8	8	10	61	7	7	7	29	30
ARL17B	24	32	27	91	10	37	70	45	33	13	21	9	82	10	8	4	34	22
ARL2	19	18	32	78	17	17	85	67	39	19	14	25	54	18	17	11	20	39
ARL2BP	22	14	24	62	31	27	106	102	67	30	21	34	50	27	11	20	15	69
ARL3	17	12	13	36	8	17	52	31	16	9	2	11	18	10	6	7	13	13
ARL4A	8	10	10	31	8	9	49	24	17	6	6	8	23	7	7	2	7	17
ARL4C	10	6	2	22	8	3	114	74	60	17	18	20	18	19	17	17	6	59
ARL4D	14	12	18	36	7	18	52	24	22	4	6	7	25	5	5	4	20	12
ARL5A	4	2	2	18	8	14	30	28	20	8	3	10	11	10	3	5	12	20
ARL5B	14	12	19	53	20	29	76	54	36	13	11	21	51	14	14	11	19	40
ARL6	6	9	11	27	5	16	35	26	22	8	7	9	17	8	6	1	8	17
ARL6IP1	75	70	69	227	52	91	131	126	88	25	26	38	168	40	24	25	75	67
ARL6IP4	47	45	42	145	44	59	247	226	141	53	38	58	138	58	28	26	53	110
ARL6IP5	18	16	21	54	6	34	44	37	16	7	11	12	39	4	5	8	21	26
ARL6IP6	18	11	16	51	16	21	87	76	49	13	18	20	36	26	15	17	20	66
ARL8A	27	31	28	73	22	30	91	49	42	28	13	23	59	16	13	16	22	42
ARL8B	10	8	18	53	14	17	58	33	32	7	9	6	25	8	5	2	12	25
ARL9	1	6	5	20	4	7	36	14	15	1	6	10	12	7	5	2	6	8
ARMC1	18	9	17	44	10	16	52	29	24	10	10	7	41	12	3	8	18	19
ARMC10	9	7	17	36	9	18	64	34	22	10	8	10	32	12	8	8	15	30
ARMC12	3	1	6	17	3	6	35	10	13	6	4	5	22	7	4	1	7	5
ARMC2	4	4	9	24	7	9	49	21	20	8	7	8	23	9	7	5	7	7
ARMC3	10	3	10	23	5	13	34	13	15	4	6	5	20	2	3	1	7	13
ARMC5	9	10	11	23	7	10	39	15	20	6	5	11	17	9	9	4	6	24
ARMC6	15	7	8	36	9	17	50	34	19	2	9	18	29	8	5	4	22	14
ARMC7	21	25	25	58	18	23	62	48	30	18	17	12	37	11	7	7	15	35
ARMC8	26	27	30	76	12	30	75	64	57	22	17	17	48	13	11	14	21	46
ARMC9	13	8	8	29	7	8	52	26	18	13	7	10	29	7	5	10	11	24
ARMCX1	13	12	15	52	11	17	82	56	39	13	9	13	30	14	10	8	14	31
ARMCX2	14	6	9	25	12	20	56	35	44	17	6	12	16	16	6	7	13	39
ARMCX3	20	15	15	40	15	28	108	58	49	20	15	24	38	16	12	10	17	47
ARMCX4	13	12	15	49	10	15	82	48	36	11	10	12	20	15	8	15	11	29
ARMCX5	9	3	8	13	12	11	46	16	18	3	8	6	12	2	3	2	7	10
ARMCX6	9	6	21	38	10	14	69	44	37	9	12	17	32	11	4	5	10	35
ARMH1	17	11	13	40	9	21	39	16	24	7	4	3	22	6	2	3	13	6
ARMH3	13	5	9	23	10	8	41	25	28	5	11	10	22	8	3	6	6	25
ARMH4	10	9	10	31	9	7	51	28	23	14	6	7	22	4	8	2	11	20
ARMS2	1	4	7	12	4	8	22	9	11	3	1	3	23	6	7	1	6	9
ARNT	8	9	10	25	5	15	43	30	22	10	3	5	15	8	6	4	17	16
ARNT2	18	20	21	65	15	18	68	49	34	25	11	19	49	9	11	6	14	28
ARNTL2	5	2	5	22	4	7	41	7	10	5	7	2	14	3	7	5	7	11
ARPC1A	17	15	23	45	9	27	66	58	29	12	11	16	43	9	8	11	22	27
ARPC1B	9	11	7	24	3	15	30	17	16	4	6	5	22	9	5	4	10	14
ARPC2	31	21	28	104	17	38	82	64	46	13	14	26	75	15	13	7	40	42
ARPC3	35	27	36	126	30	48	129	116	74	30	21	38	73	37	23	15	27	86
ARPC4	29	18	23	78	15	34	97	75	46	27	13	22	75	19	12	13	33	56
ARPC5	26	17	26	68	31	33	150	126	94	32	29	35	44	20	26	26	18	88
ARPC5L	6	11	14	35	5	20	31	13	13	6	5	12	36	7	5	6	12	9
ARPIN	8	7	17	36	7	22	40	18	16	8	7	11	21	9	7	3	7	17
ARPP19	16	21	32	95	21	46	111	100	87	32	19	24	50	20	18	32	31	69
ARR3	6	2	1	10	2	4	32	16	2	8	5	5	10	4	5	2	6	7
ARRB1	12	21	14	54	4	22	40	14	12	5	5	6	39	4	3	1	19	9
ARRB2	11	8	13	23	20	10	80	58	35	18	13	18	15	9	9	11	12	37
ARRDC1	26	20	24	79	12	35	74	34	30	12	10	7	48	11	3	8	22	22
ARRDC3	47	28	50	145	24	62	86	61	45	21	16	22	94	17	14	11	39	43
ARRDC4	2	7	14	24	6	11	32	12	24	7	6	10	17	8	4	5	6	11
ARRDC5	5	6	4	12	4	4	37	12	13	5	1	7	16	7	4	2	5	5
ARSA	11	14	17	39	9	12	45	16	17	12	6	6	38	8	3	3	14	12
ARSB	9	5	5	27	13	11	46	32	23	5	7	9	27	6	7	8	3	16
ARSD	12	9	13	31	13	13	49	34	23	21	1	8	24	6	6	9	11	25
ARSG	6	3	13	30	11	19	44	38	16	10	11	4	27	8	5	7	12	17
ARSH	6	8	4	24	4	8	22	14	11	6	1	3	15	4	5	1	11	11
ARSI	7	7	5	23	6	12	27	15	8	7	4	6	16	6	5	2	6	13
ARSJ	4	2	5	20	9	7	27	14	10	4	2	3	8	3	1	2	2	6
ARSK	5	6	4	14	6	11	32	18	15	7	2	11	6	4	4	2	5	13
ARSL	5	4	5	6	8	5	40	20	18	6	6	5	13	2	4	2	4	11
ART1	4	5	4	24	5	10	19	14	18	3	6	6	6	5	4	4	5	6
ART3	4	5	4	16	3	11	26	9	9	3	4	4	12	1	3	5	6	11
ART5	2	8	4	24	4	8	32	18	13	7	2	8	10	1	3	2	6	13
ARTN	5	4	6	12	5	6	29	7	8	3	2	1	8	1	5	1	4	8
ARV1	9	7	8	24	6	8	35	11	11	5	6	5	16	5	2	3	5	6
ARVCF	30	22	33	88	17	41	70	51	43	9	11	8	69	9	6	3	28	31
ARX	3	3	4	8	6	3	32	21	12	5	8	9	6	5	3	8	7	17
AS3MT	12	7	10	38	12	18	40	30	26	5	6	8	19	6	5	4	11	15
ASAH1	6	10	16	48	5	22	33	20	11	6	6	6	38	11	6	7	15	17
ASAH2B	14	9	14	34	6	18	44	17	13	4	9	14	28	12	4	5	5	16
ASAP1	10	9	7	37	13	12	41	33	24	14	6	17	24	8	4	3	12	15
ASAP2	16	4	14	29	9	15	55	44	21	8	10	4	32	9	4	4	8	25
ASAP3	10	2	11	28	10	16	25	21	9	7	1	8	24	4	4	3	6	11
ASB1	7	12	15	45	8	25	53	21	20	9	10	7	38	13	4	3	18	14
ASB10	5	6	8	17	3	7	31	12	18	1	3	3	7	4	1	7	6	11
ASB12	8	4	3	13	7	6	30	18	10	3	7	5	12	2	3	1	6	11
ASB13	10	10	5	36	7	8	32	33	14	8	7	6	28	8	8	2	13	14
ASB18	6	1	3	15	2	4	25	5	9	5	4	7	13	8	2	1	3	9
ASB2	3	5	6	10	9	11	26	14	8	5	2	5	3	6	1	6	6	10
ASB4	7	5	5	16	3	7	22	14	7	8	2	3	21	5	1	6	5	4
ASB6	13	14	17	45	3	9	29	18	14	4	4	7	29	3	3	3	13	15
ASB7	5	8	5	23	7	14	32	25	19	8	3	7	18	4	4	4	6	16
ASB8	13	12	12	33	7	16	26	35	14	1	8	8	28	9	5	10	6	20
ASCC1	7	9	7	27	4	11	39	9	15	9	1	7	21	5	5	2	6	6
ASCC2	6	12	14	26	3	13	44	24	11	3	7	7	20	5	4	5	9	17
ASCC3	7	6	12	34	9	10	51	32	31	8	9	10	15	4	6	7	8	26
ASCL2	7	1	8	17	4	7	24	14	12	3	3	3	20	4	1	6	6	11
ASCL3	1	4	6	17	6	3	22	12	10	4	5	6	9	1	1	3	7	3
ASCL5	11	9	4	26	4	9	39	14	18	5	2	8	14	3	3	1	8	12
ASDURF	14	9	12	35	6	9	63	43	27	14	9	4	26	10	10	10	11	26
ASF1A	9	14	13	51	14	19	60	38	25	13	9	14	31	14	6	4	11	20
ASF1B	7	9	15	42	4	18	61	38	19	12	12	10	25	13	5	9	11	21
ASGR2	4	7	4	23	2	8	35	12	15	3	1	5	9	7	1	3	4	15
ASH1L	12	15	21	71	17	27	86	82	46	28	24	23	50	24	11	10	26	39
ASH2L	15	11	18	48	8	19	43	22	19	8	8	7	40	6	4	5	19	21
ASIC1	10	6	17	33	4	14	30	14	14	5	3	2	31	4	2	3	18	18
ASIC3	18	10	17	30	8	13	44	20	18	10	5	9	24	7	3	4	10	16
ASL	4	4	9	26	4	9	24	21	7	1	3	6	18	4	1	1	6	8
ASMT	4	1	9	7	6	4	36	10	10	5	4	4	16	4	6	2	6	5
ASMTL	8	1	4	19	12	9	37	25	21	4	11	7	19	18	12	3	4	20
ASNS	35	19	29	97	49	47	129	99	110	28	31	35	89	32	23	15	37	98
ASNSD1	10	11	8	41	12	17	58	33	34	12	12	15	26	13	7	6	8	28
ASPA	5	2	3	14	1	6	32	10	8	3	5	2	7	1	2	3	3	3
ASPDH	17	10	11	35	6	17	42	29	27	9	7	13	21	2	5	6	15	19
ASPG	7	2	5	21	8	5	36	14	13	6	2	5	14	7	1	1	6	5
ASPH	19	17	10	58	16	16	80	55	32	22	15	18	35	14	12	14	12	44
ASPHD1	22	19	33	79	9	36	46	23	19	4	5	7	47	8	4	2	25	18
ASPHD2	6	8	6	12	7	4	42	23	8	7	7	7	14	1	2	2	14	8
ASPM	8	5	5	29	8	6	50	33	18	10	8	5	18	11	3	5	10	18
ASPRV1	11	9	18	43	11	10	44	30	17	6	4	9	30	4	4	5	10	21
ASPSCR1	19	11	19	58	13	19	53	24	22	8	7	4	43	9	4	8	19	17
ASRGL1	19	16	18	44	7	25	38	25	27	14	9	12	29	5	5	5	15	21
ASS1	17	11	12	54	15	19	54	30	29	10	7	13	40	14	3	7	24	24
ASTE1	7	6	6	27	8	4	54	23	10	7	4	7	17	7	5	1	3	10
ASTL	5	5	6	18	4	7	25	8	4	3	1	2	7	8	1	1	5	3
ASTN1	8	6	6	18	3	10	26	6	12	1	4	8	15	2	4	6	7	4
ASTN2	32	24	33	115	5	45	31	11	12	2	4	2	123	3	1	3	25	9
ASXL1	9	11	19	47	3	18	37	31	20	7	8	11	49	6	2	5	12	12
ASXL2	8	10	10	43	10	14	48	30	23	10	5	9	18	11	5	5	5	15
ASXL3	8	8	6	34	10	7	55	24	18	5	29	8	16	5	3	4	5	14
ATAD1	25	15	18	63	3	24	65	39	26	11	11	13	35	9	9	10	20	26
ATAD2	7	9	14	51	23	18	64	42	30	16	13	14	37	8	5	6	16	28
ATAD2B	8	11	8	31	4	22	29	17	15	7	6	6	27	7	5	1	6	17
ATAD3A	43	40	45	114	41	74	152	148	100	54	41	52	102	34	33	35	63	95
ATAD3C	10	5	12	26	9	6	29	23	26	7	7	6	18	5	7	5	9	19
ATAD5	7	6	6	33	4	14	55	21	18	8	4	6	19	8	3	7	6	18
ATAT1	26	23	33	67	19	29	60	49	33	11	8	11	50	8	9	7	20	27
ATCAY	14	19	25	41	9	24	51	22	26	6	6	5	21	9	6	7	27	11
ATE1	9	10	18	42	9	11	45	34	22	12	9	19	21	8	9	5	15	18
ATF1	7	7	15	32	16	10	63	36	26	4	8	9	32	6	3	9	11	29
ATF2	7	20	18	57	19	21	68	50	34	16	4	17	33	10	8	12	20	27
ATF3	9	6	6	25	8	14	48	20	25	10	6	10	21	6	2	3	8	15
ATF4	66	55	67	213	76	118	344	287	228	77	76	91	174	77	52	48	59	201
ATF5	11	9	7	26	24	13	105	87	65	14	19	28	24	9	9	12	6	76
ATF6	9	12	11	58	13	16	72	46	42	21	6	12	34	17	5	13	19	30
ATF6B	16	13	15	61	20	22	65	48	33	13	10	10	38	11	1	8	16	35
ATF7	12	7	9	22	10	25	59	42	23	8	10	11	30	10	8	4	16	19
ATF7IP	28	16	27	82	13	45	46	46	36	8	12	13	63	11	6	6	23	23
ATF7IP2	11	3	11	32	4	3	29	21	17	7	3	5	20	4	4	4	6	19
ATG10	1	5	5	16	2	9	34	10	11	8	5	3	19	5	6	2	6	11
ATG101	7	7	5	16	6	15	30	15	13	6	5	3	9	9	2	5	5	12
ATG12	13	12	13	45	12	16	65	38	32	12	8	15	39	13	5	8	15	16
ATG13	20	29	21	55	18	26	62	47	29	9	8	19	52	6	5	4	16	18
ATG14	15	13	16	42	6	24	38	22	18	5	6	8	45	5	6	3	14	11
ATG16L1	12	7	12	32	5	17	42	34	17	4	4	11	19	9	4	6	15	26
ATG16L2	7	7	7	19	3	17	27	14	11	3	3	9	16	5	4	1	7	5
ATG2A	8	12	15	41	12	23	48	31	23	4	4	8	29	10	6	5	7	26
ATG2B	17	15	10	45	13	16	49	47	31	12	7	13	42	14	3	6	21	22
ATG3	13	8	17	43	10	18	45	21	23	5	10	6	36	6	4	2	14	28
ATG4B	9	17	30	78	14	32	79	64	47	24	18	23	49	13	5	8	15	48
ATG4C	9	11	11	31	5	16	49	24	25	5	4	4	26	8	6	6	9	11
ATG4D	12	16	11	44	12	14	56	50	30	18	13	11	26	6	5	7	13	18
ATG5	9	5	17	26	5	19	49	27	16	7	4	6	17	9	4	5	15	15
ATG7	8	7	11	32	7	10	50	23	22	12	9	10	31	9	12	7	5	19
ATG9A	7	9	14	46	7	17	50	42	15	4	10	7	32	6	7	6	13	27
ATG9B	7	8	6	20	8	6	29	30	13	4	5	8	17	4	3	2	4	16
ATIC	8	13	12	37	11	16	33	18	19	11	6	13	21	5	6	5	6	40
ATL1	9	2	20	25	5	6	57	35	13	4	5	7	27	6	6	2	11	14
ATL2	10	18	16	35	5	13	53	30	31	11	11	9	34	10	5	16	20	21
ATL3	11	6	10	30	8	15	41	26	17	11	8	14	30	11	2	4	8	14
ATM	1	4	15	30	12	17	45	30	21	11	6	3	20	12	11	3	6	17
ATMIN	12	11	16	43	10	11	38	30	25	9	7	8	25	5	6	6	15	17
ATN1	68	62	65	232	20	91	104	86	71	27	18	19	179	22	15	15	77	52
ATOH1	6	1	8	13	18	7	88	65	33	21	9	14	11	12	9	12	7	43
ATOH7	2	4	5	19	6	10	35	17	14	8	1	5	17	6	3	3	4	7
ATOX1	8	8	11	29	6	17	52	16	19	7	8	5	29	4	3	4	11	12
ATP10A	7	5	4	21	3	7	26	22	18	7	4	7	12	5	2	1	3	15
ATP10D	3	2	9	21	2	6	29	14	17	5	1	6	10	4	2	6	5	15
ATP11A	4	6	11	24	4	7	29	12	13	4	2	6	14	3	2	4	9	21
ATP11B	9	2	7	17	5	4	49	23	9	7	6	7	9	5	6	6	7	10
ATP11C	3	3	8	21	15	11	55	32	18	10	13	9	16	8	10	5	14	26
ATP13A1	13	12	17	41	9	19	39	27	20	5	7	12	41	8	9	4	22	24
ATP13A2	17	12	15	50	11	16	56	28	10	6	5	12	39	7	8	3	16	20
ATP13A3	11	6	9	35	9	23	74	51	23	15	18	14	30	16	9	14	14	33
ATP13A4	7	6	3	19	3	8	28	20	11	3	8	4	15	5	2	2	6	10
ATP13A5	7	2	1	15	6	15	34	13	14	6	6	4	11	2	1	2	5	7
ATP1A1	30	18	27	96	9	30	47	19	22	6	7	5	76	4	1	5	19	17
ATP1A2	2	1	5	21	7	3	51	35	20	6	4	3	8	5	5	6	4	15
ATP1A3	106	116	141	396	14	181	72	62	46	21	14	23	215	18	15	6	127	37
ATP1B1	35	35	41	115	20	46	79	58	51	28	16	25	121	18	10	10	29	37
ATP1B2	26	8	21	63	9	30	31	10	13	3	9	25	60	8	9	5	22	19
ATP1B3	19	16	19	47	51	29	231	189	114	55	41	53	43	66	21	32	13	130
ATP1B4	5	3	6	11	2	4	34	8	19	4	1	7	12	6	2	1	7	8
ATP23	7	3	5	15	4	16	34	22	11	3	2	4	22	5	5	5	6	12
ATP2A1	5	10	4	19	6	12	30	13	12	3	4	7	25	12	2	4	13	16
ATP2A2	59	38	39	141	50	72	190	179	134	47	37	58	104	42	37	43	39	117
ATP2A3	4	4	5	22	9	7	35	33	22	8	10	13	13	6	6	5	4	20
ATP2B1	34	23	34	86	20	29	89	80	47	14	19	24	55	27	12	12	22	53
ATP2B2	19	11	16	48	5	24	48	28	20	9	10	5	44	7	1	4	10	14
ATP2B4	11	13	20	35	60	17	272	244	138	66	40	72	53	47	34	30	16	143
ATP2C1	18	16	17	66	18	20	106	79	57	38	7	31	61	23	16	14	27	47
ATP2C2	4	4	4	25	4	7	25	13	14	7	3	8	26	4	1	2	11	7
ATP4A	7	8	8	22	4	11	38	15	13	7	3	7	10	5	5	2	10	13
ATP5F1A	72	57	87	205	48	115	187	164	111	40	28	48	175	36	24	24	74	99
ATP5F1B	100	84	105	334	60	160	220	222	153	61	39	49	227	60	28	35	107	153
ATP5F1C	28	28	33	94	29	53	139	119	87	35	30	35	88	28	21	28	32	86
ATP5F1D	16	17	25	80	23	33	87	62	41	9	13	28	45	16	6	15	20	46
ATP5F1E	7	7	11	31	11	4	43	40	23	6	3	5	20	11	4	3	5	22
ATP5IF1	29	29	28	78	19	39	62	66	55	18	15	17	66	11	11	13	30	31
ATP5MC1	22	17	26	74	17	30	67	60	37	13	11	18	56	17	8	13	22	32
ATP5MC2	108	94	149	355	104	140	421	364	338	126	83	129	209	100	74	70	95	273
ATP5MC3	34	36	42	115	35	51	125	126	90	35	25	29	107	27	16	22	45	93
ATP5ME	25	30	23	88	49	50	192	186	123	41	45	48	69	40	32	30	24	128
ATP5MF	53	46	52	178	42	90	218	213	129	77	51	46	154	48	42	28	71	144
ATP5MG	49	39	49	157	58	86	199	233	167	76	30	62	133	46	40	25	65	155
ATP5MGL	8	7	5	18	4	8	32	23	15	4	6	10	12	8	3	4	5	12
ATP5MJ	15	20	34	92	18	44	113	93	54	21	16	26	68	14	13	15	24	53
ATP5MK	30	18	30	90	33	49	129	110	80	43	26	36	80	25	23	19	40	71
ATP5PB	42	33	46	99	40	61	112	124	84	35	27	28	79	29	15	19	31	78
ATP5PD	58	62	80	206	51	113	161	136	81	43	31	42	182	32	30	25	56	101
ATP5PF	37	39	47	141	48	71	160	151	85	56	36	37	94	36	21	36	59	114
ATP5PO	46	28	55	113	39	63	179	154	95	45	31	32	121	35	25	24	54	110
ATP6AP1	12	19	20	65	16	21	76	67	48	14	11	17	42	16	14	4	18	38
ATP6AP1L	13	13	18	44	7	12	50	14	15	6	8	5	20	3	4	1	17	12
ATP6AP2	18	21	18	54	24	22	71	63	62	24	29	20	48	16	14	18	15	42
ATP6V0A1	22	29	30	95	10	45	51	27	26	11	11	7	60	6	5	6	30	29
ATP6V0A2	6	11	17	41	5	20	39	15	9	4	3	5	28	9	3	5	7	10
ATP6V0A4	3	3	2	14	1	4	17	7	9	1	1	4	4	4	1	6	4	5
ATP6V0B	28	24	29	81	10	49	70	55	39	16	8	13	67	12	6	6	35	27
ATP6V0C	36	32	32	88	29	57	71	57	48	18	14	15	84	15	17	8	40	36
ATP6V0D1	16	12	24	54	18	29	88	81	52	26	25	15	52	18	12	10	23	48
ATP6V0D2	3	4	9	21	3	11	19	12	8	1	5	3	13	4	5	3	6	8
ATP6V0E1	19	13	20	36	20	24	90	83	48	23	19	26	46	25	21	12	20	36
ATP6V0E2	68	57	80	193	36	84	124	108	63	30	21	30	114	18	18	8	78	86
ATP6V1A	25	21	22	63	15	25	68	58	39	12	13	21	53	13	16	9	35	46
ATP6V1B1	3	4	9	17	2	15	30	26	7	1	5	5	17	5	3	4	7	15
ATP6V1B2	30	29	34	88	15	48	70	53	43	12	8	24	57	11	6	14	29	35
ATP6V1C1	7	5	9	17	5	13	40	18	15	4	5	5	22	6	5	5	4	18
ATP6V1D	9	7	11	43	10	15	35	28	21	4	3	9	21	6	4	3	10	17
ATP6V1E1	18	15	26	70	14	25	79	54	43	17	15	14	71	11	15	9	24	46
ATP6V1E2	7	6	10	20	10	8	32	18	8	6	5	2	15	5	2	6	10	14
ATP6V1F	20	14	19	66	12	33	62	38	27	12	11	11	46	13	6	10	22	18
ATP6V1FNB	10	9	4	21	4	6	28	21	13	8	4	7	17	8	5	4	10	10
ATP6V1G1	51	50	69	142	26	75	104	75	65	23	33	28	113	25	17	27	50	61
ATP6V1G2	23	20	17	48	6	24	47	30	21	9	4	10	38	2	4	3	14	19
ATP6V1H	10	18	11	55	2	25	43	30	11	7	3	7	36	4	5	3	15	10
ATP7A	5	3	1	12	6	6	27	16	10	6	4	2	10	3	5	3	5	8
ATP7B	1	4	13	23	4	10	30	14	12	3	6	5	15	2	3	3	8	10
ATP8A1	6	6	8	25	12	9	43	26	16	3	4	9	21	10	4	12	6	19
ATP8A2	21	17	18	91	2	24	28	8	7	6	3	5	39	2	1	1	15	15
ATP8B1	9	5	9	15	5	13	29	11	14	9	1	4	18	3	5	4	5	11
ATP8B2	12	12	12	36	7	20	60	40	30	15	9	18	26	10	8	5	15	26
ATP9A	28	23	30	90	11	45	66	33	32	14	10	14	72	9	7	6	16	29
ATP9B	9	12	10	23	3	7	51	34	23	8	6	7	22	4	7	6	7	18
ATPAF1	11	15	19	47	18	18	45	31	23	10	6	11	31	10	8	4	16	22
ATPAF2	4	4	7	26	9	14	34	31	16	7	4	17	13	5	6	5	8	13
ATR	9	10	14	30	14	18	50	35	28	16	9	14	26	13	4	12	10	27
ATRAID	8	12	15	30	10	8	45	32	24	14	6	8	30	15	5	2	12	28
ATRN	9	10	20	44	9	15	48	29	22	10	10	11	38	9	5	10	13	16
ATRNL1	12	13	10	62	6	16	46	24	17	3	9	8	22	3	6	3	18	17
ATRX	174	138	174	482	90	223	323	323	257	87	69	110	445	75	56	46	180	195
ATXN1	17	13	20	56	9	12	44	29	37	10	4	3	42	4	7	6	13	25
ATXN10	43	48	57	151	41	74	111	107	67	35	26	33	110	26	21	13	48	55
ATXN1L	26	18	29	63	12	20	57	35	23	8	11	12	37	6	10	13	17	21
ATXN2	23	16	25	48	19	28	82	59	37	22	13	29	52	11	12	12	20	30
ATXN2L	35	32	63	160	34	72	160	160	97	32	28	37	116	41	32	22	49	89
ATXN3	5	4	10	29	11	10	67	39	30	11	6	12	31	10	7	8	19	25
ATXN3L	4	9	2	12	5	6	23	21	7	5	3	3	3	6	1	4	3	6
ATXN7	22	24	20	48	14	30	55	35	28	12	7	8	49	7	14	2	15	26
ATXN7L1	11	12	18	40	8	14	21	22	13	3	6	9	30	8	6	3	10	17
ATXN7L2	12	10	7	37	5	11	35	20	23	5	8	8	24	11	3	6	5	13
ATXN7L3	12	20	30	70	14	32	62	54	30	20	16	16	49	25	5	11	23	27
ATXN7L3B	30	13	29	67	7	30	55	27	20	10	10	16	49	11	4	8	20	22
AUH	15	20	14	58	10	28	32	19	13	8	4	11	39	2	3	2	19	20
AUNIP	5	5	3	11	5	8	46	17	8	3	3	1	12	2	1	6	7	10
AUP1	28	18	20	80	18	36	88	71	46	27	19	19	49	13	15	12	17	36
AURKA	17	15	13	40	14	18	66	41	45	12	15	11	46	9	9	10	19	22
AURKAIP1	36	38	45	112	19	57	97	89	59	17	29	25	85	27	15	17	40	42
AURKB	9	4	6	25	12	10	78	53	37	15	15	8	15	9	12	7	14	35
AUTS2	17	21	17	62	16	23	76	60	36	22	13	22	65	12	12	13	16	41
AVEN	10	11	12	26	9	21	39	31	18	5	2	9	24	5	2	2	8	12
AVL9	9	8	6	28	5	17	37	24	7	6	4	7	32	5	4	1	13	10
AVP	9	3	13	9	2	4	36	17	14	5	4	8	8	1	3	3	6	1
AVPR1A	4	11	8	23	3	13	43	32	20	4	6	7	19	7	1	3	4	10
AVPR2	3	1	4	14	5	4	21	14	8	8	1	3	15	3	1	3	3	9
AXDND1	5	3	8	22	5	8	39	18	17	5	4	11	19	11	1	8	9	7
AXIN1	10	13	12	30	18	11	63	48	48	16	11	12	36	9	7	8	22	36
AXIN2	9	11	13	37	5	9	48	25	21	8	2	12	34	5	8	6	11	15
AXL	8	4	10	30	7	4	37	13	11	7	1	8	17	3	3	3	9	11
AZGP1	1	10	6	12	1	7	28	12	9	4	2	4	14	4	6	3	6	11
AZI2	13	5	17	38	10	19	62	31	27	12	5	13	37	9	4	6	8	24
AZIN1	45	44	61	125	31	66	146	78	56	20	19	41	86	22	11	18	51	74
AZIN2	9	2	7	26	9	9	51	26	25	10	3	8	21	6	5	8	4	13
B2M	24	22	21	80	94	37	282	305	188	93	109	140	66	93	48	73	21	233
B3GALNT1	15	10	16	44	14	18	65	56	35	18	10	22	40	16	15	12	14	32
B3GALNT2	4	12	8	40	14	17	63	37	21	10	13	11	24	11	11	13	16	23
B3GALT1	4	5	7	15	3	8	21	11	10	4	3	1	15	7	2	1	10	3
B3GALT2	2	1	6	19	2	4	29	10	12	8	4	2	13	5	3	6	8	13
B3GALT4	12	8	10	39	4	5	26	14	8	1	2	6	19	1	5	1	5	10
B3GALT6	9	10	9	25	2	14	28	16	18	10	6	8	20	8	1	2	7	13
B3GAT1	9	4	11	28	7	9	35	15	10	7	3	7	23	5	3	3	8	9
B3GAT3	18	13	21	90	20	30	91	70	45	23	16	23	57	22	11	9	31	45
B3GLCT	8	4	7	23	8	9	39	23	14	4	2	4	9	5	2	4	4	12
B3GNT2	9	8	11	35	6	13	52	33	32	7	6	13	22	11	4	3	14	25
B3GNT3	6	9	12	19	2	5	36	16	18	7	2	8	17	5	4	2	12	15
B3GNT4	3	3	4	18	6	10	31	10	10	9	4	3	5	3	1	2	6	7
B3GNT5	6	7	7	21	2	5	49	23	15	5	6	11	7	6	4	4	2	27
B3GNT6	9	8	4	32	4	13	47	24	18	10	11	5	15	4	4	5	14	11
B3GNT7	9	7	9	19	7	10	36	23	11	5	2	8	13	5	4	5	7	9
B3GNT8	6	2	7	17	1	7	25	7	6	8	8	3	22	2	3	1	4	7
B3GNTL1	7	14	13	34	8	20	34	16	9	7	7	9	24	4	1	4	15	11
B4GALNT1	14	13	25	49	6	22	37	25	13	6	2	13	20	5	5	7	14	21
B4GALNT3	7	7	4	21	9	11	28	21	19	4	7	3	12	3	3	3	11	7
B4GALNT4	44	37	56	158	31	75	126	102	103	28	19	33	97	28	16	17	43	73
B4GALT1	7	5	7	17	6	10	43	17	14	3	2	5	14	3	1	2	3	9
B4GALT2	17	20	26	94	24	36	83	56	34	10	14	21	65	20	7	10	35	41
B4GALT3	21	8	20	52	11	26	71	59	36	14	16	20	40	14	8	9	15	24
B4GALT4	3	5	2	22	3	11	52	21	21	9	5	7	19	10	1	10	4	19
B4GALT5	16	12	9	35	18	10	80	59	59	20	15	25	29	23	15	15	6	36
B4GALT6	11	21	19	56	6	15	35	26	9	1	3	5	39	9	5	4	13	12
B4GALT7	14	14	27	57	21	25	50	43	45	18	9	15	50	11	9	5	21	29
B4GAT1	17	7	14	33	11	31	56	28	25	8	8	7	37	10	11	9	9	25
B9D1	7	8	5	57	5	12	29	19	17	3	1	4	37	3	4	1	17	9
B9D2	13	7	5	23	2	7	33	24	9	6	3	5	18	5	6	3	4	9
BAALC	5	6	8	20	3	9	25	16	10	2	4	8	10	7	4	4	2	11
BABAM1	17	15	20	72	14	24	75	48	32	12	12	13	60	10	6	7	19	32
BABAM2	16	22	22	98	23	29	82	61	49	11	15	29	75	17	8	14	26	57
BACE1	22	16	21	89	9	28	53	46	34	15	9	11	58	10	5	6	21	32
BACE2	7	4	8	21	8	12	31	13	17	4	2	6	15	3	3	1	7	7
BACH1	25	14	28	88	14	35	67	62	52	24	17	16	55	19	8	12	23	37
BACH2	12	11	9	31	10	17	44	30	17	9	8	7	28	9	4	6	8	15
BAD	7	4	14	29	10	16	53	23	30	9	5	12	33	12	9	2	4	18
BAG1	8	6	9	23	6	12	47	31	18	7	4	6	20	7	3	3	8	17
BAG2	5	7	5	21	8	14	35	23	17	7	5	12	25	6	3	4	8	13
BAG3	9	6	7	16	7	10	45	20	22	6	5	9	17	5	8	3	3	14
BAG4	13	9	15	43	11	18	38	27	20	7	6	13	14	4	2	6	11	18
BAG5	25	12	22	55	5	29	57	36	34	10	14	14	44	6	6	10	22	33
BAGE3	29	36	56	113	24	50	112	88	70	25	23	33	80	24	16	16	41	57
BAGE5	49	31	58	143	41	72	153	102	95	31	25	23	106	43	24	30	38	80
BAHCC1	16	13	17	50	7	20	51	30	36	7	10	10	49	9	6	6	12	23
BAHD1	9	9	12	33	12	18	46	32	22	10	8	8	34	12	8	12	14	25
BAIAP2	10	4	12	36	4	13	43	14	14	9	2	4	27	4	4	1	12	16
BAIAP2L1	6	3	12	19	4	11	29	16	13	5	3	6	15	7	2	1	3	13
BAIAP3	1	5	6	16	3	10	22	14	13	2	1	6	13	3	5	7	4	4
BAK1	13	23	14	44	23	23	54	42	43	18	8	14	32	10	7	8	11	24
BAMBI	4	5	6	21	6	7	35	20	15	5	11	11	16	9	9	2	7	17
BANF1	27	26	21	82	35	40	130	129	84	31	38	35	84	28	17	22	28	84
BANP	5	7	11	19	8	10	35	14	19	9	7	10	23	4	4	7	8	11
BAP1	25	14	24	79	23	37	102	89	58	23	15	23	60	26	15	14	24	51
BARD1	5	9	9	26	5	9	40	25	16	6	8	13	18	3	1	6	9	25
BARHL1	228	202	239	760	26	353	122	99	68	30	23	24	612	22	15	19	275	49
BARHL2	15	20	15	63	20	35	76	46	35	17	15	20	52	15	9	12	13	35
BARX1	13	5	6	19	1	9	26	3	4	4	3	1	11	3	2	2	4	4
BARX2	6	6	14	32	6	14	32	15	12	3	5	7	19	7	1	2	13	9
BASP1	125	103	148	289	51	155	191	171	143	38	37	42	205	41	17	32	103	124
BAX	14	8	20	33	6	23	55	36	31	15	8	13	27	6	7	4	17	26
BAZ1A	14	5	11	35	13	15	43	40	28	13	14	14	25	5	8	6	6	28
BAZ1B	14	5	19	52	12	21	51	49	20	19	14	13	46	11	7	8	15	29
BAZ2A	16	14	13	51	9	18	57	42	24	10	9	8	36	12	9	13	20	28
BAZ2B	13	6	9	25	13	16	69	54	48	23	11	16	36	16	11	11	11	26
BBIP1	10	13	10	38	16	11	69	34	27	13	4	9	22	13	5	4	15	25
BBLN	13	12	17	47	11	19	29	16	19	10	5	13	34	7	4	3	17	16
BBS1	10	5	14	33	10	11	42	32	11	8	6	4	27	7	4	4	4	18
BBS10	7	8	8	27	8	6	33	20	17	5	4	15	18	2	7	6	11	23
BBS2	18	13	18	66	13	21	64	31	26	17	4	11	46	9	6	6	19	24
BBS4	6	14	7	28	6	15	32	20	11	1	4	3	32	3	6	3	13	14
BBS5	12	9	6	36	8	16	42	28	17	11	9	3	36	10	2	4	15	19
BBS9	4	2	4	20	8	2	38	21	12	3	3	4	17	1	1	1	4	12
BBX	10	6	6	31	14	15	56	37	22	8	10	16	25	8	7	3	13	21
BCAM	2	2	6	17	6	8	28	4	6	3	6	3	11	6	1	2	6	4
BCAN	5	2	7	15	2	8	39	7	11	7	4	3	11	3	2	1	10	7
BCAP29	7	5	7	20	3	7	30	14	12	5	4	9	21	4	2	5	7	13
BCAP31	15	14	17	50	25	19	88	76	50	24	10	21	32	19	9	10	8	38
BCAR1	24	16	17	43	15	28	80	62	38	17	15	23	42	13	11	8	15	42
BCAR3	16	20	24	84	9	23	49	22	15	6	9	9	53	9	2	2	16	11
BCAS2	22	13	19	57	16	22	62	38	34	6	16	15	40	11	12	3	21	26
BCAS3	11	14	18	54	11	23	32	22	18	8	5	8	38	7	5	5	19	17
BCAS4	7	8	7	32	8	11	60	25	25	6	9	5	26	5	6	9	7	16
BCAT1	14	10	23	92	12	30	48	29	19	13	7	7	23	7	4	3	24	22
BCAT2	7	5	8	28	8	9	36	27	16	5	3	10	19	2	5	6	9	14
BCCIP	14	16	20	53	17	33	78	52	41	21	11	12	47	16	10	10	20	34
BCDIN3D	6	8	4	35	8	14	33	15	18	5	3	5	12	6	1	5	8	8
BCKDHA	34	24	26	100	11	45	66	48	33	10	8	18	94	11	9	7	25	29
BCKDHB	13	17	19	35	11	13	65	45	30	18	10	24	22	12	13	8	10	36
BCKDK	15	8	9	30	9	15	47	25	18	7	5	10	26	8	4	2	8	20
BCL10	13	2	14	29	7	14	30	31	20	6	11	5	16	9	8	10	11	18
BCL11A	6	4	3	24	12	7	55	44	25	12	8	6	16	3	5	5	6	24
BCL11B	7	6	13	33	5	11	30	10	13	3	4	5	20	3	2	5	9	6
BCL2	9	5	5	26	8	7	66	37	29	10	8	9	22	3	5	8	4	29
BCL2A1	9	5	6	25	6	13	30	16	13	8	6	9	22	4	2	1	11	9
BCL2L1	23	17	15	60	9	26	54	24	30	5	10	10	35	8	6	5	13	20
BCL2L11	12	3	7	19	7	9	53	26	23	11	5	8	20	11	1	6	4	17
BCL2L12	11	6	10	16	8	8	53	35	31	4	4	10	21	11	1	6	8	21
BCL2L13	24	21	22	58	7	20	66	46	15	11	8	6	56	13	4	6	15	34
BCL2L14	8	5	9	25	2	15	29	24	11	8	5	6	19	3	2	3	6	11
BCL2L2	29	21	25	79	15	35	78	64	38	14	13	22	59	14	6	10	21	33
BCL3	3	4	7	15	1	5	36	13	10	2	2	8	15	3	5	4	7	5
BCL6	4	1	4	19	5	4	28	23	11	3	3	3	21	6	2	6	7	13
BCL6B	6	2	5	20	8	11	31	14	11	3	6	9	14	5	3	4	1	9
BCL7A	13	12	13	43	13	17	68	41	27	11	5	14	20	13	9	5	8	34
BCL7B	15	2	15	36	4	18	58	44	23	16	8	13	32	5	6	12	15	26
BCL7C	36	27	30	94	18	41	108	84	59	28	29	28	81	27	12	18	37	65
BCL9	11	21	12	47	7	16	31	22	19	6	5	17	36	6	8	2	7	15
BCL9L	18	17	17	51	8	18	57	35	34	11	5	9	44	12	12	2	15	25
BCLAF1	23	26	23	115	30	39	94	71	70	18	22	30	81	28	11	23	26	63
BCLAF3	11	14	11	40	11	12	60	32	27	6	5	6	23	5	12	9	8	24
BCOR	17	10	18	57	26	25	118	94	74	30	25	29	55	22	21	16	13	66
BCORL1	6	5	6	23	9	10	33	20	14	3	1	5	18	7	6	3	9	11
BCR	17	11	20	44	6	14	35	13	16	9	1	6	31	9	2	3	15	16
BCS1L	12	9	15	35	8	10	38	25	17	10	3	15	28	6	4	6	11	20
BDH1	5	5	8	17	4	3	46	15	24	6	4	10	17	5	5	2	9	16
BDH2	6	4	10	21	12	14	42	32	33	9	5	11	24	7	3	4	5	18
BDKRB1	6	4	6	19	2	9	16	12	13	7	1	7	14	3	3	3	6	6
BDNF	7	2	2	19	1	6	26	6	4	4	2	2	14	2	2	5	5	7
BDP1	15	5	15	52	8	17	60	37	25	13	10	14	40	4	4	8	13	27
BEAN1	7	2	6	11	7	8	31	13	15	1	8	6	20	6	3	3	7	12
BECN1	23	16	25	69	10	37	50	37	17	17	8	16	46	8	8	4	21	27
BECN2	3	3	5	17	5	5	28	11	9	3	4	1	11	6	5	4	6	9
BEGAIN	19	13	13	40	4	30	51	27	23	9	9	8	20	4	4	5	20	16
BEND2	3	1	3	2	1	4	22	6	7	1	1	1	7	1	1	5	5	5
BEND3	6	10	9	18	8	15	47	20	24	9	5	6	18	10	6	2	8	8
BEND4	4	2	1	13	7	10	20	9	8	1	3	8	8	3	5	3	4	11
BEND5	19	19	20	48	8	10	42	30	22	8	4	10	33	8	4	7	10	21
BEND6	3	9	6	27	7	10	35	22	21	4	1	9	19	7	6	1	6	12
BEND7	5	9	17	34	7	9	48	34	24	10	10	10	17	13	4	2	8	30
BEST1	4	7	10	15	8	13	22	9	15	6	4	3	20	5	3	3	8	6
BEST3	2	2	5	10	13	7	35	11	10	10	8	4	12	1	4	2	4	17
BEST4	3	2	10	16	4	9	43	20	15	4	1	8	12	8	2	2	3	12
BET1	7	6	14	19	8	8	32	26	20	8	10	9	17	12	5	4	8	19
BET1L	15	10	13	34	11	15	49	48	27	13	4	7	24	7	1	5	8	28
BEX1	32	27	26	95	99	36	360	339	240	90	87	117	64	94	57	54	27	205
BEX2	27	21	31	112	38	42	141	104	88	30	39	48	52	38	23	18	29	67
BEX3	42	33	30	115	43	50	161	178	95	49	39	37	83	46	29	25	34	106
BEX4	40	36	41	113	50	46	179	168	119	48	36	47	80	41	30	28	34	104
BEX5	10	5	14	23	13	9	69	37	32	15	11	16	17	6	6	11	7	25
BFAR	12	13	5	27	8	20	34	18	18	13	6	14	25	8	6	6	11	12
BFSP2	6	5	6	22	4	6	20	10	8	1	1	2	5	3	1	5	2	8
BGLAP	8	9	2	22	14	10	41	36	35	16	7	10	21	13	5	3	9	16
BGN	4	1	3	10	8	8	17	16	5	4	1	2	5	3	2	2	2	5
BHLHA15	6	4	6	21	5	16	21	12	18	5	7	9	23	1	1	4	10	14
BHLHB9	4	2	11	27	10	13	36	25	17	6	3	6	15	7	6	5	7	17
BHLHE22	7	3	6	11	17	6	63	67	26	20	11	9	10	9	11	9	7	34
BHLHE40	4	7	2	22	5	9	25	21	11	3	3	10	9	3	3	2	8	12
BHLHE41	7	3	6	18	7	11	26	11	19	2	1	4	12	2	1	1	4	4
BHMT2	8	5	9	16	6	9	45	40	16	13	11	17	25	8	9	7	2	21
BICD1	40	25	58	154	7	55	58	39	8	17	2	11	120	7	9	6	42	30
BICD2	16	13	17	35	10	25	41	34	26	11	12	13	28	8	3	5	10	20
BICDL1	7	9	8	31	10	7	38	19	11	6	4	3	16	5	5	5	6	12
BICDL2	4	7	5	21	8	6	31	8	16	3	3	5	13	4	4	3	5	13
BICRA	20	7	11	43	2	21	55	14	15	7	5	7	35	6	4	3	8	10
BICRAL	6	10	14	35	9	15	28	29	18	13	7	9	23	5	4	2	5	15
BID	8	7	3	21	7	13	40	21	15	5	3	9	22	10	2	4	7	28
BIN1	19	15	23	60	8	19	49	34	18	9	9	13	43	10	6	7	16	14
BIN3	6	7	10	17	7	7	35	14	10	4	4	4	10	4	3	6	5	8
BIRC2	14	12	11	46	10	18	55	30	18	10	5	14	39	12	8	2	12	29
BIRC5	79	58	79	249	106	105	376	340	255	92	97	126	178	72	63	59	109	185
BIRC6	15	15	18	58	9	32	61	44	24	6	15	11	44	7	11	5	25	35
BIVM	13	9	18	49	3	17	48	21	19	5	5	13	23	7	6	5	12	26
BLCAP	16	21	24	71	1	41	38	21	14	8	3	4	54	6	6	1	21	10
BLID	2	1	5	11	3	6	28	17	13	3	1	3	16	3	7	2	1	5
BLK	7	8	1	20	23	8	112	93	59	24	19	30	13	21	10	13	4	53
BLM	13	24	12	36	10	25	69	65	40	15	14	16	36	13	8	8	15	25
BLMH	8	13	15	35	9	14	46	31	14	9	8	5	25	5	8	5	18	20
BLOC1S1	21	27	23	66	16	33	83	54	42	25	14	25	67	15	21	10	22	53
BLOC1S2	13	14	13	29	12	14	40	30	29	9	9	5	25	5	6	5	12	21
BLOC1S3	4	5	4	28	4	13	40	18	7	2	6	5	20	2	3	4	4	7
BLOC1S4	15	6	12	24	4	11	32	22	10	10	4	8	18	3	2	1	5	12
BLOC1S5	7	14	9	21	5	9	30	18	9	5	6	8	10	1	4	1	7	14
BLOC1S6	29	26	24	95	18	44	91	75	63	12	10	26	57	14	13	14	23	48
BLVRA	8	7	7	20	9	11	46	25	12	5	3	14	14	4	3	6	6	15
BLZF1	5	7	10	34	6	17	60	29	26	16	7	10	21	7	7	6	10	26
BMERB1	78	57	97	236	72	93	295	266	191	78	62	117	171	56	53	38	56	167
BMF	7	6	6	17	3	16	46	14	15	3	5	3	21	1	3	6	14	19
BMI1	110	74	113	382	19	183	109	82	60	28	19	30	238	19	10	17	107	50
BMP1	5	6	3	23	11	11	41	32	22	4	9	6	19	9	1	7	4	18
BMP15	6	5	15	15	7	11	41	18	9	4	7	4	17	2	1	5	5	14
BMP2	6	9	9	19	11	8	39	19	11	1	3	3	19	7	1	5	6	6
BMP2K	6	7	6	30	6	8	44	34	16	10	8	11	28	10	6	3	8	18
BMP3	6	5	7	25	4	7	37	14	17	5	4	4	16	10	5	2	9	10
BMP7	13	7	12	28	3	16	32	25	27	6	4	10	28	4	1	5	12	18
BMP8A	20	14	14	47	42	15	187	197	142	51	45	57	49	44	26	30	23	109
BMP8B	3	10	13	20	33	7	153	120	92	38	35	50	23	38	32	32	9	87
BMPER	5	1	3	20	7	6	38	19	15	10	1	13	11	6	1	3	4	15
BMPR1A	15	8	5	28	6	11	35	24	15	1	8	11	19	6	4	5	7	20
BMPR2	25	16	20	57	7	30	60	51	30	10	4	13	52	12	6	8	27	28
BMS1	16	11	23	50	9	21	63	40	38	17	9	13	30	11	8	8	19	24
BMT2	20	11	11	27	10	17	45	18	30	4	3	7	36	6	8	7	11	17
BNC1	7	8	7	20	8	16	24	18	10	4	2	5	20	7	4	7	5	12
BNIP1	9	7	9	18	7	8	37	23	10	4	7	4	25	2	3	3	7	17
BNIP2	28	23	39	81	35	42	89	90	50	25	12	27	79	19	14	11	24	48
BNIP3	17	12	16	57	28	25	99	77	54	16	14	17	51	19	14	12	14	38
BNIP3L	32	45	43	134	31	46	112	71	57	30	18	27	120	18	10	15	48	50
BOC	6	8	5	14	176	4	650	646	455	195	124	196	16	191	105	127	5	408
BOD1	17	13	23	77	28	16	96	70	60	21	26	23	46	19	16	16	16	51
BOD1L1	16	8	11	36	11	20	52	27	27	5	2	12	26	4	4	4	19	17
BOD1L2	2	6	4	12	4	6	29	15	20	2	3	3	12	7	3	6	6	7
BOK	8	7	12	37	12	15	38	18	20	10	5	5	22	5	9	6	12	15
BOLA1	5	3	12	24	10	14	41	26	14	6	4	8	31	8	4	9	9	19
BOLA2B	18	15	40	67	16	36	85	57	57	13	12	20	62	13	9	8	28	30
BOLA3	4	8	13	37	11	19	49	27	23	9	9	8	20	3	2	2	9	14
BOLL	8	8	5	18	4	9	23	10	20	7	10	2	12	5	3	5	7	8
BOP1	6	8	9	22	2	13	25	30	11	8	4	4	22	7	7	3	11	8
BORA	2	5	6	20	2	6	27	23	13	6	2	1	12	3	3	1	6	15
BORCS5	8	10	5	32	1	14	34	11	28	9	5	1	26	5	5	1	14	12
BORCS6	1	6	5	11	3	6	28	6	12	5	6	1	9	7	1	1	4	7
BORCS7	7	8	7	28	2	18	31	27	21	7	9	6	33	8	3	5	17	14
BORCS8	6	15	16	41	9	20	42	16	23	3	2	7	28	10	3	6	9	15
BPGM	6	15	12	42	4	17	41	22	24	11	5	9	24	6	3	5	22	11
BPHL	17	13	23	64	7	31	42	32	21	5	3	4	48	8	5	5	15	17
BPIFA2	1	6	12	28	5	4	37	21	15	8	2	7	15	6	2	8	7	12
BPIFA3	5	5	10	26	6	16	45	12	15	5	3	4	17	7	3	1	6	15
BPIFB3	3	5	6	16	1	5	25	12	17	1	1	6	12	3	1	4	3	6
BPNT1	9	3	12	27	11	15	42	24	15	3	3	5	19	6	2	3	10	10
BPNT2	14	10	8	52	11	30	66	28	19	13	9	12	43	13	9	5	17	28
BPTF	53	43	57	172	24	68	116	88	61	23	15	29	141	30	24	20	43	54
BRAF	23	19	20	66	18	28	63	61	32	17	18	15	65	14	10	11	19	29
BRAP	12	7	10	24	9	14	40	19	26	3	4	5	21	8	4	1	9	17
BRAT1	14	10	10	36	3	15	41	31	27	10	7	8	46	6	6	3	9	13
BRCA1	9	11	16	55	10	28	47	27	25	9	8	12	31	7	5	5	14	24
BRCA2	5	6	9	24	9	10	32	14	12	8	3	8	18	8	4	5	14	10
BRCC3	11	7	10	34	17	7	57	51	47	13	9	15	29	9	5	3	6	27
BRD1	16	15	17	54	5	16	44	26	21	10	5	4	35	16	10	4	19	25
BRD2	41	31	42	143	37	52	153	134	98	40	36	30	123	44	33	21	58	103
BRD3	30	28	31	116	15	50	61	53	38	16	10	17	88	9	6	10	32	27
BRD3OS	14	10	9	21	5	8	34	12	15	10	4	9	12	4	2	4	8	8
BRD4	34	28	44	126	55	54	156	133	85	36	32	46	93	51	35	30	47	83
BRD7	14	11	19	61	18	22	103	66	51	24	17	21	46	19	12	14	22	51
BRD8	25	30	21	95	15	49	73	51	35	9	16	14	85	10	10	10	39	53
BRD9	13	9	10	32	6	17	43	33	21	9	6	6	28	7	3	6	16	29
BRF1	26	13	15	58	12	22	60	30	31	8	4	12	35	11	4	1	11	25
BRF2	8	7	6	21	6	13	24	13	16	1	8	11	16	7	1	3	9	12
BRI3	23	12	27	63	32	29	144	139	93	22	22	31	60	30	23	19	31	92
BRICD5	9	10	10	43	2	15	48	24	20	3	9	10	33	7	2	6	12	20
BRINP1	15	9	15	40	13	23	44	17	22	5	8	8	38	4	6	6	10	13
BRINP2	6	10	4	17	4	10	28	15	19	3	4	9	17	10	3	3	5	8
BRINP3	5	4	7	24	3	9	22	9	9	2	5	2	15	6	1	2	9	6
BRIP1	12	14	10	46	13	15	49	23	21	6	10	11	31	3	4	7	18	17
BRIX1	23	10	13	38	13	9	40	35	22	12	7	11	23	10	12	4	11	20
BRK1	23	25	28	84	24	45	101	105	62	29	18	27	65	23	17	15	39	60
BRME1	17	14	22	64	20	25	97	54	52	14	11	14	38	15	13	11	23	27
BRMS1	18	14	22	41	17	24	68	63	32	16	14	13	35	14	14	10	24	46
BRMS1L	9	1	11	28	5	7	35	23	16	6	5	5	18	5	4	6	13	7
BROX	17	9	14	37	7	14	57	34	27	6	7	10	30	6	9	3	10	22
BRPF1	4	3	7	30	3	13	34	15	22	5	6	6	20	6	3	1	6	18
BRPF3	17	7	21	66	17	27	59	43	26	9	7	14	60	8	9	12	22	29
BRS3	3	7	12	19	7	6	39	22	12	5	2	8	18	4	2	2	7	13
BRSK1	13	20	9	47	2	18	51	32	18	7	4	5	45	3	2	9	11	15
BRSK2	21	19	25	65	10	33	78	59	26	15	11	25	36	8	6	11	19	29
BRWD1	37	24	34	112	19	47	79	56	51	21	20	23	94	12	22	9	26	43
BRWD3	10	13	19	40	10	19	65	38	27	14	12	8	34	12	6	6	19	29
BSCL2	22	10	23	48	10	25	35	30	23	10	5	9	30	10	3	5	17	25
BSDC1	24	12	22	78	17	17	80	66	34	13	12	18	58	22	10	5	17	31
BSG	36	26	49	113	29	55	179	117	100	44	35	35	98	37	28	27	49	80
BSN	11	15	19	56	9	22	64	38	30	9	7	9	39	18	4	6	13	19
BSND	6	7	9	23	4	7	27	15	14	8	2	5	23	3	4	4	5	5
BSPRY	4	3	13	20	5	5	33	8	13	4	1	2	11	5	2	1	3	6
BSX	4	6	4	24	8	7	27	14	10	4	3	7	13	5	4	1	7	4
BTAF1	11	17	12	54	9	18	70	37	30	17	9	10	42	15	12	9	30	32
BTBD1	13	9	15	42	7	21	66	35	31	8	7	16	32	8	9	7	14	22
BTBD10	17	18	19	60	8	23	39	37	30	12	10	11	28	5	6	5	21	19
BTBD11	7	7	5	14	22	5	86	78	65	18	12	19	16	25	20	16	7	44
BTBD17	4	1	5	18	4	5	41	10	13	5	5	3	8	3	3	1	3	8
BTBD18	7	5	9	20	6	8	20	15	11	4	4	9	16	4	3	1	5	6
BTBD19	9	5	4	30	8	6	48	27	27	3	4	8	22	3	7	2	3	11
BTBD2	12	16	20	60	10	44	88	64	39	23	18	17	61	21	16	8	30	48
BTBD3	9	7	12	37	9	20	54	45	28	13	10	14	23	8	10	14	12	30
BTBD6	26	35	43	91	19	48	79	60	37	20	15	15	74	10	12	11	29	43
BTBD7	4	8	6	35	8	11	44	23	18	7	7	8	24	6	1	3	12	15
BTBD9	8	7	8	34	9	12	61	30	13	9	9	10	30	8	6	10	15	22
BTC	12	13	20	34	7	16	34	20	25	8	4	10	31	4	1	6	10	16
BTD	3	3	7	18	4	9	28	16	16	5	3	2	15	8	4	6	5	9
BTF3	54	61	95	256	144	124	505	467	297	137	92	150	184	116	76	88	79	317
BTF3L4	25	24	27	48	13	33	65	62	29	11	17	24	35	15	10	14	22	37
BTG1	24	16	32	74	32	39	134	108	66	26	22	28	104	40	21	16	34	71
BTG2	7	14	20	45	304	18	1265	1234	806	389	259	335	41	310	194	222	11	734
BTG3	8	6	9	20	20	21	86	80	41	25	23	25	26	26	17	8	11	47
BTG4	3	5	3	9	4	12	36	11	11	7	1	1	9	5	2	6	2	4
BTLA	4	3	5	20	1	7	31	16	15	6	2	4	15	9	2	2	7	9
BTN2A1	15	14	16	54	7	23	43	32	24	8	8	8	46	11	5	10	24	24
BTN3A1	12	12	16	60	12	22	31	16	12	2	5	8	38	5	4	5	26	14
BTN3A2	3	1	4	11	3	2	32	6	17	5	3	5	16	3	1	2	3	1
BTN3A3	9	13	9	27	9	11	39	29	8	8	1	11	31	2	8	2	11	16
BTNL2	6	3	7	16	5	7	22	4	4	7	1	1	15	4	4	1	5	8
BTNL3	2	7	11	26	1	9	16	17	13	1	6	4	17	1	2	3	6	7
BTRC	6	3	9	31	3	19	53	15	12	10	7	12	24	5	2	3	5	19
BUB1	9	5	7	23	6	10	40	37	22	13	6	11	18	10	2	5	11	15
BUB1B	6	8	11	43	12	14	36	37	31	12	15	6	31	13	6	5	10	25
BUB3	15	28	24	101	25	39	99	73	53	31	29	33	78	15	17	15	22	49
BUD13	11	4	3	31	9	11	36	18	16	9	6	6	18	13	10	10	7	15
BUD23	17	10	22	52	14	25	62	39	30	14	10	3	32	15	7	11	26	32
BUD31	10	20	7	49	21	32	124	92	55	15	14	33	42	26	14	15	18	54
BVES	4	4	1	17	10	6	48	26	26	8	15	9	15	13	4	6	2	20
BYSL	9	4	15	28	10	14	36	23	23	7	6	11	18	5	5	4	9	12
BZW1	21	19	28	81	27	40	105	89	64	24	15	31	67	31	14	18	25	53
BZW2	8	11	17	40	4	27	40	38	21	17	5	8	20	2	6	5	15	22
C10orf105	9	4	3	18	3	9	31	18	15	2	6	6	6	4	3	1	3	9
C10orf143	6	8	1	17	3	13	28	11	15	7	3	1	10	2	5	2	3	7
C10orf67	5	3	7	16	2	5	31	10	11	7	3	4	12	2	5	2	5	6
C10orf71	6	3	12	27	7	5	29	20	11	6	5	2	15	6	5	4	9	12
C10orf82	4	4	2	17	1	6	35	15	14	3	6	6	11	2	2	4	6	4
C10orf88	9	5	7	21	9	11	42	18	12	6	6	7	17	3	2	2	6	17
C10orf90	6	1	4	15	5	8	32	12	9	3	5	4	9	4	4	1	6	9
C10orf95	7	2	9	19	2	12	24	19	14	5	5	6	14	8	2	1	8	8
C10orf99	6	4	7	28	4	8	29	14	16	5	7	8	17	4	3	1	6	13
C11orf1	6	9	11	32	3	8	40	10	15	4	2	5	20	4	4	4	15	10
C11orf16	5	5	6	21	7	7	26	18	9	3	3	3	7	7	1	4	9	7
C11orf21	10	10	12	39	7	16	55	29	36	10	10	9	37	9	3	8	10	17
C11orf24	4	8	4	29	9	10	41	14	15	7	4	10	17	3	2	3	9	11
C11orf42	5	4	6	13	3	5	19	12	3	4	5	3	7	4	5	2	5	1
C11orf49	10	8	14	34	7	11	62	27	18	10	7	9	32	8	9	4	17	18
C11orf54	12	8	4	34	4	17	55	40	25	12	8	12	29	5	2	7	12	31
C11orf58	81	68	80	214	58	107	286	243	169	70	52	81	158	62	52	45	62	159
C11orf68	3	8	10	19	4	20	40	21	17	7	2	10	17	5	3	4	8	17
C11orf71	14	10	17	45	4	25	40	21	25	9	2	7	43	11	5	3	14	17
C11orf80	10	7	12	43	12	9	36	16	13	8	8	13	12	5	4	5	10	18
C11orf91	3	4	3	8	2	5	32	13	13	7	4	3	15	2	4	2	3	15
C11orf96	4	3	4	16	6	9	37	24	15	8	4	5	16	3	3	1	9	22
C11orf97	3	4	5	14	2	7	33	10	6	3	3	4	8	10	1	3	3	8
C12orf29	8	14	10	40	13	16	43	26	26	11	6	9	25	12	4	6	10	19
C12orf4	3	5	4	23	3	6	44	10	8	1	5	6	15	1	3	1	7	8
C12orf40	3	1	4	12	4	6	30	6	5	7	2	5	10	1	2	2	4	1
C12orf43	6	8	10	24	10	14	36	16	18	8	1	6	14	3	2	2	12	11
C12orf50	1	5	6	10	5	6	30	11	6	4	4	1	10	7	4	5	3	6
C12orf56	3	4	4	17	7	10	33	23	15	7	2	6	12	6	5	1	4	9
C12orf57	39	37	36	112	30	55	129	133	92	37	27	33	62	23	19	13	39	76
C12orf60	16	7	10	44	5	21	28	14	15	4	3	4	37	6	5	2	10	3
C12orf73	7	3	2	16	10	2	30	20	9	2	4	11	15	5	2	4	7	11
C12orf75	3	2	2	14	3	13	33	24	14	4	4	4	17	6	6	3	7	9
C12orf76	6	12	13	36	7	18	48	19	21	10	4	12	24	5	4	3	14	13
C14orf119	9	13	17	40	14	15	39	34	16	5	10	8	18	5	7	9	9	28
C14orf132	15	12	17	25	9	15	29	15	14	12	5	5	22	5	2	4	8	15
C14orf177	3	3	5	12	2	6	28	14	11	4	1	4	9	4	5	2	6	10
C14orf180	2	3	3	14	7	10	26	9	9	3	1	2	16	2	6	1	4	8
C14orf28	8	13	6	24	2	8	46	24	8	2	5	2	26	5	3	2	3	8
C14orf93	5	2	4	21	6	1	34	12	6	2	3	4	11	3	2	5	7	12
C15orf39	9	10	9	20	7	15	25	18	22	9	7	7	22	2	2	3	9	15
C15orf40	15	11	19	46	3	20	52	28	21	10	4	6	33	18	5	4	21	20
C15orf48	10	7	18	46	11	23	42	25	24	13	4	9	34	8	6	6	14	17
C15orf61	3	4	17	18	11	17	30	25	25	8	3	11	27	7	5	1	13	16
C15orf62	13	14	21	41	21	22	58	46	38	18	10	17	38	13	4	10	12	17
C15orf65	11	4	7	18	6	10	42	15	13	6	1	4	24	7	2	3	5	14
C16orf46	7	3	2	23	4	9	26	15	10	7	5	2	16	3	1	3	3	13
C16orf70	12	6	7	26	6	14	27	19	15	7	10	11	16	8	3	6	7	7
C16orf72	23	17	22	73	12	36	69	41	36	12	17	16	48	14	7	6	29	27
C16orf74	3	6	14	26	6	9	43	24	17	9	5	6	15	8	7	5	6	10
C16orf82	9	7	10	24	7	10	45	22	17	10	4	7	10	3	3	1	4	19
C16orf86	8	12	9	18	3	13	34	21	19	4	3	3	21	2	7	2	14	12
C16orf87	16	21	11	47	9	15	44	33	26	6	11	17	47	10	6	3	13	20
C16orf89	11	9	5	31	4	7	24	13	9	7	2	6	10	10	3	3	6	9
C16orf91	13	12	18	41	8	15	48	23	19	11	3	9	23	3	2	7	17	13
C16orf95	5	10	21	37	7	20	48	19	21	4	5	7	37	11	4	2	17	11
C16orf96	3	5	5	18	2	6	28	15	6	2	2	6	14	7	4	3	7	9
C17orf100	4	8	4	23	10	7	46	29	28	5	5	6	17	7	6	3	6	18
C17orf107	8	5	5	8	5	4	28	11	10	4	4	9	13	4	4	1	3	14
C17orf113	7	8	11	25	4	9	28	14	14	5	3	4	30	4	1	4	8	11
C17orf49	5	2	10	14	14	9	71	42	35	14	7	17	23	11	10	9	7	26
C17orf58	13	14	23	47	7	18	49	36	16	8	7	9	24	10	3	2	16	17
C17orf75	20	23	23	70	19	29	51	40	20	5	13	12	71	5	9	9	28	23
C17orf80	15	14	23	40	13	26	51	44	26	17	6	14	51	16	6	4	20	30
C17orf97	5	6	9	26	5	12	32	28	18	6	7	3	18	8	3	7	7	18
C17orf98	6	8	8	18	3	5	22	12	16	2	7	5	15	2	1	2	6	2
C18orf21	13	14	18	44	10	22	46	47	38	9	9	9	40	12	6	9	13	33
C18orf25	9	10	15	43	9	21	50	34	30	8	5	11	24	5	9	5	9	19
C18orf32	17	14	22	65	13	28	89	65	37	24	19	21	46	24	24	11	17	49
C18orf54	10	8	5	24	8	9	61	37	25	12	8	5	25	10	3	4	5	19
C18orf63	4	2	6	14	5	11	32	13	13	4	1	1	14	5	5	2	6	10
C19orf12	11	12	9	29	6	15	34	15	10	10	2	9	24	4	3	5	7	10
C19orf25	9	7	9	39	13	20	54	30	30	6	9	10	37	12	6	4	20	14
C19orf38	6	4	5	17	9	10	47	16	13	1	7	6	8	5	1	3	5	14
C19orf44	1	6	6	18	3	10	35	19	12	3	2	1	11	5	6	3	7	14
C19orf47	15	8	10	28	2	27	33	17	16	3	4	3	17	6	3	5	7	17
C19orf48	14	11	15	36	19	28	83	59	36	15	14	15	38	13	6	12	11	43
C19orf53	14	9	15	49	18	19	67	41	38	13	13	14	32	12	6	4	19	27
C19orf54	4	4	9	30	4	10	38	18	11	9	9	4	21	4	2	4	11	7
C19orf73	5	3	5	21	3	10	32	14	17	3	2	2	18	5	6	5	7	13
C19orf81	17	6	22	28	9	14	43	25	17	9	10	10	28	5	2	2	12	13
C19orf84	8	6	10	18	3	13	42	13	15	7	3	6	5	7	1	5	4	10
C1D	8	11	11	42	7	18	71	38	31	10	7	8	30	16	8	7	14	30
C1GALT1	10	6	10	34	9	11	51	26	18	4	5	11	29	8	4	6	7	19
C1GALT1C1	3	5	4	22	11	15	48	35	28	9	8	16	13	9	6	8	4	23
C1orf109	11	10	7	31	8	15	43	18	29	10	4	16	29	9	6	2	17	30
C1orf112	11	12	10	40	15	6	43	33	21	13	9	5	26	10	5	4	7	23
C1orf115	11	16	8	23	7	8	23	18	18	4	8	5	23	5	2	6	2	13
C1orf116	15	11	15	41	14	23	74	56	39	17	11	13	32	8	9	8	7	32
C1orf122	15	12	15	44	10	30	39	45	29	11	6	13	40	9	5	4	12	31
C1orf127	2	5	4	14	1	7	29	15	9	2	2	4	11	3	5	2	3	4
C1orf141	6	4	4	29	5	7	18	14	19	5	2	4	12	7	4	1	7	5
C1orf146	7	3	7	14	5	8	20	7	3	4	4	1	11	7	6	3	1	10
C1orf158	4	3	1	14	4	6	36	12	7	5	3	1	10	9	1	1	7	8
C1orf159	15	14	28	53	12	21	57	34	32	22	4	14	41	10	6	7	18	31
C1orf162	6	7	5	23	4	4	34	10	13	4	2	10	17	7	4	4	5	16
C1orf167	2	6	6	11	5	3	24	12	8	3	5	3	8	3	3	2	4	4
C1orf174	13	15	25	50	12	28	79	44	36	14	13	14	43	15	12	2	26	32
C1orf189	10	11	9	29	9	12	46	22	16	8	7	10	18	6	5	4	4	12
C1orf198	11	5	11	19	16	7	46	27	20	11	5	8	13	12	8	7	12	26
C1orf21	9	12	16	39	13	25	88	50	44	14	19	19	34	17	9	11	21	47
C1orf210	5	7	7	23	1	7	24	13	14	2	3	4	12	1	7	2	4	4
C1orf216	13	12	8	39	6	15	32	24	22	6	4	6	28	3	5	7	13	20
C1orf226	10	5	8	22	4	8	30	11	12	4	5	2	13	4	3	2	6	9
C1orf232	6	3	4	13	3	6	21	11	11	4	2	4	20	3	3	6	3	4
C1orf35	6	3	11	19	7	13	34	14	13	7	3	7	24	5	2	2	1	10
C1orf43	28	16	24	86	29	35	148	119	93	39	35	33	52	37	13	25	21	84
C1orf50	5	8	8	29	6	12	46	19	15	5	2	3	21	5	3	3	11	11
C1orf52	11	9	17	52	17	24	61	42	40	12	7	10	41	11	10	7	24	21
C1orf54	3	1	3	15	4	8	22	7	4	4	1	1	10	4	5	1	4	2
C1orf74	3	5	7	18	9	15	22	14	10	5	3	4	22	7	2	4	6	11
C1orf87	7	4	9	17	3	6	46	15	12	4	1	6	8	2	5	5	3	10
C1QA	10	6	9	19	6	9	23	14	11	2	5	4	19	4	4	3	7	7
C1QB	28	17	25	57	11	24	43	37	28	14	11	10	56	11	4	8	14	26
C1QBP	12	18	23	54	24	25	70	73	46	27	13	15	28	19	14	5	19	42
C1QC	6	4	6	20	9	10	26	15	11	1	2	1	15	3	2	2	7	7
C1QL1	7	3	8	19	5	5	31	12	4	3	7	5	14	3	1	2	5	17
C1QL2	8	10	13	44	9	18	46	37	33	14	7	16	31	9	8	5	14	25
C1QL4	5	12	7	14	4	10	32	9	11	5	3	5	15	5	2	4	7	11
C1QTNF1	5	6	16	22	9	14	43	27	18	7	1	7	20	3	4	4	8	14
C1QTNF2	6	7	9	16	3	3	25	17	14	10	8	3	20	5	3	3	4	6
C1QTNF3	9	2	4	26	4	10	36	15	7	6	9	8	15	12	2	4	10	16
C1QTNF4	12	12	9	40	14	13	83	71	51	17	9	26	22	19	10	6	9	48
C1QTNF5	7	8	9	17	2	10	31	13	14	4	2	3	29	1	1	4	5	7
C1QTNF6	3	3	4	20	4	7	15	6	10	4	6	6	12	3	1	2	2	8
C1QTNF9	4	10	6	29	10	12	32	25	15	5	1	6	21	6	3	1	7	18
C1QTNF9B	8	10	8	28	9	13	48	24	17	13	7	4	17	11	3	2	6	9
C2	6	1	5	26	3	11	31	10	8	1	5	5	11	1	2	1	4	6
C20orf144	5	8	10	26	6	13	50	16	15	5	6	8	21	10	5	3	3	10
C20orf173	3	3	15	17	1	7	29	5	7	3	3	2	9	5	1	2	3	12
C20orf202	12	2	12	13	6	6	31	11	12	6	5	3	20	4	5	1	5	8
C20orf203	6	2	10	21	7	7	27	22	16	6	4	4	14	3	4	3	13	7
C20orf204	10	11	11	38	8	15	51	13	11	6	4	11	20	10	6	5	12	19
C20orf27	9	4	6	36	6	13	55	25	19	5	10	7	22	11	1	5	11	22
C20orf85	5	8	2	15	4	8	26	17	15	5	2	4	12	4	3	3	4	16
C20orf96	11	18	19	67	7	23	55	36	32	17	10	16	57	15	4	6	14	36
C21orf58	7	10	10	29	3	14	30	30	17	9	7	5	23	2	5	4	7	15
C21orf62	4	3	4	16	1	6	27	13	9	4	3	3	16	5	5	4	7	7
C21orf91	5	4	6	15	6	13	41	35	16	10	9	13	15	5	5	5	3	20
C22orf15	10	11	13	60	10	18	64	30	32	13	5	16	38	5	6	5	10	18
C22orf39	13	15	20	50	9	17	49	37	24	13	11	14	40	9	6	5	15	24
C22orf42	7	8	6	18	11	9	33	16	16	7	6	2	14	6	3	5	8	8
C2CD2	7	5	6	22	6	6	32	21	16	7	4	8	18	6	2	6	7	9
C2CD2L	17	11	9	33	8	17	35	23	17	6	4	7	28	14	4	2	11	17
C2CD3	6	7	9	37	7	8	32	31	15	5	5	10	26	9	9	9	12	13
C2CD4A	4	3	4	16	6	4	26	7	8	3	5	6	6	4	1	2	2	2
C2CD4B	9	6	9	14	2	4	38	21	10	4	3	2	15	2	3	3	11	22
C2CD5	26	26	34	107	12	37	74	49	43	18	14	17	71	22	13	13	22	47
C2CD6	6	1	13	16	1	9	33	13	13	4	3	5	12	5	2	4	10	7
C2orf15	4	2	5	15	5	4	31	12	19	4	2	7	13	3	1	1	11	10
C2orf42	13	10	16	40	7	21	55	33	22	8	6	16	37	2	3	7	13	20
C2orf49	21	12	13	42	10	24	60	35	33	17	2	18	26	10	9	6	12	22
C2orf66	6	2	12	22	5	8	38	19	21	2	4	8	14	7	3	3	2	10
C2orf68	15	6	17	34	5	11	38	24	18	5	5	9	33	9	2	4	10	21
C2orf69	10	18	10	30	10	19	88	28	28	11	12	17	45	8	11	6	17	35
C2orf74	4	2	4	17	9	5	41	15	21	11	2	10	13	6	9	10	8	19
C2orf76	5	4	6	19	7	5	32	14	4	1	1	9	8	2	2	2	4	16
C2orf81	12	12	8	47	13	12	50	24	18	5	7	12	19	12	6	6	8	15
C2orf83	5	6	2	15	7	4	25	11	10	6	5	4	8	2	3	4	4	12
C2orf91	1	3	3	18	7	6	27	13	9	3	2	4	14	6	7	2	8	8
C2orf92	8	5	8	25	5	8	34	21	8	5	4	3	24	3	1	1	13	8
C3	1	2	3	9	1	4	29	3	9	4	2	1	6	2	1	6	4	2
C3AR1	7	3	3	26	12	8	35	17	28	10	4	6	23	1	3	5	8	12
C3orf14	18	10	11	44	17	20	95	67	57	16	19	27	43	16	18	19	10	42
C3orf18	9	6	7	30	5	9	40	29	19	5	3	10	29	5	1	4	7	15
C3orf22	16	12	13	52	5	20	58	35	25	6	8	14	32	7	6	11	8	21
C3orf33	5	4	9	18	7	11	46	33	27	8	3	5	15	3	2	5	9	12
C3orf35	4	3	3	13	12	9	29	18	16	3	1	5	19	7	1	2	7	8
C3orf36	1	2	1	9	2	6	22	16	18	2	4	7	8	2	2	2	6	8
C3orf38	12	9	13	49	10	17	50	47	34	7	8	14	30	15	6	7	13	17
C3orf52	12	7	6	21	3	7	30	17	19	3	3	5	19	7	4	2	7	12
C3orf62	8	7	10	25	5	5	38	18	18	9	4	4	28	9	5	1	12	16
C3orf70	4	5	2	26	4	8	38	26	14	5	9	3	21	5	1	5	10	15
C3orf80	8	7	10	23	2	4	33	22	17	7	2	6	13	2	1	1	6	15
C3orf85	3	2	7	8	5	2	32	10	10	5	5	5	7	1	1	1	4	3
C4orf17	4	2	5	15	7	10	19	15	4	4	2	9	12	3	1	5	7	3
C4orf3	27	14	20	43	12	17	77	44	32	12	25	14	28	9	8	6	20	41
C4orf33	6	7	14	19	7	15	29	15	14	1	4	6	23	3	2	2	8	7
C4orf45	8	6	11	28	8	9	36	20	19	10	3	4	13	6	6	10	2	17
C4orf46	113	93	118	280	110	116	507	426	346	135	90	151	234	97	67	69	93	269
C4orf47	3	7	4	22	10	7	32	12	14	3	5	7	14	1	1	4	5	13
C4orf48	12	13	14	23	4	16	43	24	20	2	6	6	12	2	2	2	11	17
C4orf51	16	17	18	51	5	34	31	32	20	7	6	8	42	5	3	3	14	20
C5	5	13	9	18	2	7	27	8	14	3	1	2	13	3	3	3	2	8
C5orf15	29	27	28	77	17	30	78	73	56	25	9	27	53	19	13	10	15	44
C5orf22	5	6	8	27	4	13	39	26	15	5	4	11	27	7	3	4	13	16
C5orf24	19	21	16	65	11	30	64	32	31	10	11	10	57	14	9	6	32	34
C5orf34	7	8	12	23	5	16	36	21	15	12	6	9	15	2	5	1	7	8
C5orf38	7	7	8	33	3	9	35	22	13	6	3	6	14	7	6	4	8	5
C5orf51	12	10	15	53	10	27	67	33	34	10	2	6	33	9	4	7	15	28
C5orf52	5	3	6	14	6	3	28	16	13	7	4	3	16	2	3	4	9	7
C5orf63	11	13	17	49	12	29	52	27	22	5	6	9	36	4	4	3	12	14
C6	20	23	22	46	9	19	57	39	31	16	9	5	56	19	6	11	22	29
C6orf120	5	11	5	18	9	11	39	16	8	7	6	4	20	2	2	6	11	8
C6orf132	8	5	3	24	9	20	31	22	13	4	1	10	12	2	1	4	7	15
C6orf136	16	15	15	55	7	17	47	27	17	7	10	7	34	5	3	2	18	17
C6orf223	3	7	5	16	9	8	29	9	8	6	4	3	14	5	2	3	7	10
C6orf226	14	8	13	31	5	18	30	26	10	5	7	7	27	5	8	6	12	17
C6orf47	11	5	6	34	8	10	37	20	13	7	3	6	32	5	1	6	9	13
C6orf58	6	12	2	15	4	8	35	13	5	3	1	4	19	7	2	4	6	6
C6orf62	33	23	47	142	30	63	163	112	82	33	20	30	114	34	18	15	49	80
C6orf89	18	23	21	71	11	24	48	22	30	9	8	8	55	9	4	3	20	21
C7	9	5	6	15	5	5	20	16	13	8	2	6	7	3	2	4	4	9
C7orf25	5	4	8	25	7	4	31	26	17	10	3	5	20	5	2	5	12	9
C7orf26	12	11	15	39	6	10	37	21	19	8	5	6	29	4	4	9	15	12
C7orf31	5	3	6	20	10	5	44	36	15	6	4	14	9	14	6	5	4	21
C7orf50	15	16	16	46	12	24	50	36	23	4	6	12	45	11	6	4	21	24
C7orf61	6	7	9	21	5	12	48	24	23	3	2	8	19	9	3	4	9	8
C8G	5	7	8	24	2	7	30	9	10	9	2	1	11	2	1	3	8	10
C8orf33	12	8	6	24	11	10	32	14	18	9	3	9	18	5	8	9	8	15
C8orf37	10	5	7	21	2	10	42	22	12	2	4	8	24	3	4	3	5	10
C8orf44	7	8	11	35	5	15	34	11	15	5	2	6	21	4	3	5	8	12
C8orf48	5	8	9	32	4	3	40	18	6	6	3	9	19	3	1	1	6	14
C8orf58	9	6	5	31	12	14	43	24	12	7	5	7	32	7	4	4	6	20
C8orf74	24	24	35	73	20	34	82	69	55	15	18	18	66	14	8	11	22	43
C8orf76	7	3	3	11	3	4	27	21	9	3	3	2	6	4	4	3	10	9
C8orf82	19	13	15	47	8	21	58	53	32	11	3	15	42	10	11	4	12	24
C8orf88	1	2	3	5	12	6	69	50	29	11	6	12	8	10	5	6	1	31
C9	10	12	12	29	4	15	47	18	17	7	9	6	23	9	3	3	8	15
C9orf116	3	1	5	23	8	8	24	13	5	3	3	3	22	4	1	1	9	3
C9orf131	4	6	6	18	1	8	31	12	13	2	5	3	11	5	5	3	4	3
C9orf152	7	9	8	29	8	17	32	18	15	6	3	7	21	2	2	2	6	15
C9orf24	6	1	7	18	5	6	28	9	14	3	2	6	16	3	3	8	7	12
C9orf40	13	13	11	41	7	22	46	34	18	11	4	11	25	9	6	4	15	13
C9orf43	6	4	13	22	3	13	22	8	8	3	2	4	21	4	1	4	7	6
C9orf50	6	1	4	27	3	12	35	10	9	6	2	9	13	4	1	4	6	14
C9orf64	2	10	4	21	2	14	27	25	16	4	6	7	23	9	7	1	5	15
C9orf72	11	8	9	34	7	14	52	30	28	7	8	8	32	11	7	8	11	15
C9orf78	8	10	15	37	4	13	35	10	10	1	5	1	28	2	2	2	8	11
C9orf85	2	7	8	19	5	12	19	13	12	7	3	8	16	8	3	2	9	9
CA10	45	47	43	137	5	39	26	15	6	7	5	6	163	4	3	4	29	14
CA11	9	15	15	34	7	24	36	18	10	2	2	8	21	6	7	1	17	12
CA14	4	4	12	30	8	8	81	46	28	10	8	16	17	9	4	6	5	34
CA2	2	5	2	12	4	7	33	15	18	4	3	3	12	6	3	3	2	13
CA3	5	4	6	17	8	7	38	17	16	4	7	6	11	7	2	2	9	18
CA4	70	70	75	219	6	154	19	10	10	1	2	1	194	2	1	3	100	6
CA5A	10	4	13	20	13	11	42	21	15	10	5	8	22	7	8	2	2	12
CA5B	12	7	10	32	8	11	42	22	19	6	8	10	14	6	5	5	7	17
CA9	5	6	7	31	7	8	32	24	12	6	3	5	20	5	5	8	7	14
CAAP1	9	10	12	26	4	11	38	24	27	11	3	4	22	4	6	5	5	21
CAB39	11	10	12	36	11	17	50	31	28	10	4	12	29	9	7	6	8	30
CABIN1	15	17	18	62	18	25	54	37	21	12	9	15	62	9	11	6	11	22
CABLES1	14	7	3	34	1	14	59	10	12	4	4	6	22	4	1	4	12	9
CABLES2	5	7	5	26	4	12	28	20	15	5	5	8	26	6	6	1	8	12
CABP2	2	3	9	15	3	7	28	9	11	7	1	5	12	4	3	1	8	4
CABP5	9	8	11	30	8	14	40	19	11	7	4	8	21	12	3	6	14	11
CABP7	3	5	8	14	4	8	32	14	7	7	3	4	11	4	4	2	6	10
CABYR	4	5	4	27	6	6	29	17	14	4	6	3	16	4	4	5	6	12
CACFD1	8	2	9	37	4	19	31	16	8	4	6	3	19	6	1	1	11	9
CACHD1	13	10	16	36	16	15	68	45	38	16	11	17	27	16	9	5	14	22
CACNA1A	32	15	21	88	6	42	31	19	22	8	6	17	97	4	3	6	13	26
CACNA1B	3	7	7	19	9	10	29	17	6	3	1	4	17	1	1	1	8	11
CACNA1C	29	19	41	115	4	70	29	15	20	8	4	8	133	8	5	5	41	10
CACNA1E	9	6	9	32	7	12	32	25	17	6	3	6	12	9	2	8	7	11
CACNA1F	11	7	15	39	4	13	34	9	10	6	4	13	35	3	3	2	5	12
CACNA1G	6	8	5	22	1	13	41	16	6	5	2	4	31	3	3	3	5	6
CACNA1H	8	13	7	32	2	13	30	9	10	5	4	3	36	1	1	2	5	5
CACNA1I	6	6	10	16	3	12	27	8	14	3	1	2	21	4	1	5	4	7
CACNA1S	4	1	3	11	4	7	29	12	11	4	2	6	9	3	5	2	6	6
CACNA2D1	5	1	2	10	12	3	54	45	31	12	5	17	12	4	8	8	1	37
CACNA2D2	14	10	13	71	29	32	86	71	43	25	13	14	60	19	10	13	13	43
CACNA2D3	18	20	16	51	6	21	31	17	11	7	9	8	43	10	1	2	17	4
CACNB2	16	16	13	62	7	16	40	20	16	9	1	4	34	3	4	3	8	5
CACNB3	12	8	4	30	9	15	37	19	25	13	2	8	25	7	7	5	10	8
CACNB4	6	3	4	19	4	6	30	9	14	3	4	2	7	2	5	1	2	6
CACNG1	4	3	14	23	5	10	33	20	18	7	4	6	17	6	3	2	6	12
CACNG2	17	12	9	36	4	24	29	21	10	5	3	3	41	5	5	3	20	13
CACNG3	5	10	10	26	5	17	28	14	16	5	6	2	23	4	1	3	15	4
CACNG4	7	7	17	35	8	16	42	23	18	7	5	2	23	4	4	2	12	11
CACNG5	8	6	6	33	3	7	28	13	10	4	2	2	14	5	3	3	13	10
CACNG6	14	5	8	33	4	15	31	25	24	8	4	6	10	4	1	2	9	16
CACNG7	9	8	6	21	6	7	26	15	17	6	2	7	22	3	7	1	14	10
CACTIN	3	3	11	29	5	9	45	30	21	6	7	9	23	13	7	3	11	20
CACUL1	14	10	7	35	12	26	38	31	14	5	3	9	40	5	5	5	7	17
CACYBP	15	7	20	55	17	18	108	103	43	23	21	26	45	17	19	14	18	42
CAD	21	13	10	59	13	19	51	35	22	13	9	14	34	4	6	10	20	27
CADM1	71	76	90	392	68	122	228	226	156	43	42	70	222	48	34	38	89	126
CADM3	80	98	83	287	18	112	117	94	78	29	19	21	224	25	23	22	64	72
CADM4	17	10	13	38	17	13	40	31	24	10	6	7	37	9	7	5	13	25
CADPS	82	79	99	250	13	109	62	39	29	13	8	15	200	12	6	2	64	28
CADPS2	7	6	5	20	3	11	26	13	14	7	3	5	17	1	2	4	7	6
CALB1	7	7	5	13	5	7	30	15	24	5	5	9	16	5	4	3	6	24
CALB2	6	5	6	22	5	18	43	14	11	6	2	3	30	7	2	4	9	14
CALCB	4	2	3	11	27	7	256	204	137	28	39	15	13	32	24	34	4	157
CALCOCO1	30	30	25	113	12	28	68	64	40	12	5	12	86	17	10	7	25	26
CALCOCO2	8	8	8	24	10	15	60	37	20	11	5	12	25	9	4	7	6	25
CALCR	9	2	7	27	6	13	32	24	14	6	1	3	19	7	5	6	10	10
CALD1	10	10	9	49	25	13	86	76	65	28	21	29	28	16	23	20	10	67
CALHM2	12	7	12	35	15	5	51	29	30	12	3	14	23	5	5	3	12	19
CALHM3	15	7	8	32	7	10	43	19	24	5	5	4	27	5	4	2	5	10
CALHM4	6	4	6	23	8	8	35	16	20	7	5	6	18	4	5	1	5	14
CALHM6	6	3	10	23	4	4	34	13	18	3	8	4	13	5	2	4	5	12
CALM1	66	63	49	177	35	55	201	151	111	53	23	39	95	53	23	29	44	112
CALM2	92	68	91	350	112	115	421	375	314	84	88	121	300	89	57	69	97	277
CALM3	64	65	71	213	32	98	138	133	85	33	41	37	149	39	25	28	53	91
CALML3	18	14	20	59	17	23	63	37	42	15	11	24	47	15	8	7	15	37
CALML4	10	10	5	21	3	11	47	18	18	4	1	7	16	7	4	5	7	9
CALN1	8	3	5	13	4	12	32	14	12	9	1	2	8	4	4	1	8	12
CALR	84	59	101	308	83	178	333	325	214	91	53	85	261	76	56	53	113	215
CALR3	7	10	7	17	4	6	20	17	13	10	7	1	22	3	2	3	8	8
CALU	11	8	16	42	9	21	51	36	36	12	7	18	22	10	9	9	21	28
CAMK1	8	14	7	31	6	16	29	19	23	9	3	6	34	3	1	2	15	15
CAMK1D	13	10	18	42	7	21	57	17	16	5	9	7	20	9	3	6	6	20
CAMK2B	9	10	9	39	10	24	37	21	16	3	1	3	36	11	4	3	11	14
CAMK2D	27	19	20	91	19	29	77	64	35	15	7	11	53	13	17	6	15	41
CAMK2G	19	13	20	85	11	18	43	29	27	10	5	12	48	9	4	5	20	21
CAMK2N1	53	59	57	164	13	74	57	44	41	8	9	14	95	12	16	10	47	23
CAMK2N2	21	29	40	79	20	36	85	61	36	16	17	33	65	16	14	15	35	46
CAMK4	7	7	8	23	12	22	50	30	26	11	4	8	23	10	4	8	12	25
CAMKK1	11	6	4	27	15	13	45	40	18	6	8	9	26	8	4	7	12	18
CAMKK2	18	26	37	77	14	42	52	52	24	16	9	17	74	15	3	11	26	21
CAMLG	19	15	24	50	14	40	52	52	24	15	10	8	38	19	5	9	14	40
CAMP	5	7	9	16	3	8	39	18	17	4	7	6	21	3	1	1	4	7
CAMSAP1	26	19	28	76	6	39	34	31	16	15	6	8	70	6	5	3	29	17
CAMSAP2	28	22	29	74	8	29	49	29	24	5	5	8	54	9	7	7	18	26
CAMSAP3	11	6	13	32	7	7	25	12	12	3	5	2	22	6	1	1	10	9
CAMTA1	15	19	16	64	30	28	87	91	57	25	22	19	60	18	18	24	26	41
CAMTA2	5	7	6	29	11	11	42	35	15	10	4	11	27	12	7	8	6	14
CAND1	28	20	31	84	22	42	98	105	62	23	18	20	65	18	8	10	32	62
CAND2	7	2	9	13	3	10	40	12	10	2	5	2	17	4	4	1	7	16
CANT1	29	20	30	67	19	44	74	51	37	14	14	15	68	16	12	14	21	34
CANX	40	29	41	120	45	72	251	217	141	62	49	54	96	62	39	37	44	137
CAP1	19	15	21	63	138	30	610	688	372	136	129	189	61	177	161	131	14	434
CAP2	14	3	4	26	4	11	30	12	10	3	5	7	15	3	1	5	7	2
CAPG	7	6	5	24	5	13	25	22	14	4	4	7	13	9	2	1	3	7
CAPN1	12	13	17	39	6	16	41	21	17	8	4	5	35	5	2	5	15	17
CAPN12	9	10	4	18	5	8	26	20	16	4	6	4	15	4	8	6	9	13
CAPN14	6	5	4	16	3	5	30	10	8	3	3	3	9	4	1	5	3	12
CAPN15	23	17	23	74	19	33	80	71	45	19	14	24	53	25	9	13	20	41
CAPN2	11	9	16	56	15	24	56	47	31	16	8	14	40	10	10	11	6	23
CAPN5	15	9	13	39	8	19	40	17	10	5	4	5	16	8	3	6	7	20
CAPN7	14	21	23	78	18	25	54	54	32	18	12	11	37	16	8	7	18	26
CAPN8	7	6	8	26	5	4	36	13	17	5	4	2	12	4	1	1	7	7
CAPNS1	39	31	22	98	24	47	100	78	61	30	20	19	81	20	8	15	32	59
CAPRIN1	37	35	37	142	28	76	145	126	86	31	29	51	126	36	27	20	52	70
CAPRIN2	5	10	11	45	9	13	55	31	20	10	5	8	26	9	5	5	9	15
CAPS	9	4	7	19	1	6	25	8	12	2	3	5	11	7	2	2	5	12
CAPS2	12	8	5	41	3	7	31	18	14	5	4	2	28	3	3	1	13	11
CAPZA1	11	10	10	45	11	13	51	42	36	13	13	7	26	14	7	5	11	29
CAPZA2	11	12	9	35	7	16	45	18	18	2	6	12	26	6	4	9	17	22
CAPZB	24	17	21	59	14	25	80	63	55	19	18	12	41	6	6	7	28	35
CARD10	13	13	8	44	4	23	34	15	5	6	3	5	46	8	4	6	8	8
CARD11	8	9	8	27	10	10	31	17	19	7	5	10	21	8	3	5	7	13
CARD14	10	3	11	27	3	9	36	13	14	5	5	3	13	5	4	3	6	7
CARD19	8	7	9	35	11	10	44	22	17	4	3	7	13	10	7	4	12	13
CARD6	5	4	5	16	3	9	33	8	7	6	5	3	15	4	4	3	3	8
CARD8	15	12	11	35	5	17	45	22	21	9	3	7	27	2	2	6	11	10
CARD9	6	10	10	24	5	13	37	13	12	3	2	7	28	5	4	1	6	9
CARF	13	11	8	37	8	16	34	21	17	6	6	5	29	4	5	1	15	15
CARHSP1	19	21	27	66	18	40	136	116	77	31	11	20	53	28	15	21	22	57
CARM1	8	20	17	56	15	18	71	45	36	15	5	25	60	8	13	10	22	36
CARMIL1	3	12	10	31	13	7	87	59	40	11	16	13	23	16	13	7	6	37
CARNMT1	7	7	8	32	10	16	26	11	14	4	4	7	23	4	1	3	8	6
CARS1	10	18	13	53	12	20	60	37	35	7	9	15	34	8	8	6	11	22
CARS2	9	8	12	39	10	17	48	31	19	13	8	13	24	10	6	7	13	19
CARTPT	6	2	8	19	1	9	32	14	10	5	3	8	12	7	2	4	7	10
CASC3	37	41	41	135	32	90	83	95	69	27	14	22	110	24	19	17	47	57
CASD1	23	13	30	86	14	42	51	33	27	11	8	14	60	14	15	4	25	29
CASK	11	13	6	41	16	15	78	61	31	20	11	18	22	9	9	13	6	31
CASKIN1	7	6	6	16	4	12	40	12	12	4	5	5	16	7	3	3	10	8
CASKIN2	14	7	8	37	5	14	27	16	5	4	6	3	34	1	2	6	11	7
CASP1	14	9	14	37	9	12	32	24	13	7	3	11	18	7	6	6	12	10
CASP12	15	15	15	45	8	21	49	22	22	8	4	9	37	8	3	1	8	17
CASP14	9	6	10	13	1	6	24	11	11	7	2	5	10	4	1	1	2	7
CASP2	13	19	14	45	19	26	60	39	39	9	4	14	41	14	9	9	18	33
CASP3	10	6	12	29	10	9	41	30	23	3	10	5	18	7	5	6	14	18
CASP5	11	1	6	14	6	7	31	13	7	9	4	2	6	8	2	7	2	9
CASP6	10	7	8	17	3	9	47	25	15	7	3	11	14	5	7	8	7	18
CASP8AP2	19	18	14	54	12	28	62	43	32	13	13	17	39	11	7	7	15	38
CASP9	12	9	7	17	9	10	33	20	8	6	9	1	24	7	3	3	6	12
CASQ1	1	4	7	18	2	5	37	16	15	3	4	5	11	2	5	1	5	10
CASR	5	9	2	25	8	9	40	23	11	3	3	10	21	9	3	3	3	13
CAST	12	5	4	21	9	14	43	28	21	6	5	6	18	4	2	2	8	19
CASTOR1	4	1	8	18	3	6	27	20	18	5	7	7	17	3	2	2	9	12
CASTOR2	31	31	52	138	27	55	110	99	64	38	15	32	95	26	14	19	40	58
CASTOR3	14	17	14	60	12	11	44	48	29	13	6	10	35	4	4	7	10	28
CASZ1	7	2	8	14	9	3	43	23	19	12	7	7	10	4	5	4	4	20
CAT	16	15	8	36	12	19	67	38	32	17	7	8	29	8	7	11	14	34
CATIP	4	3	4	19	2	6	46	5	10	4	3	5	9	5	2	1	4	12
CATSPER1	13	10	10	29	4	9	38	24	21	7	4	6	10	10	4	5	8	8
CATSPER2	8	9	8	27	6	5	36	23	19	7	5	5	11	7	6	6	9	15
CAV1	6	7	4	23	2	13	26	9	8	2	2	6	9	2	3	5	7	4
CAV2	4	4	4	18	2	7	23	13	11	4	4	3	9	5	6	4	13	10
CAV3	3	7	5	27	5	14	44	11	17	7	4	3	17	7	1	1	11	17
CAVIN1	9	7	13	25	3	17	36	14	20	5	4	8	26	4	5	3	11	10
CAVIN3	8	6	7	21	7	8	26	27	12	7	4	5	9	3	1	1	8	14
CAVIN4	7	7	13	18	3	6	25	17	6	2	6	3	9	3	5	3	9	16
CBARP	2	2	5	27	7	8	35	22	10	3	4	3	17	6	1	1	2	10
CBFA2T2	21	18	20	74	29	35	160	114	84	35	16	38	43	30	24	23	20	60
CBFA2T3	14	6	14	37	33	19	75	56	41	18	14	17	22	22	13	13	9	46
CBFB	5	14	9	23	14	12	59	51	39	14	8	17	19	12	13	6	6	28
CBL	23	13	17	43	11	15	56	41	28	13	14	13	28	9	8	9	16	20
CBLB	7	12	11	30	3	11	55	14	31	7	5	7	34	11	2	4	2	18
CBLC	18	13	19	39	12	18	57	47	29	20	9	14	29	10	8	7	12	23
CBLL1	21	6	8	26	7	9	38	22	15	5	3	9	20	3	2	7	9	17
CBLL2	3	3	4	7	1	3	30	20	9	1	5	6	14	4	3	1	4	13
CBLN1	11	7	11	19	16	9	78	53	49	17	14	17	19	14	6	9	7	36
CBLN2	8	4	7	18	7	3	33	21	17	7	2	3	17	7	10	1	4	12
CBLN3	9	14	11	37	13	16	57	17	24	4	4	6	28	8	3	4	8	26
CBR1	10	8	13	29	16	9	45	34	29	7	8	15	20	17	5	8	8	28
CBR3	9	3	5	33	7	4	32	14	14	4	2	5	13	7	1	4	10	9
CBR4	5	8	6	35	7	14	40	17	16	2	4	5	20	4	2	2	3	8
CBS	15	8	15	57	10	16	54	31	28	8	8	11	37	7	10	8	18	20
CBWD2	40	45	52	181	43	67	154	117	106	40	31	51	124	32	25	31	49	89
CBX1	50	38	47	154	22	76	101	98	64	21	23	33	120	28	27	14	40	51
CBX2	12	6	17	49	20	19	68	54	47	17	8	18	23	14	8	6	7	36
CBX3	123	117	112	443	97	205	398	325	248	67	87	96	320	107	42	74	142	224
CBX4	16	15	15	47	17	15	55	29	23	7	8	15	52	9	7	7	9	24
CBX5	54	46	45	188	62	105	229	220	157	72	67	79	133	45	43	29	72	164
CBX6	13	20	24	60	32	41	118	73	52	22	14	33	54	14	15	24	23	61
CBX7	10	12	18	37	8	16	49	31	13	10	4	7	28	10	6	1	8	20
CBX8	9	12	12	40	13	14	56	32	32	6	8	14	43	10	2	3	13	16
CBY1	13	6	11	50	13	20	60	39	24	9	12	9	27	12	8	7	15	19
CBY2	2	4	2	15	4	9	26	10	11	5	6	6	12	5	7	4	5	10
CBY3	3	6	4	18	5	5	39	21	18	2	1	7	15	3	2	5	3	7
CC2D1A	10	6	17	27	15	10	40	22	19	6	1	8	14	3	4	1	4	18
CC2D1B	7	2	10	24	1	10	28	15	6	4	1	5	28	6	2	2	7	12
CCAR1	23	17	33	73	16	36	81	82	50	18	24	28	62	13	12	12	28	55
CCAR2	21	16	19	65	15	27	88	52	31	18	17	24	61	13	11	12	20	35
CCDC102A	4	3	4	17	10	3	24	11	6	4	1	4	14	1	1	2	7	6
CCDC103	2	5	9	22	2	19	30	22	21	3	1	7	21	7	3	3	7	14
CCDC106	10	9	17	34	7	20	45	15	23	7	6	5	31	6	5	4	13	19
CCDC107	35	37	60	126	40	45	150	113	96	20	26	36	103	23	21	12	48	82
CCDC110	7	6	10	26	4	7	34	27	19	6	6	3	19	4	4	4	6	16
CCDC112	18	5	15	47	8	19	61	31	27	4	13	9	44	6	5	3	15	21
CCDC113	3	9	9	18	10	5	33	18	12	5	5	5	18	4	2	5	10	11
CCDC115	10	10	9	29	11	19	49	25	30	10	5	10	21	8	6	3	16	16
CCDC117	20	11	13	40	13	22	71	35	20	10	13	16	37	8	3	12	9	22
CCDC12	6	8	12	33	9	16	49	35	12	10	13	9	19	7	2	10	8	15
CCDC120	14	9	4	24	5	10	57	32	29	11	5	6	28	11	11	6	13	20
CCDC121	6	6	3	10	4	5	29	16	20	9	5	9	11	7	4	2	11	13
CCDC122	9	7	12	25	9	7	35	15	20	3	5	7	12	4	4	5	8	14
CCDC124	8	5	12	30	11	11	55	37	32	18	6	9	25	6	8	15	14	18
CCDC125	6	14	7	24	12	7	45	22	16	10	4	12	21	8	1	14	9	16
CCDC127	7	6	9	26	7	20	57	20	17	6	6	8	21	13	5	8	9	23
CCDC13	8	9	16	37	7	16	33	23	23	12	4	9	21	4	5	9	12	12
CCDC130	5	10	12	30	6	16	38	24	18	7	4	4	25	8	6	4	15	18
CCDC134	4	5	2	18	7	7	41	18	19	2	9	5	26	2	4	1	9	7
CCDC136	14	16	16	38	9	14	34	21	15	6	1	6	24	10	3	4	8	11
CCDC137	21	21	19	65	8	39	52	31	27	16	5	7	76	10	7	4	25	23
CCDC138	17	12	7	27	18	7	69	37	31	16	10	9	16	5	11	6	13	30
CCDC14	26	22	28	117	39	34	153	123	84	41	31	45	96	37	17	22	39	86
CCDC141	11	4	13	13	3	8	30	18	13	3	2	7	18	2	1	3	9	10
CCDC142	18	11	9	33	8	10	49	24	17	9	5	7	17	10	5	4	12	17
CCDC144A	8	7	12	26	19	9	96	70	53	20	18	33	28	16	12	14	9	34
CCDC144NL	7	9	10	26	14	11	60	55	49	9	9	14	15	14	10	12	8	31
CCDC146	5	8	4	15	5	5	26	14	7	6	1	8	10	4	5	1	3	6
CCDC148	7	3	9	11	5	5	38	30	16	2	2	3	20	1	3	4	5	8
CCDC149	7	2	7	13	8	15	23	12	9	3	2	5	13	5	2	5	10	12
CCDC15	6	1	6	17	5	7	23	29	9	1	5	5	16	5	3	6	6	10
CCDC150	5	7	6	18	5	10	24	14	10	3	4	11	16	6	3	3	13	9
CCDC152	6	4	5	8	4	8	26	11	9	5	1	2	12	4	5	5	3	8
CCDC154	5	7	8	23	6	13	28	17	9	4	4	3	15	3	3	5	4	9
CCDC157	6	4	12	19	9	10	28	14	15	6	4	3	20	6	5	5	10	10
CCDC160	3	4	2	14	2	4	25	9	10	4	5	7	12	2	4	3	4	7
CCDC163	10	5	9	13	8	11	35	15	14	4	3	3	13	4	5	6	6	12
CCDC167	8	11	9	28	7	11	49	40	23	11	10	7	23	8	10	7	7	29
CCDC168	9	5	5	26	9	13	38	23	14	4	2	4	17	3	2	1	4	20
CCDC169	5	4	13	21	4	10	43	10	11	5	10	6	11	4	2	4	5	11
CCDC17	7	6	5	23	9	13	36	12	14	3	8	5	20	7	4	3	9	13
CCDC171	17	6	9	41	6	5	45	20	12	7	3	6	13	6	3	5	5	17
CCDC174	15	12	6	32	8	13	40	26	23	6	3	10	35	6	10	1	12	13
CCDC175	2	4	4	15	3	8	37	11	11	6	4	8	16	5	2	5	7	11
CCDC177	7	5	10	15	8	14	26	19	15	8	10	2	8	2	5	3	12	11
CCDC179	7	8	5	13	3	11	26	13	13	6	6	2	22	7	5	3	6	8
CCDC18	3	8	7	16	7	11	36	12	15	3	6	9	21	10	6	9	6	11
CCDC181	3	8	4	25	7	16	49	36	23	7	10	16	18	8	6	8	10	25
CCDC184	19	15	12	50	26	28	69	72	61	26	21	27	49	22	17	12	15	38
CCDC186	9	6	13	34	4	15	34	16	15	9	4	4	21	4	2	4	8	17
CCDC188	10	8	20	32	14	10	60	39	26	11	12	12	20	12	7	6	10	31
CCDC189	8	1	6	23	4	4	32	14	11	3	5	6	17	4	1	2	10	15
CCDC190	6	5	5	21	7	8	42	20	21	2	1	6	17	4	2	1	9	9
CCDC191	4	7	8	23	6	13	52	27	24	8	6	13	19	5	5	10	7	22
CCDC192	5	3	3	15	5	5	27	23	10	5	5	8	6	2	3	3	3	9
CCDC194	9	6	8	25	6	8	39	22	24	7	5	4	13	5	4	5	6	15
CCDC197	3	8	5	22	3	9	27	18	10	2	4	5	9	8	1	1	6	5
CCDC200	6	7	8	27	6	16	32	19	9	7	2	6	21	3	3	3	8	8
CCDC22	13	7	9	31	15	15	64	42	27	16	14	14	24	11	6	11	13	24
CCDC24	21	12	15	52	3	21	44	24	16	12	6	15	51	4	4	9	19	21
CCDC25	12	8	10	37	16	11	83	52	50	20	9	22	27	19	12	12	15	37
CCDC28A	2	6	9	30	6	11	37	35	10	1	6	6	32	6	5	5	6	15
CCDC28B	9	13	18	26	5	13	43	34	22	4	5	11	32	8	4	8	2	16
CCDC3	4	1	8	15	3	5	32	22	9	7	6	5	10	5	5	5	7	10
CCDC32	11	8	11	32	6	12	39	27	8	8	6	6	31	7	3	3	6	17
CCDC34	12	4	7	35	16	18	48	30	21	15	8	15	19	14	7	4	12	22
CCDC38	11	5	6	29	4	12	30	16	9	4	5	5	13	1	3	2	7	12
CCDC40	14	9	24	37	8	17	39	26	17	4	7	11	33	9	4	6	15	20
CCDC42	1	3	3	9	3	7	35	11	7	5	5	4	8	6	2	1	1	14
CCDC43	10	11	10	56	7	19	51	16	18	13	6	6	39	7	6	4	10	19
CCDC47	99	87	95	322	52	147	227	173	152	59	43	55	277	50	33	21	110	102
CCDC50	14	24	12	55	22	28	73	51	39	12	8	16	36	16	10	12	16	18
CCDC51	16	14	16	42	6	13	41	18	19	5	10	6	31	8	8	2	19	8
CCDC57	8	8	14	49	3	13	36	16	15	4	4	5	33	1	4	4	5	10
CCDC59	19	13	19	52	22	27	78	40	25	15	10	24	42	14	5	14	18	29
CCDC6	15	11	20	39	11	30	57	42	37	15	5	17	36	15	3	4	12	24
CCDC60	3	6	8	20	2	9	31	14	6	8	5	2	9	2	3	1	6	11
CCDC61	6	9	6	28	6	19	33	20	12	4	7	5	20	4	4	4	8	9
CCDC66	12	10	17	53	18	25	36	25	20	11	9	6	30	9	5	3	9	21
CCDC70	9	6	5	14	8	15	42	17	15	7	5	6	15	4	1	3	1	13
CCDC71	5	6	9	22	3	9	26	15	10	3	5	3	15	3	2	3	9	8
CCDC71L	9	7	7	28	8	12	44	21	12	7	6	7	24	9	2	3	10	14
CCDC74A	5	6	4	42	13	8	53	26	17	6	6	14	20	6	6	5	7	8
CCDC77	10	8	6	31	10	15	51	30	22	6	3	7	27	6	10	7	11	14
CCDC80	3	4	3	10	8	8	32	13	12	12	6	5	15	10	5	4	4	8
CCDC82	14	18	13	39	7	13	40	21	25	14	12	6	33	8	4	6	14	22
CCDC85A	8	8	11	29	17	19	79	42	29	12	12	20	21	13	7	8	11	28
CCDC85B	7	8	11	38	7	14	37	21	15	7	2	6	16	5	1	4	19	12
CCDC85C	9	16	17	30	9	27	48	23	25	7	4	7	35	6	3	6	15	11
CCDC86	10	10	14	42	13	21	84	39	41	19	8	16	40	10	8	12	18	29
CCDC88A	23	16	26	65	14	20	45	36	21	10	6	6	54	3	8	6	17	21
CCDC88B	33	27	33	97	18	35	97	78	52	23	16	23	76	23	12	14	35	42
CCDC88C	5	12	12	29	27	15	125	83	80	32	24	20	25	26	14	18	7	57
CCDC89	4	7	1	10	3	2	36	21	13	3	2	5	14	6	3	5	5	13
CCDC9	13	3	10	32	5	9	42	16	17	3	4	9	24	3	5	2	9	17
CCDC90B	28	21	23	63	16	35	68	45	32	17	15	15	51	8	9	7	16	29
CCDC91	5	10	10	43	4	20	39	20	14	10	7	13	23	6	4	3	10	17
CCDC92	9	18	14	43	7	19	32	18	21	6	5	9	35	7	5	4	14	11
CCDC93	19	10	19	56	8	17	37	20	20	9	2	11	48	8	5	2	18	18
CCDC96	8	1	6	9	11	5	44	21	13	4	5	6	9	3	3	7	4	7
CCDC97	10	14	21	42	10	26	50	34	25	6	8	5	31	11	9	8	14	12
CCDC9B	11	3	4	14	3	12	36	25	14	3	3	10	16	1	1	1	4	9
CCER1	6	3	5	10	2	6	28	16	13	1	3	2	13	4	5	1	5	9
CCER2	13	12	14	31	5	11	39	36	12	4	5	11	18	5	3	5	6	9
CCHCR1	12	14	7	36	5	9	51	26	19	9	2	9	20	5	3	2	12	14
CCK	6	4	9	27	7	9	35	24	15	8	9	4	14	3	4	4	8	13
CCKBR	4	5	6	24	6	11	28	19	14	1	7	5	10	4	3	4	9	12
CCL1	4	9	3	18	8	9	30	12	7	6	4	6	13	3	4	4	6	10
CCL11	10	6	4	16	6	14	27	19	9	4	4	3	15	5	5	3	6	7
CCL14	4	1	11	17	4	10	38	9	11	7	3	6	16	4	1	4	3	8
CCL16	10	6	13	24	6	9	31	24	20	4	8	8	28	3	1	8	14	16
CCL17	7	5	4	22	4	11	28	15	16	6	6	5	12	6	3	1	6	8
CCL18	16	14	8	32	6	7	42	22	21	5	5	5	34	6	3	6	7	13
CCL19	5	5	7	25	4	10	19	12	8	1	3	8	13	7	3	3	6	3
CCL20	6	4	5	16	3	11	41	16	15	4	2	8	32	5	6	3	10	8
CCL21	8	6	7	29	9	7	35	17	14	3	2	5	12	4	2	2	7	9
CCL22	11	4	7	17	5	6	26	10	7	4	2	11	17	6	3	4	8	7
CCL23	5	6	7	16	8	10	26	16	11	2	8	4	21	4	4	2	7	5
CCL24	14	22	18	37	8	17	47	36	24	9	10	9	27	6	7	6	5	26
CCL25	3	4	6	22	4	9	32	7	10	5	2	3	9	6	3	6	6	7
CCL26	1	3	7	11	4	8	21	12	11	5	1	1	8	6	5	2	6	12
CCL3	42	56	58	140	45	61	202	149	126	55	37	78	118	32	28	26	50	109
CCL3L3	8	2	6	20	1	6	25	10	4	4	5	3	18	4	1	1	5	11
CCL4L2	11	5	7	18	5	17	29	13	9	2	3	3	27	5	6	1	12	7
CCL5	7	5	8	29	5	12	41	28	15	9	3	15	26	6	5	3	18	16
CCL7	13	7	5	15	8	12	33	16	10	1	8	3	27	2	6	4	9	11
CCL8	8	8	9	26	6	8	44	20	14	5	3	5	27	9	4	2	8	7
CCM2L	9	6	9	27	5	6	34	14	13	3	3	10	15	6	3	3	4	10
CCN3	7	8	5	18	4	5	29	15	14	5	7	4	16	5	1	5	8	21
CCN5	7	4	6	17	9	7	37	12	14	4	4	2	14	3	1	3	2	10
CCNA1	10	12	16	39	13	13	46	32	32	10	11	6	33	17	7	5	6	23
CCNA2	6	12	11	36	17	15	62	32	30	6	11	16	30	10	7	7	18	26
CCNB1	22	17	19	66	24	27	102	104	75	26	36	33	46	21	15	11	37	62
CCNB1IP1	4	6	9	16	6	9	49	38	20	5	7	9	16	6	3	5	4	17
CCNB2	8	7	14	30	18	16	75	57	56	17	18	23	35	13	10	11	16	42
CCNB3	2	4	2	15	7	8	29	24	7	3	5	11	8	5	2	1	4	8
CCNC	9	9	12	43	13	13	59	36	37	12	10	16	33	9	9	9	10	28
CCND1	8	4	3	16	4	7	32	17	9	5	5	5	12	1	4	1	3	15
CCND2	224	199	274	890	67	399	258	232	130	68	38	65	645	73	58	42	263	160
CCND3	6	5	14	28	3	13	48	34	14	9	4	7	27	5	6	1	8	19
CCNDBP1	5	5	10	35	10	5	47	30	26	13	2	4	18	7	4	8	4	12
CCNE1	7	5	11	24	8	14	31	24	15	6	4	9	22	5	2	3	9	16
CCNE2	1	4	5	25	6	6	55	27	27	9	5	12	16	12	5	7	7	18
CCNF	12	9	9	32	8	14	57	33	41	16	5	7	19	11	4	7	9	24
CCNG1	12	11	15	59	15	38	72	65	39	21	11	26	56	9	10	14	32	34
CCNG2	26	20	28	81	47	33	190	169	113	31	26	32	66	36	23	23	29	119
CCNH	20	10	23	58	10	24	40	39	18	17	7	5	33	14	7	6	10	31
CCNI	92	83	106	324	255	127	999	1053	679	234	216	247	242	264	181	210	127	755
CCNI2	6	3	8	28	6	10	32	16	12	3	9	6	13	4	1	4	3	9
CCNJ	13	5	11	26	12	17	56	25	27	8	9	14	24	5	4	6	10	23
CCNJL	6	7	8	23	11	5	48	24	15	13	6	13	17	13	8	9	2	15
CCNK	11	12	18	50	5	15	53	40	32	8	11	15	43	17	13	6	25	23
CCNL1	24	15	26	63	26	39	114	104	47	30	17	39	50	22	22	20	27	66
CCNL2	48	30	47	158	33	59	130	106	73	34	18	31	126	32	18	20	42	75
CCNO	5	7	20	22	8	10	50	41	22	11	8	8	12	5	2	7	13	16
CCNQ	9	9	20	32	9	21	57	32	29	12	6	9	28	9	8	6	19	22
CCNT1	17	10	20	57	21	38	80	51	35	14	12	13	46	7	5	9	28	28
CCNT2	12	7	12	40	8	16	41	14	16	10	7	9	31	8	4	4	10	14
CCNY	14	11	20	58	12	31	67	51	36	8	8	11	51	13	7	7	13	33
CCNYL1	9	11	8	28	7	4	44	31	19	7	5	9	11	4	9	4	8	14
CCP110	17	11	16	52	10	24	32	25	32	12	11	9	36	8	7	10	18	15
CCPG1	3	8	8	19	4	8	47	28	20	4	3	8	23	7	5	3	10	7
CCR1	14	16	13	47	10	23	51	30	30	10	8	12	25	15	4	3	10	20
CCR10	9	6	6	29	5	9	41	9	12	9	4	8	13	7	3	8	8	18
CCR2	3	6	7	9	3	4	31	8	13	3	2	4	10	5	1	7	5	6
CCR3	7	3	4	11	2	4	25	14	12	3	5	4	9	2	3	1	3	10
CCR5	7	6	4	27	5	8	36	18	6	6	4	5	15	4	1	5	6	15
CCR7	6	8	10	23	11	10	18	19	7	2	3	4	14	2	2	1	2	6
CCR8	6	3	12	14	4	8	25	21	10	12	5	6	11	1	5	5	8	12
CCRL2	6	2	10	15	7	5	22	3	12	2	1	3	12	1	3	3	4	16
CCS	17	14	32	78	21	39	95	58	42	28	10	21	64	7	8	12	26	46
CCSAP	13	17	16	37	13	23	72	49	45	12	8	13	25	12	10	9	11	46
CCSER1	9	10	13	36	15	6	43	31	21	11	7	11	29	8	6	5	7	21
CCSER2	15	14	16	69	24	24	114	84	59	20	21	36	43	20	12	13	18	59
CCT2	23	17	21	83	6	48	75	65	36	19	11	27	67	20	12	10	29	33
CCT3	28	23	32	89	22	23	132	91	79	25	17	29	60	36	28	21	28	65
CCT4	31	30	32	129	39	54	148	153	115	54	46	43	101	36	24	25	46	88
CCT5	27	31	31	81	26	43	109	80	55	27	25	31	62	25	19	15	32	56
CCT6A	37	40	49	107	36	72	160	133	90	40	33	49	86	30	31	28	55	94
CCT6B	9	5	10	25	4	8	28	12	9	6	4	4	23	2	1	6	8	6
CCT7	40	28	49	136	34	70	128	105	67	36	25	37	93	33	16	20	40	66
CCT8	16	19	23	84	25	36	133	112	57	33	20	27	65	23	28	21	33	75
CCT8L2	15	16	20	43	15	14	50	25	37	3	7	8	33	4	7	3	11	16
CCZ1	23	20	31	93	22	41	94	72	48	16	19	18	78	15	11	12	35	43
CD14	8	9	1	15	3	3	27	17	12	5	5	4	13	2	3	1	2	8
CD151	41	26	27	96	13	32	95	81	72	19	13	18	66	17	15	17	25	46
CD163L1	9	7	5	23	2	14	23	10	15	10	3	1	14	5	2	4	9	8
CD164	6	4	5	18	18	6	63	48	39	20	18	10	16	11	12	10	4	31
CD164L2	6	4	4	18	7	5	33	25	15	2	5	7	9	5	1	3	4	10
CD177	4	3	12	21	6	9	43	23	18	6	3	3	13	2	4	1	6	13
CD180	9	4	6	20	2	6	32	13	11	3	8	4	14	2	7	3	11	7
CD19	6	9	7	22	7	4	35	15	9	2	5	4	5	4	6	8	6	10
CD1A	7	6	8	24	3	11	35	15	15	2	5	1	12	6	5	6	7	7
CD1B	7	14	13	29	7	17	44	25	33	13	7	7	26	11	6	6	8	11
CD1C	7	7	5	13	10	8	25	16	17	3	4	8	19	7	3	3	5	8
CD1D	4	9	6	19	3	12	24	21	14	6	1	7	17	6	6	7	3	13
CD1E	13	15	9	25	10	9	42	32	20	10	5	9	25	8	7	4	10	18
CD200	20	15	19	37	7	15	41	23	6	5	3	3	40	6	4	2	17	12
CD200R1L	4	2	7	24	5	12	28	11	17	4	5	5	12	3	2	4	9	15
CD22	8	3	9	18	9	16	23	25	14	4	4	7	13	5	6	6	6	12
CD226	10	7	14	29	3	17	36	13	13	4	2	2	21	5	1	4	14	13
CD24	56	40	52	145	39	71	162	135	74	43	28	40	82	56	23	31	50	96
CD247	10	8	4	23	7	9	25	17	14	3	4	9	20	3	2	1	13	12
CD27	7	8	12	24	6	5	42	22	19	2	5	9	20	9	3	1	6	14
CD274	17	9	8	37	14	13	67	51	33	14	12	13	29	17	10	3	11	23
CD276	22	25	24	76	17	42	91	61	39	13	16	18	75	22	12	14	32	41
CD2AP	12	6	15	20	2	10	32	23	15	10	6	4	21	9	4	5	9	17
CD2BP2	10	11	18	37	7	16	77	46	30	13	9	13	24	10	8	5	16	26
CD300A	5	2	5	18	3	7	43	15	13	9	2	5	9	5	2	1	4	12
CD300E	8	4	10	35	3	8	28	24	18	5	6	4	20	2	2	2	9	14
CD300H	3	3	1	11	1	7	30	11	11	5	5	2	4	3	1	1	5	6
CD300LB	8	5	7	23	6	9	32	13	14	4	5	6	17	2	5	2	3	5
CD300LD	2	3	4	22	4	6	16	16	10	1	5	2	13	3	1	1	6	8
CD300LG	3	8	13	23	1	9	25	17	16	5	4	6	15	6	5	5	3	12
CD302	9	4	16	20	5	12	33	20	13	8	4	6	16	2	3	5	6	9
[truncated: 13,159 more rows]

## Sheet: Q3_1percfilter
TargetName	A_B_4_huWTA|001|DNA+	A_B_4_huWTA|002|DNA+	A_B_4_huWTA|003|DNA+	A_B_4_huWTA|004|DNA+	A_B_4_huWTA|005|DNA+	A_B_4_huWTA|006|DNA+	A_B_4_huWTA|007|DNA+	A_B_4_huWTA|008|DNA+	A_B_4_huWTA|009|DNA+	A_B_4_huWTA|010|DNA+	A_B_4_huWTA|011|DNA+	A_B_4_huWTA|012|DNA+	A_B_4_huWTA|013|DNA+	A_B_4_huWTA|014|DNA+	A_B_4_huWTA|015|DNA+	A_B_4_huWTA|016|DNA+	A_B_4_huWTA|017|DNA+	A_B_4_huWTA|018|DNA+
A1BG	9.72	9.72	11.88	11.82	13.46	14.37	14.74	14.92	7.29	5.98	7.78	5.55	7.78	14.58	9.72	8.64	9.15	13.88
A2ML1	6.07	6.94	6.48	9.15	5.98	5.07	10.03	3.16	8.5	7.48	7.78	2.78	7.78	3.24	17.01	4.32	10.29	3.47
A4GALT	3.64	5.55	7.56	6.1	16.45	0.85	15.05	19.44	19.44	14.95	11.66	13.88	8.26	19.44	14.58	15.12	6.86	22.22
AAAS	27.94	18.05	15.12	20.58	16.45	19.44	20.07	24.41	21.87	19.44	15.55	13.88	16.04	21.06	9.72	12.96	11.43	20.83
AADAC	2.43	9.72	6.48	3.81	2.99	3.38	9.41	3.16	4.25	4.49	1.94	1.39	4.37	4.86	4.86	10.8	5.72	2.78
AADACL3	6.07	12.5	8.64	9.15	16.45	10.14	13.48	11.3	9.11	14.95	11.66	18.05	8.75	9.72	19.44	15.12	6.86	16.66
AADACL4	9.72	6.94	4.32	9.15	2.99	7.61	10.03	3.62	6.07	4.49	11.66	9.72	4.86	1.62	2.43	4.32	12.58	2.08
AADAT	4.86	6.94	9.72	8.77	7.48	10.14	10.97	9.95	10.93	13.46	13.61	5.55	9.23	6.48	4.86	15.12	13.72	7.64
AAGAB	9.72	13.88	12.96	11.43	16.45	16.06	18.5	20.34	12.76	16.45	27.21	20.83	14.09	24.3	21.87	10.8	12.58	13.19
AAK1	19.44	18.05	12.96	13.72	16.45	10.14	13.48	12.66	14.58	13.46	9.72	15.27	15.55	9.72	19.44	4.32	10.29	18.05
AAMDC	7.29	8.33	16.2	11.05	10.47	5.92	19.13	18.99	17.62	5.98	17.49	19.44	10.69	16.2	24.3	23.76	5.72	24.99
AAMP	51.03	51.37	41.04	49.55	37.38	36.34	30.1	31.19	29.77	34.39	31.1	34.71	56.37	30.78	34.02	23.76	46.88	32.63
AANAT	14.58	9.72	7.56	10.67	10.47	10.99	11.6	11.3	12.15	17.94	5.83	9.72	14.58	11.34	12.15	8.64	10.29	8.33
AAR2	10.93	8.33	16.2	15.63	13.46	21.97	11.6	12.21	9.11	8.97	17.49	8.33	10.69	11.34	2.43	12.96	16.01	13.88
AARS1	35.23	18.05	29.16	33.16	29.91	38.03	25.71	34.81	35.23	22.43	40.82	19.44	30.62	32.4	31.59	32.4	35.45	35.41
AARS2	9.72	12.5	16.2	10.29	7.48	8.45	15.36	10.4	12.15	14.95	9.72	11.11	9.23	8.1	4.86	10.8	12.58	9.72
AARSD1	13.36	19.44	22.68	23.63	8.97	26.2	15.99	14.92	14.58	11.96	7.78	13.88	22.84	12.96	9.72	21.6	25.16	9.72
AASDH	7.29	13.88	10.8	4.19	7.48	10.14	9.09	8.14	7.9	8.97	13.61	4.17	5.83	4.86	9.72	8.64	8	4.86
AASDHPPT	15.79	12.5	7.56	11.82	14.95	16.9	15.36	14.01	14.58	20.93	11.66	13.88	11.66	14.58	4.86	17.28	11.43	9.03
AASS	10.93	8.33	7.56	12.96	16.45	4.23	12.54	11.75	14.58	5.98	23.33	11.11	11.18	8.1	17.01	8.64	3.43	18.74
AATF	23.08	29.16	16.2	19.44	16.45	18.59	23.2	19.44	28.55	37.38	31.1	31.94	18.47	37.26	31.59	21.6	22.87	21.52
ABCA1	7.29	12.5	9.72	11.05	7.48	9.3	9.09	5.42	4.86	4.49	7.78	9.72	18.47	4.86	14.58	6.48	9.15	4.86
ABCA13	4.86	4.17	5.4	6.1	8.97	7.61	10.97	8.59	9.11	2.99	9.72	4.17	5.35	1.62	7.29	10.8	9.15	5.55
ABCA2	15.79	16.66	16.2	18.68	14.95	16.06	12.23	15.82	12.15	17.94	9.72	2.78	10.21	14.58	12.15	2.16	20.58	14.58
ABCA3	29.16	27.77	29.16	16.77	11.96	21.97	17.24	18.08	21.87	20.93	25.27	11.11	16.52	16.2	17.01	12.96	21.73	15.97
ABCA4	4.86	9.72	6.48	8	13.46	12.68	10.66	5.88	9.72	8.97	9.72	6.94	4.86	6.48	4.86	10.8	4.57	6.94
ABCA5	18.22	16.66	20.52	14.48	16.45	10.99	12.85	14.92	6.07	10.47	11.66	18.05	11.18	4.86	9.72	25.92	12.58	6.25
ABCA8	7.29	11.11	5.4	6.1	10.47	6.76	10.66	9.49	7.9	8.97	7.78	4.17	8.26	6.48	7.29	6.48	4.57	10.41
ABCA9	13.36	11.11	14.04	10.67	5.98	4.23	15.99	6.78	6.07	11.96	3.89	16.66	5.83	6.48	7.29	12.96	18.3	11.8
ABCB10	23.08	22.22	19.44	20.96	22.43	19.44	31.67	39.33	30.98	35.89	31.1	31.94	22.35	22.68	26.73	19.44	18.3	39.57
ABCB4	3.64	12.5	6.48	5.34	11.96	6.76	10.03	10.85	12.76	8.97	11.66	15.27	7.29	14.58	9.72	19.44	6.86	8.33
ABCB6	26.73	19.44	11.88	22.87	16.45	16.06	17.56	20.34	17.01	10.47	11.66	13.88	18.47	16.2	31.59	23.76	19.44	24.3
ABCB7	6.07	12.5	7.56	14.1	23.92	6.76	21.63	21.25	21.26	19.44	21.38	20.83	14.09	12.96	17.01	17.28	6.86	13.19
ABCB8	12.15	6.94	10.8	17.15	11.96	11.83	16.93	9.04	13.36	11.96	5.83	13.88	9.23	16.2	19.44	17.28	14.86	10.41
ABCB9	25.51	16.66	24.84	17.53	17.94	16.9	16.3	17.63	15.79	19.44	23.33	16.66	17.01	14.58	17.01	21.6	18.3	14.58
ABCC1	15.79	13.88	8.64	15.25	22.43	16.06	20.38	14.92	14.58	14.95	5.83	5.55	15.55	16.2	2.43	12.96	12.58	11.8
ABCC10	8.5	8.33	20.52	9.15	8.97	6.76	8.47	8.14	9.11	5.98	5.83	11.11	13.61	9.72	2.43	2.16	4.57	9.72
ABCC3	6.07	6.94	5.4	7.62	8.97	12.68	10.97	6.33	6.68	10.47	3.89	5.55	6.32	9.72	2.43	2.16	10.29	7.64
ABCC4	6.07	5.55	4.32	5.34	7.48	6.76	10.66	6.33	5.47	11.96	11.66	11.11	4.86	4.86	7.29	15.12	13.72	6.25
ABCC5	12.15	15.27	14.04	17.91	23.92	16.06	20.38	20.79	18.22	14.95	11.66	13.88	18.47	17.82	24.3	10.8	10.29	22.91
ABCC6	8.5	11.11	14.04	9.15	13.46	10.14	13.8	9.95	17.01	4.49	9.72	5.55	10.21	6.48	12.15	6.48	12.58	11.8
ABCC8	19.44	29.16	27	24.01	10.47	14.37	13.17	8.14	6.68	2.99	13.61	11.11	21.38	11.34	17.01	6.48	11.43	7.64
ABCD1	2.43	8.33	2.16	7.62	4.49	4.23	9.72	6.78	6.07	4.49	1.94	6.94	7.29	6.48	7.29	12.96	5.72	8.33
ABCD2	6.07	8.33	6.48	8.39	4.49	3.38	8.78	7.69	10.93	4.49	7.78	5.55	6.8	11.34	2.43	6.48	9.15	4.86
ABCD3	4.86	5.55	7.56	8.39	7.48	4.23	9.41	9.04	7.9	8.97	11.66	8.33	10.21	1.62	12.15	10.8	5.72	9.03
ABCD4	20.65	23.6	32.4	24.77	10.47	25.35	19.75	18.08	14.58	16.45	21.38	9.72	20.41	14.58	14.58	17.28	29.73	19.44
ABCE1	6.07	12.5	15.12	14.86	25.42	13.52	14.11	13.56	16.4	19.44	11.66	20.83	12.64	24.3	26.73	15.12	13.72	12.5
ABCF1	14.58	11.11	11.88	12.58	7.48	7.61	12.54	11.75	12.76	8.97	5.83	13.88	10.69	9.72	12.15	6.48	14.86	9.72
ABCF2	23.08	9.72	15.12	17.53	23.92	10.99	19.75	25.32	14.58	23.92	25.27	20.83	23.81	24.3	26.73	19.44	12.58	19.44
ABCF3	14.58	9.72	15.12	14.48	10.47	15.21	17.87	15.82	13.97	8.97	11.66	11.11	16.04	12.96	14.58	8.64	13.72	12.5
ABCG1	14.58	13.88	12.96	8.39	5.98	14.37	15.36	9.95	4.86	2.99	9.72	5.55	10.69	12.96	12.15	4.32	10.29	7.64
ABCG4	4.86	2.78	11.88	7.24	4.49	12.68	9.09	6.33	3.64	7.48	9.72	5.55	8.26	12.96	2.43	10.8	6.86	4.86
ABHD10	7.29	2.78	3.24	8	1.5	5.07	6.9	5.88	5.47	5.98	11.66	4.17	9.72	1.62	2.43	2.16	11.43	8.33
ABHD11	7.29	16.66	16.2	9.53	8.97	6.76	11.91	8.59	7.29	10.47	5.83	11.11	7.78	14.58	12.15	8.64	6.86	5.55
ABHD12	3.64	1.39	10.8	7.62	13.46	10.14	11.6	7.23	9.11	10.47	17.49	9.72	11.66	11.34	7.29	10.8	11.43	11.8
ABHD12B	7.29	5.55	6.48	6.1	2.99	4.23	7.84	3.16	6.68	5.98	1.94	12.5	5.83	6.48	4.86	4.32	6.86	0.69
ABHD13	10.93	8.33	4.32	8.39	10.47	8.45	13.8	8.14	10.33	13.46	3.89	2.78	3.89	14.58	2.43	10.8	8	9.03
ABHD14A	12.15	16.66	23.76	21.73	11.96	23.66	10.97	9.49	10.93	7.48	5.83	4.17	16.52	12.96	7.29	6.48	16.01	9.03
ABHD14B	18.22	5.55	11.88	12.96	8.97	14.37	15.05	15.82	10.33	5.98	15.55	13.88	12.64	9.72	24.3	8.64	6.86	9.03
ABHD15	3.64	2.78	9.72	7.62	13.46	4.23	13.17	9.04	13.97	8.97	9.72	9.72	3.89	3.24	17.01	15.12	2.29	15.27
ABHD16A	20.65	24.99	21.6	21.34	26.92	27.89	20.69	19.89	20.65	17.94	21.38	19.44	16.52	9.72	21.87	23.76	27.44	23.6
ABHD17A	25.51	43.04	37.8	29.35	34.39	32.12	28.84	41.14	34.02	26.92	36.93	34.71	31.1	46.98	43.74	28.08	36.59	29.85
ABHD17B	14.58	15.27	7.56	13.34	7.48	8.45	9.41	5.88	7.29	7.48	9.72	2.78	13.12	11.34	7.29	4.32	17.15	11.8
ABHD17C	2.43	8.33	6.48	3.43	2.99	7.61	15.36	8.14	7.9	10.47	1.94	12.5	10.21	3.24	7.29	6.48	8	9.03
ABHD18	20.65	12.5	17.28	15.63	10.47	15.21	17.87	11.75	10.33	8.97	5.83	9.72	15.55	16.2	14.58	17.28	14.86	12.5
ABHD2	21.87	29.16	21.6	23.25	11.96	24.51	14.42	14.47	10.33	5.98	7.78	16.66	21.87	9.72	9.72	6.48	21.73	15.97
ABHD3	2.43	4.17	5.4	5.72	8.97	2.54	8.47	3.62	7.9	8.97	5.83	9.72	5.35	8.1	17.01	4.32	5.72	1.39
ABHD4	7.29	5.55	5.4	4.57	11.96	5.07	12.54	7.23	10.93	14.95	3.89	12.5	4.86	12.96	7.29	8.64	10.29	6.25
ABHD5	9.72	8.33	8.64	11.05	11.96	10.14	13.48	11.75	8.5	16.45	11.66	5.55	11.18	9.72	12.15	12.96	8	13.19
ABHD8	9.72	13.88	12.96	12.2	5.98	5.92	9.72	7.23	6.68	4.49	13.61	13.88	14.58	6.48	4.86	8.64	12.58	8.33
ABI1	25.51	15.27	12.96	14.48	17.94	16.06	15.36	16.27	13.36	10.47	5.83	16.66	18.95	24.3	17.01	19.44	12.58	17.36
ABI2	41.31	27.77	44.28	38.88	40.37	36.34	31.98	32.1	32.8	52.34	34.99	29.16	31.1	42.12	19.44	47.52	49.17	35.41
ABITRAM	12.15	19.44	9.72	16.39	17.94	14.37	14.11	14.01	12.15	20.93	5.83	18.05	19.44	12.96	12.15	6.48	16.01	15.97
ABL1	41.31	38.88	43.2	40.02	10.47	38.88	9.72	10.85	13.97	14.95	21.38	16.66	59.29	12.96	9.72	8.64	36.59	20.83
ABL2	15.79	16.66	28.08	23.63	5.98	25.35	18.5	10.4	10.93	11.96	7.78	11.11	26.24	4.86	4.86	15.12	32.02	13.19
ABLIM1	19.44	20.83	18.36	27.44	8.97	29.58	9.09	4.52	4.86	7.48	5.83	12.5	17.01	8.1	19.44	8.64	18.3	6.94
ABLIM2	4.86	4.17	5.4	5.34	8.97	8.45	14.11	7.23	8.5	7.48	3.89	6.94	5.83	12.96	4.86	4.32	5.72	8.33
ABLIM3	7.29	9.72	7.56	11.43	28.41	7.61	24.14	28.48	29.16	34.39	31.1	29.16	7.29	19.44	29.16	10.8	6.86	19.44
ABR	9.72	4.17	6.48	10.67	8.97	6.76	11.6	17.18	10.93	16.45	15.55	11.11	8.75	3.24	14.58	23.76	11.43	11.8
ABRACL	4.86	6.94	8.64	8	19.44	10.14	17.87	11.75	9.72	10.47	11.66	13.88	9.23	19.44	2.43	8.64	9.15	13.88
ABRAXAS1	7.29	8.33	3.24	8	5.98	5.07	10.97	15.37	10.33	2.99	11.66	6.94	6.8	16.2	12.15	6.48	5.72	11.11
ABRAXAS2	12.15	13.88	7.56	10.29	14.95	10.14	10.66	12.21	9.11	11.96	3.89	12.5	10.69	1.62	17.01	8.64	8	15.27
ABT1	7.29	5.55	16.2	16.39	17.94	13.52	12.85	11.3	14.58	11.96	15.55	12.5	12.15	14.58	21.87	8.64	14.86	8.33
ABTB1	13.36	24.99	17.28	11.82	19.44	13.52	24.14	20.79	21.26	25.42	25.27	15.27	15.07	22.68	21.87	21.6	8	25.69
ABTB2	13.36	8.33	14.04	10.67	22.43	14.37	14.42	14.01	12.76	10.47	19.44	13.88	8.26	19.44	14.58	10.8	16.01	14.58
ACAA1	13.36	15.27	15.12	13.34	8.97	11.83	12.54	10.85	12.15	16.45	11.66	18.05	15.07	11.34	9.72	2.16	10.29	17.36
ACAA2	9.72	15.27	20.52	13.72	31.4	12.68	24.77	21.25	26.73	28.41	23.33	20.83	11.66	29.16	19.44	28.08	16.01	26.38
ACACA	34.02	26.38	27	33.92	14.95	43.1	12.85	14.47	15.79	19.44	11.66	11.11	24.3	16.2	14.58	17.28	32.02	14.58
ACACB	6.07	2.78	8.64	9.15	10.47	7.61	9.09	10.85	4.86	4.49	3.89	6.94	5.35	4.86	12.15	12.96	6.86	12.5
ACAD10	6.07	6.94	12.96	13.72	5.98	10.14	12.54	12.21	12.15	13.46	5.83	12.5	12.15	4.86	4.86	6.48	6.86	11.11
ACAD11	2.43	5.55	7.56	6.86	14.95	9.3	15.36	7.69	9.11	7.48	11.66	9.72	9.72	12.96	14.58	12.96	11.43	7.64
ACAD8	17.01	18.05	14.04	19.82	11.96	21.97	20.07	16.27	24.3	22.43	15.55	18.05	20.9	25.92	24.3	21.6	13.72	20.13
ACAD9	23.08	18.05	21.6	27.82	23.92	13.52	23.2	25.32	26.73	20.93	38.88	48.6	23.81	16.2	29.16	17.28	16.01	22.22
ACADM	14.58	11.11	20.52	17.91	11.96	19.44	14.42	12.21	13.36	16.45	21.38	6.94	18.47	6.48	12.15	10.8	14.86	17.36
ACADS	13.36	9.72	7.56	7.24	11.96	5.07	16.3	9.04	9.72	11.96	7.78	6.94	5.83	8.1	2.43	6.48	10.29	4.86
ACADSB	10.93	16.66	7.56	12.96	10.47	11.83	13.48	11.3	10.33	10.47	13.61	11.11	13.61	1.62	7.29	8.64	8	7.64
ACADVL	17.01	31.94	16.2	20.58	23.92	26.2	27.59	27.12	23.69	26.92	29.16	38.88	25.27	22.68	19.44	19.44	14.86	26.38
ACAP2	18.22	15.27	11.88	12.2	11.96	7.61	23.51	30.29	23.08	23.92	15.55	22.22	13.61	16.2	7.29	19.44	3.43	21.52
ACAP3	24.3	36.1	27	39.64	35.89	35.5	24.77	16.27	34.63	19.44	33.05	23.6	36.45	9.72	24.3	15.12	42.31	22.22
ACAT1	14.58	9.72	19.44	13.72	8.97	21.13	12.54	12.66	15.79	17.94	9.72	16.66	14.09	16.2	19.44	12.96	13.72	11.11
ACAT2	14.58	4.17	6.48	11.82	11.96	15.21	8.47	11.3	7.29	13.46	7.78	4.17	13.12	6.48	17.01	6.48	9.15	12.5
ACBD3	15.79	16.66	20.52	12.2	16.45	17.75	17.24	19.89	18.83	14.95	11.66	11.11	15.07	14.58	14.58	12.96	9.15	15.97
ACBD5	20.65	22.22	15.12	19.06	14.95	16.9	14.11	15.37	10.33	14.95	13.61	13.88	17.01	22.68	9.72	12.96	16.01	15.27
ACBD6	10.93	20.83	15.12	18.3	38.88	12.68	28.53	33.9	32.2	44.86	33.05	44.43	24.78	34.02	48.6	32.4	21.73	43.74
ACBD7	9.72	11.11	4.32	10.67	14.95	13.52	9.09	11.75	7.29	8.97	11.66	12.5	4.37	9.72	7.29	8.64	12.58	4.17
ACD	18.22	18.05	17.28	15.25	20.93	24.51	19.44	18.99	13.36	17.94	23.33	23.6	17.01	19.44	26.73	10.8	21.73	18.05
ACE	8.5	5.55	5.4	5.72	10.47	5.07	15.05	9.95	8.5	14.95	9.72	8.33	4.86	3.24	12.15	10.8	4.57	15.97
ACE2	2.43	1.39	3.24	2.29	4.49	1.69	8.15	3.16	3.04	7.48	9.72	2.78	1.94	1.62	7.29	8.64	4.57	2.08
ACER2	12.15	8.33	8.64	9.53	5.98	9.3	16.93	10.4	9.11	10.47	13.61	15.27	11.66	11.34	17.01	12.96	13.72	9.03
ACER3	4.86	9.72	10.8	12.96	16.45	9.3	10.97	7.69	7.29	2.99	5.83	5.55	15.55	6.48	2.43	15.12	13.72	6.25
ACHE	10.93	18.05	16.2	16.77	8.97	16.06	12.23	8.14	9.11	7.48	5.83	13.88	14.09	8.1	7.29	8.64	14.86	10.41
ACIN1	63.18	48.6	68.04	69.37	41.87	67.61	43.27	66	57.71	71.77	58.32	59.7	70.47	58.32	51.03	77.75	70.89	70.81
ACKR1	25.51	12.5	15.12	20.2	17.94	14.37	15.05	5.42	10.33	11.96	3.89	8.33	15.07	12.96	7.29	15.12	22.87	9.72
ACKR2	9.72	5.55	9.72	7.62	8.97	11.83	14.74	7.23	11.54	16.45	9.72	9.72	18.47	16.2	12.15	8.64	9.15	9.03
ACKR3	10.93	2.78	5.4	7.24	5.98	4.23	9.41	9.95	8.5	8.97	11.66	9.72	3.89	14.58	12.15	8.64	8	10.41
ACLY	38.88	48.6	46.44	51.07	50.84	47.33	44.21	51.08	54.67	53.83	68.04	56.93	59.77	45.36	46.17	51.84	59.46	52.76
ACO1	9.72	12.5	10.8	9.53	5.98	8.45	13.8	8.59	9.11	14.95	3.89	9.72	8.26	4.86	19.44	4.32	4.57	10.41
ACO2	23.08	24.99	20.52	21.73	14.95	29.58	16.62	19.89	15.79	19.44	5.83	23.6	23.33	14.58	34.02	21.6	22.87	18.74
ACOD1	7.29	11.11	4.32	6.1	8.97	5.07	7.52	2.71	4.86	10.47	5.83	4.17	4.86	6.48	4.86	2.16	9.15	6.94
ACOT1	14.58	18.05	10.8	16.01	13.46	11.83	11.6	8.59	10.93	13.46	7.78	15.27	7.29	4.86	4.86	8.64	9.15	6.94
ACOT11	9.72	8.33	14.04	7.24	7.48	11.83	9.72	11.3	7.29	7.48	7.78	8.33	9.72	8.1	4.86	4.32	8	6.94
ACOT13	3.64	5.55	5.4	9.15	14.95	8.45	11.29	14.92	15.79	10.47	15.55	19.44	5.83	16.2	7.29	4.32	9.15	9.72
ACOT2	13.36	16.66	5.4	11.82	5.98	6.76	15.68	10.85	9.11	7.48	9.72	9.72	7.29	11.34	9.72	6.48	10.29	6.25
ACOT4	8.5	5.55	9.72	11.05	11.96	10.14	11.6	6.33	7.29	5.98	7.78	12.5	11.66	14.58	9.72	8.64	8	11.8
ACOT7	12.15	13.88	7.56	10.67	13.46	11.83	13.48	10.4	5.47	5.98	9.72	11.11	8.75	12.96	9.72	12.96	10.29	13.19
ACOT8	13.36	11.11	15.12	18.68	4.49	10.99	15.68	12.21	10.93	5.98	23.33	8.33	17.01	17.82	19.44	17.28	11.43	11.8
ACOX1	18.22	19.44	19.44	24.39	5.98	23.66	13.17	8.14	11.54	7.48	19.44	12.5	23.33	3.24	17.01	8.64	27.44	11.8
ACOX2	4.86	11.11	9.72	11.43	8.97	10.14	11.29	14.01	9.72	10.47	1.94	12.5	15.07	14.58	17.01	2.16	6.86	13.88
ACOX3	14.58	15.27	20.52	15.25	13.46	10.14	12.85	18.53	13.97	20.93	13.61	13.88	14.58	16.2	7.29	12.96	13.72	20.83
ACP1	20.65	36.1	21.6	26.68	26.92	29.58	27.28	26.67	26.12	26.92	17.49	33.32	25.27	17.82	21.87	23.76	33.16	31.94
ACP2	8.5	6.94	6.48	8.39	8.97	8.45	10.66	8.59	10.93	14.95	9.72	4.17	12.64	6.48	7.29	2.16	9.15	9.72
ACP3	7.29	2.78	6.48	9.53	7.48	7.61	16.3	8.14	10.93	14.95	11.66	12.5	5.83	12.96	9.72	10.8	12.58	15.97
ACP6	20.65	19.44	15.12	29.73	17.94	20.28	18.5	23.51	23.69	25.42	25.27	18.05	26.73	8.1	14.58	15.12	18.3	20.13
ACR	10.93	9.72	15.12	13.34	7.48	12.68	14.74	9.04	8.5	10.47	9.72	5.55	6.32	8.1	7.29	15.12	12.58	9.03
ACRBP	1.21	9.72	9.72	6.1	14.95	7.61	7.21	5.42	3.64	11.96	9.72	4.17	8.75	4.86	7.29	10.8	6.86	5.55
ACSBG2	3.64	5.55	4.32	5.34	4.49	7.61	8.47	3.62	1.82	1.5	1.94	12.5	5.35	6.48	2.43	8.64	6.86	8.33
ACSF2	35.23	30.55	22.68	27.06	17.94	17.75	21.63	18.99	19.44	19.44	15.55	27.77	25.76	9.72	12.15	23.76	27.44	27.08
ACSF3	31.59	18.05	18.36	17.15	13.46	10.99	22.26	19.89	16.4	19.44	13.61	18.05	23.81	22.68	17.01	15.12	18.3	10.41
ACSL1	9.72	2.78	11.88	12.96	4.49	5.92	12.85	12.66	14.58	11.96	9.72	13.88	9.72	4.86	9.72	6.48	8	13.19
ACSL3	18.22	18.05	9.72	14.1	10.47	17.75	14.74	13.11	10.33	10.47	17.49	15.27	24.78	17.82	7.29	10.8	11.43	10.41
ACSL4	10.93	15.27	15.12	11.43	16.45	10.99	21.95	18.08	20.05	31.4	21.38	23.6	14.09	19.44	9.72	21.6	8	18.05
ACSM2B	9.72	18.05	6.48	11.82	10.47	10.14	11.29	9.95	9.11	11.96	9.72	11.11	8.75	6.48	4.86	6.48	6.86	7.64
ACSM3	7.29	2.78	6.48	9.91	10.47	7.61	8.78	6.78	6.07	10.47	11.66	8.33	10.21	3.24	14.58	2.16	6.86	5.55
ACSM5	14.58	13.88	11.88	10.67	13.46	9.3	15.05	18.08	15.19	22.43	11.66	15.27	11.66	22.68	17.01	21.6	19.44	20.83
ACSM6	7.29	2.78	4.32	8	4.49	4.23	13.17	11.3	8.5	7.48	11.66	2.78	9.72	6.48	4.86	6.48	8	4.17
ACSS1	4.86	2.78	2.16	3.81	4.49	2.54	10.66	4.97	4.25	4.49	13.61	8.33	5.83	11.34	2.43	4.32	4.57	4.17
ACSS2	12.15	11.11	8.64	11.05	8.97	8.45	12.85	9.04	11.54	11.96	1.94	8.33	8.75	9.72	9.72	2.16	10.29	7.64
ACTA1	14.58	1.39	6.48	9.15	4.49	5.92	7.84	5.88	4.25	4.49	7.78	6.94	5.35	4.86	2.43	10.8	3.43	1.39
ACTA2	12.15	11.11	9.72	6.48	43.36	3.38	47.97	77.3	40.7	44.86	77.75	34.71	7.29	50.22	72.9	62.64	6.86	106.22
ACTC1	8.5	8.33	7.56	9.15	79.25	10.14	56.75	102.62	74.72	109.16	93.31	104.14	12.64	89.09	65.61	73.44	6.86	111.08
ACTG2	2.43	4.17	7.56	6.1	7.48	5.92	8.15	4.07	9.72	4.49	1.94	2.78	4.37	11.34	2.43	6.48	5.72	8.33
ACTL6A	19.44	33.32	19.44	20.58	58.32	18.59	39.82	53.8	53.46	55.33	71.92	40.27	22.35	53.46	46.17	54	18.3	49.29
ACTL6B	25.51	30.55	22.68	21.73	11.96	16.06	15.36	16.73	15.19	11.96	15.55	13.88	23.33	14.58	14.58	8.64	27.44	15.27
ACTL7B	4.86	8.33	2.16	6.48	5.98	5.92	7.21	1.81	6.07	1.5	9.72	1.39	5.35	1.62	2.43	2.16	4.57	4.17
ACTL8	7.29	6.94	7.56	8.77	1.5	10.14	13.17	5.88	7.29	7.48	5.83	8.33	9.72	6.48	14.58	4.32	8	11.8
ACTL9	9.72	9.72	6.48	8.77	10.47	8.45	12.23	10.4	10.93	7.48	11.66	6.94	8.26	11.34	9.72	4.32	13.72	8.33
ACTN1	6.07	2.78	7.56	5.72	7.48	6.76	10.35	7.69	9.72	10.47	5.83	13.88	3.4	9.72	7.29	4.32	8	9.03
ACTN2	4.86	6.94	12.96	19.82	8.97	19.44	7.84	7.23	7.9	5.98	13.61	4.17	13.12	6.48	9.72	6.48	17.15	4.17
ACTN3	4.86	2.78	8.64	5.34	1.5	6.76	7.52	6.33	10.33	2.99	3.89	5.55	5.83	8.1	2.43	10.8	6.86	2.78
ACTN4	38.88	41.65	45.36	41.93	124.11	38.03	107.85	128.84	112.99	127.1	101.08	98.58	38.88	100.43	114.2	97.19	53.74	134.68
ACTR10	35.23	47.21	31.32	51.84	31.4	38.03	27.28	34.36	29.77	28.41	25.27	33.32	42.77	30.78	31.59	15.12	52.6	36.1
ACTR1A	31.59	40.27	31.32	30.87	14.95	27.89	14.11	16.27	18.22	13.46	17.49	12.5	28.67	14.58	21.87	12.96	29.73	18.74
ACTR1B	31.59	22.22	23.76	24.77	19.44	11.83	22.89	16.73	16.4	17.94	15.55	12.5	16.52	14.58	24.3	8.64	12.58	17.36
ACTR2	30.37	30.55	19.44	29.73	28.41	30.43	34.8	44.3	38.27	32.9	27.21	38.88	30.62	17.82	31.59	25.92	33.16	37.49
ACTR3	32.8	30.55	22.68	28.59	34.39	21.97	27.9	32.1	29.16	26.92	23.33	38.88	35.48	32.4	24.3	38.88	28.59	27.77
ACTR3B	15.79	8.33	17.28	11.82	8.97	13.52	11.29	14.01	13.97	10.47	21.38	12.5	12.15	16.2	14.58	15.12	6.86	9.72
ACTR5	6.07	12.5	5.4	8.77	8.97	10.99	14.74	8.14	8.5	4.49	3.89	5.55	4.86	8.1	2.43	6.48	8	5.55
ACTR6	9.72	11.11	10.8	12.96	14.95	16.06	11.6	18.53	10.33	11.96	13.61	9.72	15.55	16.2	17.01	6.48	19.44	13.88
ACTR8	24.3	18.05	14.04	15.25	17.94	15.21	13.17	23.96	15.19	19.44	15.55	11.11	14.09	8.1	21.87	15.12	20.58	9.72
ACTRT2	12.15	15.27	14.04	7.62	5.98	7.61	12.85	7.23	11.54	14.95	5.83	18.05	10.21	11.34	4.86	2.16	9.15	11.11
ACVR1	26.73	13.88	9.72	19.82	8.97	19.44	15.99	14.92	13.36	8.97	11.66	13.88	34.99	4.86	12.15	10.8	21.73	13.19
ACVR1B	20.65	31.94	16.2	24.39	23.92	17.75	17.56	17.63	17.62	19.44	11.66	22.22	19.92	21.06	17.01	23.76	22.87	22.22
ACVR2A	17.01	9.72	10.8	8.39	8.97	10.99	8.78	12.21	10.33	4.49	13.61	18.05	6.8	8.1	7.29	6.48	8	10.41
ACVR2B	9.72	12.5	17.28	19.44	35.89	13.52	29.47	24.41	27.34	26.92	29.16	24.99	16.04	22.68	26.73	21.6	17.15	27.77
ACY1	10.93	8.33	9.72	14.86	10.47	9.3	11.6	7.69	9.72	10.47	5.83	8.33	12.64	8.1	2.43	4.32	14.86	5.55
ACYP1	19.44	22.22	8.64	13.72	17.94	27.05	13.17	11.3	9.11	1.5	9.72	13.88	15.55	4.86	9.72	6.48	14.86	13.19
ACYP2	7.29	15.27	18.36	12.58	7.48	12.68	19.13	16.27	18.83	17.94	5.83	20.83	14.58	9.72	9.72	17.28	9.15	18.05
ADA2	23.08	15.27	16.2	17.53	16.45	11.83	13.48	10.4	7.29	7.48	5.83	4.17	11.66	6.48	12.15	15.12	18.3	7.64
ADAL	18.22	13.88	11.88	13.72	7.48	6.76	15.68	7.23	7.9	16.45	9.72	11.11	8.75	8.1	7.29	10.8	19.44	6.94
ADAM10	17.01	12.5	8.64	12.2	17.94	7.61	6.9	10.85	10.33	7.48	9.72	8.33	11.18	8.1	9.72	10.8	10.29	9.03
ADAM11	8.5	6.94	10.8	9.53	5.98	13.52	7.84	4.97	6.07	2.99	3.89	13.88	8.75	8.1	4.86	4.32	4.57	6.94
ADAM12	4.86	11.11	8.64	8	5.98	7.61	9.09	5.42	12.76	4.49	9.72	4.17	4.37	6.48	2.43	10.8	10.29	6.25
ADAM15	191.96	168.01	197.63	233.26	204.85	259.46	175.89	215.18	286.72	201.86	207.99	226.32	245.41	192.77	179.81	170.63	252.7	227.02
ADAM17	19.44	8.33	19.44	14.86	22.43	15.21	20.07	16.27	12.15	16.45	13.61	16.66	16.04	14.58	12.15	17.28	9.15	20.13
ADAM18	3.64	6.94	4.32	7.62	11.96	2.54	12.23	5.42	6.07	5.98	7.78	5.55	5.83	4.86	7.29	4.32	2.29	9.03
ADAM19	10.93	6.94	11.88	8	1.5	5.07	12.54	9.49	10.33	4.49	9.72	12.5	8.75	12.96	7.29	10.8	5.72	11.11
ADAM20	7.29	9.72	8.64	5.72	2.99	7.61	8.15	4.07	4.25	5.98	9.72	6.94	8.75	9.72	7.29	10.8	3.43	4.17
[truncated: 14,971 more rows]
