# Supplementary material for: The transcription factor LHX2 mediates and enhances oncogenic BMP signaling in medulloblastoma
Source: Cell Death Differ. 2025 Mar 28;32(10):1915–29. doi: 10.1038/s41418-025-01488-6 (PMC12501261; doi:10.1038/s41418-025-01488-6)
Supplement: Supplementary file 3 — Supplementary Table S3 [file 41418_2025_1488_MOESM3_ESM.xlsx]

## Sheet: Sheet1
Description of the included sheets
Name	Description
DEGs_LIMMA_pSMAD_High-vs_Low	Differentially expressed genes (DEGs) in pSMAD High regions vs pSMAD Low regions
DEGs_FDR<0.05+FC1	Differentially expressed genes (DEGs) in pSMAD High regions vs pSMAD Low regions with FDR < 0.05 and log2 fold change > ±1

## Sheet: DEGs_LIMMA_pSMAD_High-vs_Low
ID	logFC	AveExpr	t	P.Value	adj.P.Val	B
BTG2	-4.57329	7.00497	-34.4329	1.74e-19	2.64e-15	31.5676
CDKAL1	-3.45038	6.21212	-24.8953	1.09e-16	8.25e-13	27.0131
MYCL	-4.15784	4.95235	-23.242	4.2e-16	2.12e-12	25.9717
FOXO6	-4.52166	6.21791	-22.6137	7.18e-16	2.72e-12	25.554
CTPS1	-3.62628	6.32225	-20.0817	7.25e-15	2.2e-11	23.6905
ZFP36L1	-4.36028	5.21373	-18.7223	3.46e-14	8.73e-11	22.2588
BOC	-4.96545	5.95204	-18.3951	4.84e-14	1.05e-10	21.9871
AKIRIN1	-3.00054	6.51616	-17.771	7.63e-14	1.44e-10	21.6022
NDUFS5	-3.57265	7.89673	-17.6526	9.35e-14	1.57e-10	21.4103
PAX6	-2.85554	5.366	-17.4768	1.05e-13	1.59e-10	21.2447
PPT1	-2.63253	6.23618	-16.3332	3.8e-13	5.23e-10	20.0687
MYCBP	-3.41345	4.92969	-16.1274	5.35e-13	6.76e-10	19.7585
MID1IP1	-2.57127	6.13527	-15.2376	1.4e-12	1.64e-09	18.8712
RTL8C	-1.90463	6.64022	-14.9045	2.12e-12	2.14e-09	18.4481
KIF26A	-4.1564	5.28878	-14.9994	2.23e-12	2.14e-09	18.4344
CMIP	-2.22441	5.34664	-14.8572	2.25e-12	2.14e-09	18.3635
SNRPE	-3.14361	7.43092	-14.636	3.5e-12	3.13e-09	18.0265
LHFPL2	-2.25296	5.22597	-13.8536	8.25e-12	6.95e-09	17.1744
BARHL1	2.62113	6.40993	13.7594	9.48e-12	7.51e-09	17.0718
RLF	-2.87576	5.69259	-13.7862	9.91e-12	7.51e-09	17.0211
GPM6B	-2.164	4.8624	-13.3674	1.59e-11	1.15e-08	16.5522
RBP1	-2.15433	6.02452	-13.2787	1.8e-11	1.18e-08	16.4492
PLEKHA6	-2.55935	4.66785	-13.2814	1.81e-11	1.18e-08	16.4414
KLHL12	-2.83328	5.09572	-13.3148	1.86e-11	1.18e-08	16.4008
RPL36A	-1.90958	7.59064	-13.2241	1.94e-11	1.18e-08	16.3765
CAP1	-3.13618	6.65278	-13.1992	2.32e-11	1.36e-08	16.2059
SHROOM2	-3.87094	5.06259	-13.1537	2.47e-11	1.39e-08	16.1376
PABPC4	-3.76773	7.25113	-13.0692	2.78e-11	1.5e-08	16.0343
SCMH1	-2.41089	5.61695	-12.941	2.88e-11	1.5e-08	15.946
ALDH1A3	-3.29124	4.56505	-12.9911	3.1e-11	1.57e-08	15.9053
ADIPOR1	-2.48343	4.95192	-12.8274	3.46e-11	1.69e-08	15.8198
PPIE	-3.10676	5.83858	-12.8748	3.64e-11	1.73e-08	15.7642
SMAP2	-2.56426	5.19378	-12.6688	4.41e-11	2.02e-08	15.5777
GCK	-2.97104	4.38965	-12.5672	5.63e-11	2.51e-08	15.3367
RPS27	-1.84698	9.17032	-12.4179	6.08e-11	2.63e-08	15.2658
ZMPSTE24	-3.12392	5.32557	-12.4165	6.98e-11	2.94e-08	15.1323
TMEM183A	-1.9485	5.87849	-12.2781	7.45e-11	3.01e-08	15.0735
KCNG1	-2.71843	4.34941	-12.3536	7.56e-11	3.01e-08	15.0563
MRAP2	-2.51681	4.1126	-12.2604	8.15e-11	3.09e-08	14.9834
CYB5R1	-2.38489	4.78943	-12.2194	8.13e-11	3.09e-08	14.9706
SDC2	-3.45038	4.90069	-12.1044	1.1e-10	4.07e-08	14.6903
ADGRG1	-2.40907	4.75459	-12.0002	1.16e-10	4.19e-08	14.6368
TRIT1	-3.47309	6.33393	-11.8	1.73e-10	6.09e-08	14.2586
PRAME	-2.73	4.91933	-11.7818	1.77e-10	6.11e-08	14.2255
HEYL	-2.71098	4.5164	-11.6884	2.04e-10	6.88e-08	14.0925
SALL3	-2.60993	4.57506	-11.5533	2.51e-10	8.04e-08	13.8907
PRLR	-2.60063	4.44073	-11.549	2.52e-10	8.04e-08	13.8839
CDK2AP1	-2.22491	7.08475	-11.4811	2.55e-10	8.04e-08	13.8727
FLNA	-3.06817	6.73518	-11.4972	2.73e-10	8.45e-08	13.8076
MSN	-3.50079	4.12136	-11.4669	2.86e-10	8.67e-08	13.7602
PDPN	-2.59272	5.22964	-11.3558	3.39e-10	1.01e-07	13.5928
RBM3	-1.51275	6.63634	-11.2197	3.71e-10	1.08e-07	13.4999
RPL26	-1.64808	8.07084	-11.1035	4.46e-10	1.27e-07	13.3199
PAPSS1	-1.75948	5.52435	-10.9372	5.81e-10	1.63e-07	13.059
ZFP69B	-2.43318	5.70261	-10.9893	6.01e-10	1.66e-07	13.0332
MDM4	-2.02703	6.27259	-10.8713	6.45e-10	1.75e-07	12.9564
UBB	-1.41575	7.7564	-10.8182	7.03e-10	1.87e-07	12.8723
KDM5B	-2.09699	5.43495	-10.7693	7.82e-10	2.01e-07	12.7683
TPBGL	-1.97695	4.08759	-10.7504	7.84e-10	2.01e-07	12.7643
FAM210B	-1.59077	6.53841	-10.6761	8.85e-10	2.23e-07	12.6456
TMSB4X	-2.33334	8.28811	-10.6379	1.05e-09	2.58e-07	12.4789
EMD	-2.14095	5.67562	-10.6067	1.06e-09	2.58e-07	12.4743
SOX2	-2.94203	5.06355	-10.608	1.11e-09	2.6e-07	12.4305
CNTN2	-2.41508	4.66995	-10.6054	1.11e-09	2.6e-07	12.4291
MGP	-3.50743	5.3209	-10.596	1.13e-09	2.6e-07	12.4118
ACTC1	-2.86004	5.14451	-10.5944	1.13e-09	2.6e-07	12.4088
PPP1R15B	-2.54562	5.91006	-10.5823	1.15e-09	2.61e-07	12.3906
B2M	-2.13391	6.25115	-10.4939	1.28e-09	2.86e-07	12.2818
RASD1	-2.39903	4.56271	-10.4584	1.41e-09	3.1e-07	12.1932
RPL10A	-1.19879	8.01907	-10.3651	1.47e-09	3.19e-07	12.1427
RGS16	-2.09739	5.20644	-10.3188	1.69e-09	3.61e-07	12.0069
NDST3	-3.08126	4.48018	-10.334	1.73e-09	3.64e-07	11.9892
RPS23	-1.27644	8.85742	-10.2623	1.75e-09	3.64e-07	11.9751
MACF1	-1.52767	7.86411	-10.2523	1.78e-09	3.65e-07	11.955
ZC3H11A	-2.11825	6.77436	-10.1579	2.28e-09	4.61e-07	11.7112
GAB1	-2.67925	4.65921	-10.1161	2.49e-09	4.96e-07	11.631
DCT	-2.24046	3.84304	-10.0359	2.84e-09	5.59e-07	11.5004
EXO5	-2.33687	4.61034	-10.029	2.88e-09	5.59e-07	11.4854
IGFBPL1	-1.96899	7.69603	-9.9278	3.16e-09	6.06e-07	11.3897
COX20	2.94365	6.42571	9.94933	3.29e-09	6.24e-07	11.3536
HNRNPA1	-1.23103	9.01773	-9.82313	3.69e-09	6.9e-07	11.2353
RPL5	-1.18288	8.33709	-9.81408	3.75e-09	6.93e-07	11.2249
DSTYK	-2.08534	4.47617	-9.80008	4.13e-09	7.55e-07	11.1271
DPYSL4	1.79578	6.5012	9.72529	4.37e-09	7.88e-07	11.061
SFRP1	-2.20757	5.00292	-9.74901	4.63e-09	8.26e-07	11.0162
ZBED6	-2.13034	5.63595	-9.73353	4.76e-09	8.39e-07	10.9858
RPS4X	-1.33249	8.87308	-9.65668	4.92e-09	8.58e-07	10.9469
MEGF10	-2.40658	4.00908	-9.66926	5.31e-09	9.15e-07	10.8794
TPPP3	-2.86311	4.19699	-9.65815	5.42e-09	9.15e-07	10.8561
CLDN1	-2.03379	3.79183	-9.62787	5.46e-09	9.15e-07	10.855
TRDC	-3.25374	3.63123	-9.65046	5.49e-09	9.15e-07	10.8494
BMP8B	-2.16439	4.82626	-9.62766	5.71e-09	9.41e-07	10.8098
KITLG	-2.15887	5.04808	-9.5714	6.3e-09	1.03e-06	10.706
RPL37	-1.31783	8.73439	-9.46829	6.85e-09	1.1e-06	10.6252
IGHG4	-2.02117	5.39632	-9.50752	6.91e-09	1.1e-06	10.6156
OXCT2	-2.84445	4.38328	-9.48282	7.35e-09	1.16e-06	10.5557
SBSPON	-1.92422	5.63995	-9.35452	8.68e-09	1.36e-06	10.3908
RGMB	-2.20111	5.23791	-9.36949	8.97e-09	1.39e-06	10.3577
TAMALIN	-2.42682	4.52566	-9.33393	9.55e-09	1.46e-06	10.2971
PACSIN2	-1.78379	5.08167	-9.17665	1.17e-08	1.78e-06	10.0859
ZFP69	-2.54633	4.35921	-9.14842	1.33e-08	1.97e-06	9.96683
SOX13	-2.86347	4.64279	-9.14883	1.33e-08	1.97e-06	9.96663
SEMA6A	-2.05275	5.18012	-9.1285	1.38e-08	2.03e-06	9.93507
RPL22	-1.13485	8.39647	-8.97483	1.66e-08	2.42e-06	9.7382
TRPM3	3.6529	3.90281	8.9856	1.78e-08	2.54e-06	9.67475
RPL39	-1.58946	8.44369	-8.93531	1.79e-08	2.54e-06	9.66097
EIF2S3B	-1.4774	6.33574	-8.93341	1.79e-08	2.54e-06	9.65285
ZBTB18	1.53273	6.29562	8.88868	1.95e-08	2.73e-06	9.57443
TMCO2	-2.14155	4.11058	-8.88512	2.14e-08	2.96e-06	9.49587
SH3GL2	-1.11611	5.44892	-8.83339	2.15e-08	2.96e-06	9.48583
BEX1	-1.8335	6.33391	-8.86704	2.17e-08	2.96e-06	9.46776
RPL35A	-1.41547	8.16272	-8.74819	2.52e-08	3.41e-06	9.3194
RPS27A	-1.258	8.63741	-8.74148	2.55e-08	3.43e-06	9.3071
MICAL1	-2.56165	5.18543	-8.77179	2.63e-08	3.5e-06	9.28221
MTMR1	-1.52984	4.64113	-8.66845	2.93e-08	3.86e-06	9.18246
ELOB	-1.03854	7.08211	-8.6489	3.03e-08	3.97e-06	9.14017
CRTAC1	-2.33095	4.63507	-8.6022	3.6e-08	4.66e-06	8.97282
RPL9	-1.17734	8.34523	-8.45491	4.37e-08	5.62e-06	8.76921
RPL6	-1.07565	8.27633	-8.44802	4.43e-08	5.64e-06	8.76479
BMI1	1.58064	5.83801	8.40741	4.81e-08	6.08e-06	8.67011
LAPTM4B	-1.66607	4.64619	-8.40716	4.93e-08	6.18e-06	8.64895
PLPPR4	2.97767	4.03708	8.40949	5.16e-08	6.41e-06	8.60291
UBA52	-1.03401	7.31251	-8.35793	5.26e-08	6.48e-06	8.60685
TMSB15A	-2.19699	5.40993	-8.31811	6.13e-08	7.5e-06	8.43472
TMPRSS3	-2.08995	4.01428	-8.30136	6.33e-08	7.68e-06	8.40566
NFYC	-2.51176	5.98551	-8.28584	6.52e-08	7.84e-06	8.36819
BMP8A	-1.56761	5.44888	-8.22272	6.81e-08	8.13e-06	8.33317
SPARC	-1.54845	5.62149	-8.20779	7.05e-08	8.35e-06	8.2867
RPL34	-0.965688	8.87045	-8.19996	7.11e-08	8.36e-06	8.29385
NPTX2	-1.82193	6.18586	-8.12752	8.82e-08	1.03e-05	8.07185
CA10	2.0164	3.98237	8.00017	1.13e-07	1.31e-05	7.83611
RBM38	-1.80424	4.53784	-7.97144	1.19e-07	1.37e-05	7.76355
NDUFA1	-1.3652	5.90097	-7.9196	1.23e-07	1.4e-05	7.72653
KIAA0754	-2.52708	6.14333	-7.94558	1.25e-07	1.42e-05	7.71247
PKD1	-1.06219	6.97632	-7.79085	1.58e-07	1.78e-05	7.47315
CIPC	1.63423	4.40319	7.80993	1.6e-07	1.79e-05	7.47558
SOX4	1.50457	6.88094	7.75715	1.73e-07	1.91e-05	7.38431
PLXNA2	2.31212	3.07431	7.72136	1.95e-07	2.14e-05	7.24977
DDC	-1.77266	3.59156	-7.71193	1.98e-07	2.15e-05	7.2726
TCF4	-1.99488	5.25073	-7.71515	1.97e-07	2.15e-05	7.25955
RPL30	-0.929838	9.44389	-7.60169	2.31e-07	2.48e-05	7.12035
ATP2B4	-1.80745	5.5392	-7.6304	2.33e-07	2.49e-05	7.09844
PDIA2	-1.5803	3.88343	-7.5726	2.54e-07	2.7e-05	7.02057
RPS3A	-1.05884	9.24863	-7.4897	2.89e-07	3.02e-05	6.89475
GMPS	-1.0985	5.01864	-7.49105	2.88e-07	3.02e-05	6.86975
CITED4	-2.23639	3.73712	-7.50166	3.01e-07	3.13e-05	6.84404
CD93	-2.31181	4.49194	-7.49069	3.08e-07	3.18e-05	6.82367
NFIX	1.64263	6.10682	7.44967	3.34e-07	3.43e-05	6.73008
RPL24	-0.936543	9.04243	-7.38381	3.58e-07	3.65e-05	6.67238
MYL6	-1.0944	6.75804	-7.37952	3.61e-07	3.65e-05	6.65225
CENPV	-1.33959	5.74396	-7.37607	3.64e-07	3.65e-05	6.64055
RPL17	-1.02124	8.16783	-7.3348	3.96e-07	3.95e-05	6.55483
ATP1B3	-1.57642	5.51555	-7.34437	4.14e-07	4.1e-05	6.51784
ITGBL1	-2.55367	4.00468	-7.2262	5.26e-07	5.18e-05	6.27925
EBF1	2.39375	5.79503	7.19566	5.6e-07	5.48e-05	6.20735
SEZ6L	-1.42015	5.6903	-7.16587	5.8e-07	5.63e-05	6.17008
C8orf88	-1.83104	2.9719	-7.14889	6.16e-07	5.92e-05	6.14573
RASSF2	-2.59327	4.54671	-7.14553	6.21e-07	5.92e-05	6.12112
GLUL	-1.43689	6.69685	-7.13962	6.17e-07	5.92e-05	6.10716
NDP	-2.23012	3.92341	-7.13221	6.38e-07	6.04e-05	6.09448
IGFBP5	-2.34535	4.7323	-7.12677	6.45e-07	6.07e-05	6.06354
RPSA	-1.04193	9.43161	-7.09422	6.5e-07	6.08e-05	6.06079
CRIP2	-1.87127	5.80984	-7.10841	6.7e-07	6.23e-05	6.05126
SEZ6L2	1.68774	4.57016	7.0959	6.87e-07	6.35e-05	6.00892
YWHAE	-1.1881	7.61879	-7.06371	6.92e-07	6.36e-05	5.98308
PTCH2	-1.74172	4.50474	-7.07352	7.2e-07	6.57e-05	5.97949
TBX18	-1.97188	4.0166	-7.06163	7.38e-07	6.68e-05	5.9496
TSPAN5	-1.31834	4.49066	-7.03117	7.41e-07	6.68e-05	5.93587
CRYBG3	-2.17294	5.04155	-6.97608	8.8e-07	7.8e-05	5.77134
WLS	-1.49283	4.51913	-6.97991	8.73e-07	7.8e-05	5.76568
RPS11	-1.11469	9.28309	-6.95049	8.77e-07	7.8e-05	5.76271
ALDOA	0.992264	6.96942	6.92776	9.2e-07	8.1e-05	5.71618
GSE1	-1.47895	5.66391	-6.94614	9.32e-07	8.17e-05	5.71135
XBP1	-1.20976	4.7064	-6.90365	9.67e-07	8.43e-05	5.66502
H3C6	2.42822	4.01651	6.91634	9.97e-07	8.64e-05	5.61866
CHGB	1.46784	5.80275	6.90059	1.03e-06	8.87e-05	5.60195
KCNH7	1.24642	3.64053	6.84395	1.1e-06	9.39e-05	5.54234
NUP50	1.40809	5.62629	6.86067	1.1e-06	9.39e-05	5.53094
GJA9	-1.83662	3.85639	-6.85791	1.13e-06	9.47e-05	5.53967
NONO	-0.914621	7.60266	-6.82674	1.14e-06	9.47e-05	5.50519
PCDH9	-2.82841	4.30924	-6.85346	1.14e-06	9.47e-05	5.50502
GABARAP	-1.16845	6.4911	-6.83072	1.13e-06	9.47e-05	5.49787
TPD52	-1.66428	5.28732	-6.84059	1.17e-06	9.67e-05	5.48707
ELAVL4	-1.83198	4.25048	-6.78488	1.31e-06	0.000108126	5.35822
OBSCN	1.07195	3.24295	6.71635	1.44e-06	0.000117676	5.27335
POLE2	1.0052	2.94367	6.71404	1.44e-06	0.000117676	5.2254
TMEM81	-1.6912	4.00703	-6.71343	1.53e-06	0.000123666	5.22257
BTF3	-0.894805	7.16626	-6.66305	1.61e-06	0.000129772	5.1471
KCNIP4	3.49083	4.49981	6.67659	1.65e-06	0.000132262	5.1184
CSNK1E	-1.22814	7.1517	-6.6399	1.7e-06	0.000135497	5.08905
TFDP2	-1.22466	4.70055	-6.63539	1.71e-06	0.000135501	5.10647
SOX11	-1.22021	5.28464	-6.63009	1.73e-06	0.000136922	5.06061
MLLT11	1.22326	5.08291	6.62486	1.75e-06	0.000137676	5.05823
ST6GAL2	-1.22664	3.53642	-6.60306	1.83e-06	0.000141415	5.04198
RPS3	-0.879287	8.22966	-6.60204	1.83e-06	0.000141415	5.02733
OAZ1	-0.997752	7.0527	-6.60656	1.82e-06	0.000141415	5.02599
NFASC	-1.47529	5.29733	-6.62544	1.84e-06	0.000141415	5.01568
CNIH2	-1.63138	4.93217	-6.60142	1.93e-06	0.000148061	4.97303
IGHG3	-1.59668	4.60888	-6.59061	1.98e-06	0.000150267	4.96906
STXBP1	1.72549	5.33289	6.58974	1.98e-06	0.000150267	4.94281
PDIA5	-2.17701	3.27739	-6.57439	2.05e-06	0.000154483	4.90146
DACH1	1.39028	7.36945	6.56362	2.1e-06	0.000157284	4.87714
ZEB1	-1.46268	4.58943	-6.55756	2.12e-06	0.000158543	4.87805
PTMA	-0.810683	9.45248	-6.51634	2.2e-06	0.000163748	4.85127
LDHB	-0.937132	6.9033	-6.50377	2.26e-06	0.000167418	4.80589
NMNAT2	-1.55213	4.42327	-6.5201	2.3e-06	0.000169235	4.81817
KIAA0040	-0.924861	3.38594	-6.49314	2.32e-06	0.00016964	4.77335
CCND2	1.28668	7.24608	6.49508	2.37e-06	0.000172968	4.75689
COMTD1	1.15936	3.21113	6.47496	2.41e-06	0.000173897	4.75315
RPL13	-0.883963	8.71237	-6.47583	2.4e-06	0.000173897	4.75299
RPL18A	-1.10538	8.34005	-6.46333	2.47e-06	0.000177472	4.71297
RPL37A	-0.754995	9.05679	-6.46042	2.49e-06	0.000177605	4.74745
RPS13	-1.16375	8.13305	-6.45861	2.5e-06	0.000177605	4.71366
CD81	-0.949204	5.36059	-6.45313	2.53e-06	0.000178879	4.70489
PNRC1	-1.24562	5.70174	-6.45088	2.59e-06	0.000182261	4.66412
RPS28	-1.02112	8.45826	-6.41466	2.74e-06	0.000191705	4.61255
ISL1	-2.29422	4.1327	-6.43759	2.74e-06	0.000191705	4.60159
PRPF39	2.07536	5.79635	6.43039	2.79e-06	0.000193793	4.59495
BLK	-1.83066	4.08127	-6.42446	2.82e-06	0.000195381	4.60852
WWTR1	-1.90276	3.93444	-6.41655	2.87e-06	0.000197823	4.55873
RPL21	-0.921978	8.66181	-6.38447	2.93e-06	0.000200957	4.54231
RREB1	1.56988	3.86825	6.39563	3e-06	0.000205064	4.54701
PPP1R12B	-1.46081	5.22404	-6.38917	3.05e-06	0.000206079	4.50983
NEO1	-1.31389	5.24881	-6.38985	3.04e-06	0.000206079	4.49761
SYT1	-1.61041	3.68288	-6.38363	3.08e-06	0.000207622	4.507
TMEM132B	3.3504	4.0879	6.37034	3.17e-06	0.000212711	4.45306
PGM1	-1.44698	4.16109	-6.35448	3.28e-06	0.000219139	4.45583
FH	0.910738	3.86396	6.30389	3.49e-06	0.000232069	4.34851
H1-8	0.996882	2.04834	6.28311	3.65e-06	0.000241763	4.37066
TSC1	2.2433	2.75056	6.30205	3.68e-06	0.000242223	4.28877
APBA2	-1.13833	6.33895	-6.26633	3.8e-06	0.000249131	4.27327
SSR2	-0.848592	5.34071	-6.23916	4.02e-06	0.000262676	4.24565
RBBP5	-2.15252	4.81067	-6.25279	4.09e-06	0.000266037	4.205
PABPC1	-1.06092	7.73295	-6.21098	4.28e-06	0.000277001	4.16175
FBL	-0.873041	6.16224	-6.18717	4.51e-06	0.000290593	4.13438
BTBD11	-1.77069	4.13874	-6.19888	4.6e-06	0.000295306	4.09414
RPS9	-0.756803	8.25744	-6.16259	4.75e-06	0.000304116	4.09343
RAB3A	1.78408	3.49948	6.16393	4.96e-06	0.000315997	3.98675
HSD11B2	-2.04257	4.18227	-6.14345	5.19e-06	0.000329058	3.96339
RPS14	-0.952048	8.35666	-6.11526	5.28e-06	0.000333252	3.96017
TMEM158	-1.37671	5.36081	-6.12546	5.4e-06	0.000339413	3.96737
HMGB3	-1.38976	5.994	-6.1227	5.43e-06	0.000340051	3.92421
RPS20	-0.807609	8.95619	-6.07027	5.83e-06	0.000363459	3.88965
SELENOP	-1.88562	3.85261	-6.08295	5.92e-06	0.000367924	3.8437
RPL27A	-0.92555	8.44652	-6.04956	6.1e-06	0.000377369	3.8148
ZNF462	2.15145	4.21417	6.05578	6.29e-06	0.000387336	3.76635
PHGDH	-1.51985	4.29778	-6.05239	6.33e-06	0.000388652	3.8139
RPL32	-0.718547	8.95262	-6.0256	6.43e-06	0.000391812	3.7678
SEPTIN3	1.15474	5.21498	6.0285	6.44e-06	0.000391812	3.76591
ZNF684	-1.58022	5.48192	-6.04268	6.47e-06	0.000392256	3.74334
LRRN2	-1.76399	3.97617	-6.02205	6.77e-06	0.000408816	3.72283
VSTM2A	3.39537	4.31004	6.01764	6.84e-06	0.00041116	3.68099
KRBOX1	-1.00279	3.45684	-5.95976	7.44e-06	0.000445875	3.563
NPM1	-0.937858	8.42064	-5.95742	7.48e-06	0.000446432	3.60618
CLIC4	-1.52269	4.94173	-5.97068	7.58e-06	0.000450585	3.59627
AOPEP	2.03748	2.47315	5.9436	8.05e-06	0.000476463	3.50789
RPS15A	-0.890261	8.22512	-5.92174	8.1e-06	0.000477645	3.54867
LRSAM1	0.987552	3.05071	5.9182	8.16e-06	0.000479555	3.53762
RPS5	-1.05837	8.35997	-5.91413	8.24e-06	0.000482047	3.49046
PDLIM3	-1.41445	3.76551	-5.91955	8.49e-06	0.000494734	3.47128
RPL7	-0.806056	8.78498	-5.8858	8.77e-06	0.000507575	3.45221
CDKN2C	-1.44864	4.50524	-5.9055	8.75e-06	0.000507575	3.44447
LAMC1	-1.37633	4.16131	-5.9014	8.83e-06	0.000509129	3.43493
RPS19	-0.923079	8.79566	-5.87503	8.99e-06	0.000515971	3.41616
PRDX4	-1.87502	4.67523	-5.88991	9.06e-06	0.000518301	3.40833
SYP	1.14125	5.61611	5.87354	9.18e-06	0.000523079	3.39399
REEP3	0.762682	3.09304	5.85522	9.39e-06	0.000531249	3.40045
IGSF21	1.73129	4.58554	5.87523	9.36e-06	0.000531249	3.37024
RIMS3	-2.56643	5.23411	-5.8668	9.54e-06	0.000537421	3.35303
TCF3	-0.898066	4.91442	-5.79758	1.07e-05	0.00059986	3.2439
SCHIP1	-1.68299	3.88203	-5.7846	1.14e-05	0.000640354	3.19946
FKTN	1.35914	2.73427	5.76539	1.19e-05	0.000665893	3.09765
HIP1R	0.968113	3.28046	5.72715	1.25e-05	0.000694833	3.09849
CECR2	-2.19402	3.63462	-5.74223	1.26e-05	0.000696083	3.09935
CITED2	-1.42891	4.79786	-5.70677	1.36e-05	0.000750709	2.99314
SRGAP1	-1.78819	4.06693	-5.70197	1.38e-05	0.000756067	2.98991
NTN1	-1.19586	3.17213	-5.68422	1.43e-05	0.000783846	2.95615
SERINC1	0.852552	5.66973	5.66152	1.45e-05	0.000790582	2.94144
APOBEC3A_B	0.813853	6.78117	5.66015	1.46e-05	0.000790582	2.93901
RGL1	-1.50894	5.02237	-5.66977	1.48e-05	0.000800948	2.9216
H4-16	1.39949	3.82319	5.66348	1.5e-05	0.00080942	2.90432
EIF2S3	-1.17764	5.36421	-5.65935	1.51e-05	0.000811057	2.90472
RPS7	-0.814942	8.18202	-5.63325	1.55e-05	0.000822944	2.88305
FAM106A	-1.46665	4.61395	-5.65255	1.54e-05	0.000822944	2.88037
KIF1B	1.23539	6.18914	5.64978	1.55e-05	0.000822944	2.86879
CADPS	1.89786	5.00289	5.63372	1.6e-05	0.000850146	2.83993
PFN1	-1.36143	5.79232	-5.63121	1.61e-05	0.000851966	2.82073
TMEM106C	0.831192	8.11847	5.58151	1.74e-05	0.000914773	2.76131
RPS6	-0.838347	8.79101	-5.57907	1.75e-05	0.000916666	2.76277
CCNI	-1.362	7.98117	-5.58193	1.8e-05	0.000941867	2.71144
RPS25	-0.695338	7.36566	-5.55636	1.84e-05	0.000955129	2.69543
GOLGA8N	-0.774117	4.63129	-5.55721	1.84e-05	0.000955129	2.69092
EVC2	-1.12941	3.1011	-5.55591	1.88e-05	0.000971881	2.70345
KCNC4	0.892516	3.09505	5.53362	1.94e-05	0.000998835	2.66912
HOXD10	1.16617	2.73617	5.54638	1.95e-05	0.00100304	2.63796
SNCAIP	1.45281	3.76591	5.53572	2e-05	0.00102395	2.60759
NID2	2.19132	4.73133	5.53139	2.02e-05	0.00103053	2.59118
MRLN	-1.23033	3.40235	-5.52894	2.03e-05	0.00103276	2.621
ARHGEF7	-0.946819	5.69722	-5.50811	2.05e-05	0.00104067	2.59374
RPL31	-0.766787	8.29385	-5.50116	2.09e-05	0.00105372	2.57595
H4C6	3.3818	4.02045	5.50967	2.12e-05	0.0010679	2.53858
RPS18	-0.717755	8.24791	-5.48043	2.19e-05	0.00109688	2.5562
PTPRK	-1.45771	3.83545	-5.49487	2.19e-05	0.00109688	2.53051
NRN1	2.60951	4.10872	5.48857	2.22e-05	0.00110896	2.49512
STAT2	1.17313	4.08807	5.4717	2.31e-05	0.00114827	2.46937
MAP3K13	1.33747	4.69403	5.46204	2.36e-05	0.00116597	2.43657
ST18	2.31326	4.58428	5.46288	2.36e-05	0.00116597	2.43359
FBXO44	1.00902	3.02439	5.44768	2.38e-05	0.001169	2.42566
RGL4	1.08014	2.28554	5.44502	2.42e-05	0.00118651	2.42478
CLPTM1L	1.03711	3.80227	5.44255	2.43e-05	0.00118665	2.40052
CDK6	-1.27558	5.85622	-5.43434	2.51e-05	0.00122545	2.3809
MEIS2	-0.975553	3.07342	-5.41414	2.54e-05	0.00123515	2.38011
RPL4	-0.72952	8.43558	-5.40193	2.61e-05	0.001266	2.35689
NMB	1.04255	2.71682	5.40323	2.63e-05	0.0012703	2.34641
UBE2T	-2.08771	5.93837	-5.41244	2.64e-05	0.00127145	2.32392
TMEM176B	0.896314	2.3901	5.35694	2.9e-05	0.00138967	2.27636
MAP7D3	-1.21031	2.83836	-5.36079	2.97e-05	0.00142057	2.18905
TMEM123	-1.37728	3.99216	-5.35037	3.04e-05	0.00145005	2.19154
PPP1R9B	0.851412	3.30208	5.32819	3.09e-05	0.00147019	2.19625
PLXNA3	-1.10618	4.89192	-5.33307	3.14e-05	0.00148814	2.17655
MCF2L	0.871122	3.14308	5.30896	3.23e-05	0.00152682	2.14526
SERP1	-1.03573	4.9666	-5.31439	3.25e-05	0.00153176	2.11586
SLC31A2	1.01073	2.54804	5.29919	3.33e-05	0.00156337	2.11142
PRDX6	-0.844703	4.67414	-5.27563	3.49e-05	0.00163279	2.08042
NDUFB11	-0.892734	5.12224	-5.26399	3.58e-05	0.00166873	2.02062
RPS16	-0.814685	7.52135	-5.26346	3.59e-05	0.00166873	2.02032
BCAS3	0.644334	3.7867	5.25103	3.69e-05	0.00171179	2.01949
MAST2	0.911816	4.61635	5.24653	3.73e-05	0.00172431	1.9778
TSPAN6	-1.33879	4.33491	-5.25906	3.75e-05	0.00172557	1.98985
OR10G3	0.852619	2.80007	5.24207	3.77e-05	0.00173149	2.02283
ARRB1	1.17674	3.34619	5.25281	3.8e-05	0.00173977	1.97052
SORCS2	-0.911897	3.68584	-5.23311	3.85e-05	0.00175522	1.97692
CSPG5	1.56266	4.41807	5.2463	3.86e-05	0.00175522	1.94836
GFPT2	1.7981	2.77157	5.24485	3.87e-05	0.00175574	1.93539
RPS17	-0.779796	9.15453	-5.22544	3.92e-05	0.00177212	1.95258
ACTA2	-2.19421	4.69555	-5.23463	3.96e-05	0.00178653	1.92225
PCSK2	-1.62832	3.45477	-5.22835	4.02e-05	0.00180694	1.92249
SEMA6B	1.46316	3.03989	5.22479	4.05e-05	0.00181478	1.91984
ZNF418	1.0587	2.83107	5.22039	4.06e-05	0.00181478	1.90529
ACAD10	0.817042	3.15028	5.20674	4.09e-05	0.00182275	1.91347
RCN1	-0.922019	6.08269	-5.20295	4.12e-05	0.00183336	1.87523
MAGEH1	-0.902082	4.78091	-5.20098	4.14e-05	0.00183627	1.87129
LYSMD3	0.655861	3.97273	5.19664	4.18e-05	0.00184556	1.93974
RABIF	-1.63273	4.56829	-5.21011	4.19e-05	0.00184556	1.88432
CNTNAP1	0.906264	2.8386	5.19558	4.21e-05	0.00184788	1.82255
CGN	1.0499	2.95482	5.1959	4.23e-05	0.00185258	1.90805
SLC8A3	1.03408	2.17967	5.19528	4.29e-05	0.00187352	1.84603
EIF1AX	-0.881446	5.6338	-5.18268	4.32e-05	0.00188227	1.84948
TLE1	1.97224	3.50926	5.1866	4.42e-05	0.00191962	1.78995
SLC26A10	1.28726	2.57143	5.17506	4.54e-05	0.00196537	1.76673
PPM1F	1.20647	2.94458	5.15792	4.72e-05	0.00203247	1.78084
EHD1	-1.1958	4.48719	-5.15844	4.71e-05	0.00203247	1.74583
CALCB	-2.6716	4.44699	-5.1549	4.75e-05	0.00204078	1.74557
USP22	1.14579	6.55571	5.15319	4.77e-05	0.00204301	1.74124
TLCD3B	0.834584	3.8244	5.1332	4.84e-05	0.00206805	1.74035
CDC42EP3	0.875742	3.36899	5.13121	4.87e-05	0.00207172	1.71741
PCBP2	-0.852104	8.42214	-5.12052	4.99e-05	0.00211751	1.68702
DSCAM	-1.5182	4.5549	-5.11882	5.16e-05	0.00218581	1.67218
TUBB2A	1.12393	5.36413	5.09816	5.41e-05	0.00228561	1.61618
AGPAT5	-0.817285	5.08042	-5.07113	5.59e-05	0.00235361	1.57706
ZPBP2	1.17011	1.93801	5.07838	5.66e-05	0.00237861	1.54575
IBA57	-0.751617	3.83144	-5.05678	5.78e-05	0.0024196	1.53879
OTX2	2.7523	5.60978	5.06106	5.89e-05	0.00246159	1.51624
CNR1	-1.25341	4.49384	-5.05902	5.92e-05	0.00246634	1.51907
TMEM143	0.803039	2.79393	5.04292	5.97e-05	0.00247791	1.54888
LIG4	-0.700519	2.97327	-5.03769	6.04e-05	0.00250122	1.50306
TP53INP1	-1.09403	4.63263	-5.04405	6.13e-05	0.00253187	1.49963
MRPL50	1.0344	3.04514	5.04252	6.15e-05	0.00253395	1.47349
ANKRD65	-1.71617	3.93861	-5.0305	6.32e-05	0.00259793	1.42981
FLYWCH1	1.02977	2.92906	5.02223	6.45e-05	0.0026407	1.41061
BSN	0.538437	4.01899	5.00478	6.52e-05	0.00266297	1.42764
ZNF883	0.92828	3.29788	5.00626	6.55e-05	0.00266767	1.40577
ARF3	0.76798	3.88185	4.98855	6.77e-05	0.00274459	1.41521
KCNQ4	-1.44197	4.54771	-5.00081	6.77e-05	0.00274459	1.38602
TSPAN33	-1.01377	3.3046	-4.99011	6.92e-05	0.00279657	1.36476
EEF1AKNMT	-0.904991	4.14619	-4.97454	7.02e-05	0.0028282	1.34275
CYP4F2	2.49974	3.93737	4.97288	7.22e-05	0.0028962	1.30559
IDUA	1.033	4.42934	4.97337	7.21e-05	0.0028962	1.29358
NRARP	1.41913	2.66277	4.96984	7.27e-05	0.00290888	1.30299
B4GALT5	-1.02429	4.40476	-4.95941	7.43e-05	0.00296396	1.30422
LAMP5	0.976811	2.00312	4.94342	7.62e-05	0.00303212	1.28696
RPS15	-0.774696	7.95836	-4.92868	7.78e-05	0.00308322	1.26238
JUND	-0.77997	5.81043	-4.9279	7.79e-05	0.00308322	1.2517
PADI6	1.14439	2.50856	4.92371	8.09e-05	0.00319363	1.20182
MANF	-1.22426	4.41668	-4.92222	8.12e-05	0.00319632	1.20509
RGS21	0.985924	2.21998	4.89978	8.37e-05	0.00327932	1.23078
LMO4	-1.50885	4.93459	-4.90919	8.37e-05	0.00327932	1.17829
DEPDC4	0.856582	2.69726	4.89563	8.4e-05	0.00328059	1.20567
TSPAN9	1.46131	3.76555	4.90119	8.52e-05	0.00332099	1.12176
PRRG3	-1.62546	4.94658	-4.89768	8.59e-05	0.00333943	1.13841
GPM6A	-0.923956	6.25603	-4.88961	8.63e-05	0.00334416	1.12889
CDH11	1.21252	3.91809	4.89396	8.67e-05	0.00335113	1.15401
PYCR1	-0.611052	3.99545	-4.86951	8.92e-05	0.00344172	1.13517
ENOX1	1.25266	3.25408	4.87614	9.03e-05	0.00347442	1.09362
FGB	0.992549	2.61721	4.87173	9.12e-05	0.00350116	1.06915
POU6F2	-1.73557	3.70504	-4.86776	9.21e-05	0.00352455	1.11279
MMP15	1.18534	2.73389	4.86514	9.26e-05	0.0035282	1.08694
INAVA	0.685779	3.84549	4.85355	9.26e-05	0.0035282	1.05059
LARS1	-0.653385	5.47526	-4.84976	9.34e-05	0.00354061	1.05612
LSM7	-0.826973	5.34425	-4.84998	9.34e-05	0.00354061	1.05479
USH1G	1.02071	2.76837	4.84812	9.64e-05	0.00363348	1.01738
RNGTT	0.878779	2.81567	4.84074	9.61e-05	0.00363348	1.00468
TP53	-1.02397	4.51471	-4.83795	9.87e-05	0.00371084	1.02459
NPPB	0.902954	2.80803	4.82177	9.99e-05	0.00374996	1.0172
CACNA1B	1.19794	2.42204	4.83054	0.000100366	0.00375642	0.992582
H3-3B	0.936027	7.40014	4.82061	0.000101253	0.00378028	0.991681
CDH23	2.57225	4.04756	4.82191	0.000102393	0.00381345	0.972243
NFIB	1.09257	7.43733	4.81839	0.000103233	0.00382593	0.96814
CSAD	0.79951	2.95846	4.80797	0.000102985	0.00382593	0.945133
RPL29	-0.644044	7.99504	-4.78367	0.000108992	0.00402952	0.928219
COX10	-0.820964	3.59691	-4.78082	0.000109719	0.0040465	0.911796
PLCH1	-1.20502	4.55043	-4.7844	0.000111697	0.00410948	0.909524
RUNDC3A	1.22843	4.4546	4.76846	0.000115906	0.004254	0.840991
MFSD2A	-1.96033	4.66678	-4.76502	0.000116837	0.00425723	0.834504
MEST	-1.09806	6.32944	-4.76591	0.000116595	0.00425723	0.827849
CA4	3.48718	3.74596	4.76664	0.000116398	0.00425723	0.825989
ARL2BP	-0.712705	5.03132	-4.75017	0.000117856	0.00428014	0.847146
ZNF266	0.872792	3.81421	4.7522	0.00011803	0.00428014	0.812305
CACNA1C	1.62436	4.10573	4.7523	0.000120337	0.00435337	0.805097
LCE2D	0.652452	3.02527	4.73497	0.000122113	0.00440712	0.782776
C16orf95	0.911359	3.49694	4.74034	0.00012257	0.0044131	0.776341
PGAP1	0.627492	4.28622	4.71932	0.00012666	0.00454956	0.774965
PIGW	0.955312	3.59727	4.71696	0.000130633	0.00468117	0.71472
SCARB1	0.771682	3.0821	4.70449	0.000131128	0.00468782	0.720393
PRKAR2B	1.38762	4.68833	4.7076	0.000133506	0.00476161	0.698024
GLE1	1.15626	3.31352	4.70591	0.000134033	0.0047692	0.702677
SPTBN5	0.953385	2.40705	4.70398	0.000134378	0.00477026	0.697198
STK16	1.22658	3.83668	4.70342	0.000134812	0.00477447	0.677605
KISS1	-1.64475	3.71704	-4.69601	0.000137154	0.00484327	0.6996
FZD7	-1.24902	3.83251	-4.69426	0.000137713	0.00484327	0.695771
GSTA4	1.44755	3.97176	4.69455	0.00013762	0.00484327	0.665396
CX3CR1	0.95617	2.76677	4.68165	0.000141811	0.00497587	0.637885
TMEM42	0.886297	3.5615	4.67026	0.000142906	0.00500272	0.652014
CCDC88C	-1.21501	4.58562	-4.66119	0.000148725	0.00518735	0.612281
SPRR3	1.04541	2.25334	4.66079	0.000148865	0.00518735	0.610986
METTL7A	-1.0904	4.1047	-4.64469	0.000154548	0.00534849	0.592951
LRRC37B	0.628	3.70319	4.63448	0.000154462	0.00534849	0.592765
IDH2	0.576563	5.22035	4.63492	0.000154302	0.00534849	0.572822
MUC19	0.897502	2.13124	4.63615	0.000155618	0.00537324	0.561894
ZBTB40	1.99824	4.65081	4.63949	0.000156433	0.00538913	0.527737
KCNA2	0.8753	2.92095	4.63184	0.000157471	0.00541259	0.524948
NDUFB4	-0.704689	5.89193	-4.61902	0.000160156	0.0054924	0.515924
CTDNEP1	-0.662162	5.74206	-4.61624	0.000161202	0.00551581	0.536937
RPS21	-0.603988	7.68362	-4.6132	0.000162353	0.00554268	0.534754
TMPRSS2	0.792137	2.50149	4.60362	0.000166041	0.00564316	0.503141
KCNB2	1.2553	4.52738	4.61473	0.000165719	0.00564316	0.486973
ZNF160	0.576719	3.66316	4.6025	0.000166475	0.00564524	0.522533
ORAI2	0.864578	4.31824	4.60351	0.000167686	0.00566098	0.466018
NRGN	1.4883	2.49496	4.61055	0.00016734	0.00566098	0.465168
MMP11	-1.43744	3.94082	-4.6087	0.000168064	0.00566113	0.492576
RNF208	1.02435	3.38828	4.60717	0.000168662	0.0056687	0.459354
UNC119	1.41434	3.73763	4.60243	0.000170537	0.00571902	0.456258
SCNN1B	0.685084	2.8569	4.58522	0.000173356	0.00580072	0.397111
RALY	-0.512114	5.30474	-4.58381	0.000173929	0.00580708	0.449946
MPP2	0.947948	3.52316	4.58476	0.000177652	0.00591835	0.432042
WSCD2	1.40001	2.9825	4.58199	0.00017886	0.00594554	0.390595
SPTAN1	1.952	5.3337	4.5713	0.000183371	0.00608215	0.368283
ANXA5	-1.05115	3.95159	-4.56749	0.00018501	0.0061231	0.389447
PDXDC1	0.727168	4.79128	4.5553	0.000185949	0.00614079	0.353082
ILF2	-0.622027	5.62396	-4.55365	0.000186673	0.00615129	0.35956
PAIP2B	1.42669	4.36186	4.56241	0.000187214	0.00615572	0.350176
C1QC	0.666719	2.45341	4.55087	0.000187893	0.00616468	0.409418
RASGEF1C	0.747571	3.6175	4.54556	0.000190248	0.00622845	0.338719
OR8A1	0.99503	2.37159	4.55128	0.00019214	0.00627684	0.33527
HPCAL4	-1.61104	4.36781	-4.54776	0.000193724	0.00631498	0.337414
ACTN4	-0.99874	6.2669	-4.53823	0.000198077	0.00644302	0.315792
LAX1	-1.29514	3.80821	-4.53155	0.000201191	0.00651634	0.304245
TRIM9	2.72336	3.84055	4.53227	0.000200853	0.00651634	0.292321
FABP7	-1.66095	4.28862	-4.52819	0.000202774	0.00655362	0.288523
TNFAIP1	0.714928	4.29369	4.51239	0.000205645	0.00663228	0.261409
VAV2	1.06362	2.63996	4.51294	0.000210121	0.00676224	0.23878
YPEL2	2.28631	3.88345	4.51172	0.000210724	0.00676726	0.226977
TUBB	-0.652254	7.40806	-4.4916	0.000215929	0.00690518	0.214044
PGAP6	-0.623668	4.14776	-4.49203	0.00021571	0.00690518	0.202296
SLC44A3	-1.99169	3.82018	-4.49655	0.000218322	0.00694068	0.228772
ADCY1	2.85214	4.46494	4.49637	0.000218413	0.00694068	0.196348
ZNF594	-0.750139	4.41926	-4.48766	0.000217935	0.00694068	0.175347
SEMA3A	1.98939	3.62662	4.49482	0.000219203	0.00695123	0.199723
NUDT15	-1.02639	3.7576	-4.49332	0.000219972	0.00696103	0.190351
RNF182	1.1735	2.53544	4.48898	0.000222215	0.00700279	0.204666
EPHA8	1.5837	3.09806	4.48911	0.000222147	0.00700279	0.174395
CERS6	1.03779	4.11192	4.48472	0.000224433	0.0070434	0.194722
ST3GAL2	0.551039	4.05582	4.47602	0.000223975	0.0070434	0.190033
CCDC144A	-1.0905	4.33042	-4.48087	0.000226463	0.00709242	0.185976
NME3	1.39102	3.15377	4.47919	0.000227354	0.00710562	0.149774
FHL1	-0.803567	5.6994	-4.46175	0.000232032	0.00723693	0.147518
DEGS1	0.81772	4.35997	4.46227	0.000232567	0.00723871	0.141032
ARHGEF19	-0.673037	3.87632	-4.4564	0.000234532	0.00725673	0.157719
ZNF213	-0.533425	3.7506	-4.45631	0.000234582	0.00725673	0.148515
DISP3	1.79912	4.16949	4.4659	0.000234523	0.00725673	0.116514
PNPLA4	-1.04764	2.86653	-4.46076	0.000237355	0.00732755	0.149971
LTB	0.581902	3.03683	4.44148	0.000242899	0.00748346	0.128498
CR2	1.03814	2.80468	4.44892	0.000244014	0.00750257	0.0814192
HPCA	1.13219	5.40422	4.44502	0.000246252	0.00755604	0.096226
MYBPH	-1.36868	3.16575	-4.44381	0.00024695	0.00756215	0.169193
SLC7A3	-1.01336	3.45076	-4.43169	0.000254045	0.00776374	0.0554241
STIM1	0.788743	3.31592	4.416	0.000257888	0.0078338	0.071255
COX7B	-1.26789	5.73144	-4.42623	0.000257306	0.0078338	0.044061
ELP1	1.23646	3.37143	4.42601	0.000257439	0.0078338	0.0290248
BAZ1A	-0.552911	3.84106	-4.41456	0.000258762	0.00784462	0.130807
FAT4	-1.05971	4.36311	-4.4214	0.000260228	0.00787333	0.0355248
HLA-A	1.11487	4.59632	4.41802	0.000262294	0.00792002	0.0489206
SORBS2	1.9098	3.14706	4.41587	0.000263616	0.00794413	0.0087826
NPIPB2	0.573913	2.80656	4.40142	0.000266878	0.00802647	0.0638176
TMEM63C	1.33132	4.28562	4.40921	0.000267751	0.00803678	0.0333906
MSL1	0.775234	4.95195	4.393	0.000272214	0.00813566	0.0119196
L3MBTL4	-1.43769	4.86697	-4.40061	0.000273191	0.00813566	0.00394617
SEMA3D	1.20578	2.98292	4.40226	0.000272141	0.00813566	-0.0122569
VWA1	-0.84589	3.32329	-4.39716	0.000273507	0.00813566	-0.0266409
TCF12	-0.924555	4.80214	-4.39977	0.000273729	0.00813566	-0.0419057
NAP1L1	-0.703005	8.29222	-4.38524	0.000277226	0.0082074	-0.00767067
RPS8	-0.803642	8.99706	-4.38696	0.000277118	0.0082074	-0.025248
ZNF510	0.952303	3.62298	4.3916	0.00027901	0.00823401	-0.0335194
AARSD1	0.826693	3.93999	4.38835	0.000279211	0.00823401	-0.0654089
PBX4	-1.09061	3.16749	-4.38515	0.00028325	0.0083369	-0.066689
CLDN11	-1.77659	4.16593	-4.38394	0.000284057	0.00834446	-0.0449504
XIRP1	1.1523	2.47023	4.38123	0.000285865	0.00838132	-0.072171
DEK	-0.562152	6.56745	-4.36489	0.00029081	0.00850983	-0.0682645
RPN1	-0.930583	5.5809	-4.3727	0.000291623	0.00851718	-0.0712039
MIR9-1HG	1.92865	3.86436	4.37136	0.000292539	0.0085275	-0.0904284
RHBDL2	-1.51881	4.35299	-4.3661	0.000296163	0.00861658	-0.0999579
PRCP	0.96947	4.16754	4.36334	0.000298078	0.00863914	-0.110233
ERAL1	0.864432	3.86754	4.3636	0.000297901	0.00863914	-0.130819
MUC20	0.628273	4.59468	4.35186	0.000299859	0.00867417	-0.117158
FLNC	-0.724125	2.80442	-4.34996	0.000301208	0.0086966	-0.0868136
TCEAL7	-0.983044	4.94742	-4.34527	0.000310955	0.00896094	-0.132976
MAML2	-1.81765	3.28823	-4.3415	0.000313712	0.00900616	-0.143299
PTGES2	1.52977	2.52363	4.34197	0.000313366	0.00900616	-0.171853
SH3BP5	1.39134	4.46	4.33942	0.000315239	0.00903289	-0.155199
EYA1	-1.42889	3.63752	-4.33794	0.000316337	0.00904725	-0.164779
MT1A	0.737598	3.45395	4.32715	0.00031781	0.00906224	-0.118927
RBBP8	-0.754356	4.01929	-4.32607	0.000318618	0.00906224	-0.169937
PCYOX1L	0.552803	3.88385	4.32602	0.000318655	0.00906224	-0.188314
H2BC9	-1.07747	6.39636	-4.33317	0.000319889	0.00908029	-0.168522
PRR12	0.783412	4.14488	4.32174	0.000322425	0.00912159	-0.172341
PDE1C	1.62452	3.76324	4.32963	0.000322547	0.00912159	-0.19989
CBFA2T3	-0.918734	4.39851	-4.3268	0.000324694	0.0091652	-0.197183
CIART	0.937783	3.5559	4.32467	0.000326315	0.00919382	-0.178597
RIPOR1	0.884577	3.07239	4.31909	0.000329293	0.00926052	-0.173053
RPLP2	-0.607994	8.62138	-4.30012	0.000338673	0.00950668	-0.203299
KRTAP5-4	0.795703	2.67106	4.2941	0.00034502	0.0096491	-0.237315
ZNF423	0.943486	4.5037	4.30158	0.000344443	0.0096491	-0.26698
CLSTN2	-0.556206	5.30188	-4.29117	0.000345887	0.00965555	-0.252402
BEX4	-0.549259	5.83888	-4.28956	0.000347199	0.00967435	-0.251302
TM7SF2	0.911471	3.43512	4.29567	0.000349239	0.00971333	-0.269411
ZNF236	0.630569	3.4741	4.27251	0.000361409	0.010015	-0.211704
ASTN2	2.13533	3.51202	4.2818	0.000360769	0.010015	-0.308395
MLLT6	0.720167	5.79853	4.26666	0.00036642	0.0100901	-0.269327
HSPE1	-0.802686	5.86249	-4.26829	0.000366779	0.0100901	-0.290379
TOM1L1	-1.20255	3.77191	-4.27624	0.0003655	0.0100901	-0.298096
TBL1X	-1.58817	4.01736	-4.27703	0.000364824	0.0100901	-0.305476
CBLN1	-0.955704	4.03003	-4.26931	0.00037148	0.0102009	-0.316716
IER2	0.674839	3.87315	4.25853	0.0003735	0.0102378	-0.3431
DHX9	-0.569971	6.24512	-4.2574	0.000374501	0.0102467	-0.300635
FRYL	-0.886334	5.16115	-4.25714	0.000382218	0.010439	-0.339119
ACER3	0.873797	3.00472	4.24165	0.000395328	0.0107777	-0.354203
DCBLD2	0.817382	4.4607	4.2322	0.000403099	0.0109698	-0.41572
GCNT2	-1.40778	3.49681	-4.23295	0.000404502	0.0109882	-0.386907
NEDD4L	0.908029	3.38825	4.22961	0.000407681	0.0110548	-0.412911
PVALEF	0.771573	2.93238	4.22046	0.00040852	0.0110578	-0.384555
SPSB4	-1.28459	3.69274	-4.22721	0.00040998	0.0110775	-0.409863
SSX3	-0.715648	4.00538	-4.21303	0.000415733	0.0112008	-0.431795
RNF7	-1.01157	5.10615	-4.22096	0.000416022	0.0112008	-0.443237
ESRRG	3.22502	3.91185	4.21968	0.000417272	0.0112145	-0.462321
SLC6A6	1.13128	3.70856	4.21569	0.000421194	0.0112999	-0.452486
RPS24	-0.762592	8.44827	-4.20763	0.00042206	0.0113031	-0.443338
SLC25A6	-0.942171	6.78016	-4.21089	0.000425961	0.0113875	-0.465611
DAAM1	-1.04455	4.28358	-4.19924	0.00043775	0.0116821	-0.488774
PFN2	-0.576522	5.09315	-4.18605	0.000442997	0.0118013	-0.533386
EIF3G	-0.766235	5.95891	-4.18617	0.000444947	0.0118118	-0.507789
TET1	-0.63133	4.36688	-4.18455	0.000444559	0.0118118	-0.524936
ACBD6	-0.751274	4.78084	-4.17953	0.000450548	0.0119395	-0.512211
TSEN15	-1.24728	3.95211	-4.18524	0.000452346	0.0119662	-0.511733
KLHDC8A	-0.806617	5.26884	-4.17286	0.000459681	0.012097	-0.501066
MED28	-0.645864	5.03828	-4.17123	0.000458728	0.012097	-0.518186
ADAMTS18	2.82241	3.31936	4.17907	0.000458927	0.012097	-0.550222
GTF2H3	0.552168	3.20419	4.16695	0.000463376	0.0121731	-0.511496
KIF3C	0.954915	4.10013	4.17397	0.000464454	0.0121803	-0.55952
SMARCB1	-0.676354	6.18386	-4.15885	0.000472301	0.0123647	-0.571591
KCNMB1	-1.27827	3.3767	-4.16184	0.000477836	0.0124025	-0.539833
TTC12	0.94427	2.70448	4.16402	0.000475402	0.0124025	-0.549396
TMEM184B	-1.10652	4.51235	-4.16346	0.000476032	0.0124025	-0.558137
HRC	0.802848	2.73599	4.16026	0.000477215	0.0124025	-0.586428
POP1	0.721676	2.71193	4.15497	0.000477368	0.0124025	-0.597168
EEF1B2	-0.642725	6.75694	-4.15306	0.00047878	0.0124025	-0.564786
MRPL38	0.791798	4.35347	4.15751	0.000479476	0.0124025	-0.586218
PRRC2B	0.809316	5.63628	4.15352	0.000483082	0.0124745	-0.559482
IL27	0.868102	3.15978	4.15485	0.000485731	0.0125004	-0.569873
PPFIA4	-0.977412	5.15445	-4.15509	0.000485457	0.0125004	-0.59509
TRMT10C	0.950031	2.80885	4.15307	0.000487766	0.01253	-0.588738
NOVA2	1.65468	3.70606	4.15239	0.000488537	0.01253	-0.596768
SPATS2L	-1.13188	3.50889	-4.14867	0.000492823	0.0125973	-0.584198
KCNQ2	1.7364	3.68921	4.14928	0.000492114	0.0125973	-0.620085
MAGEF1	-0.690497	5.60022	-4.13807	0.000495977	0.0126566	-0.604258
EEF1G	-0.543228	8.87575	-4.13399	0.00050077	0.0127574	-0.602656
TSHR	-1.60398	3.16417	-4.13957	0.000503436	0.0128038	-0.595656
GARNL3	0.977076	3.03439	4.13604	0.000507623	0.0128887	-0.607702
MYOCD	-1.45732	4.04293	-4.13194	0.000512521	0.0129913	-0.636076
OSBPL5	0.959247	2.73177	4.12999	0.000514873	0.0130291	-0.652216
CDC42EP4	-1.10536	4.71621	-4.12888	0.000516216	0.0130413	-0.635243
ZFR2	1.21544	3.28	4.12379	0.000522401	0.0131319	-0.642347
ZC4H2	0.949443	3.45509	4.12397	0.000522184	0.0131319	-0.666542
CCDC85C	0.741616	3.65051	4.11964	0.000521292	0.0131319	-0.690123
SH3GLB1	-0.70048	5.38583	-4.11134	0.000528198	0.0132319	-0.663475
OR4K2	0.95715	2.85678	4.11844	0.000528996	0.0132319	-0.66747
FN3K	1.525	3.61102	4.11857	0.000528835	0.0132319	-0.693134
OGDHL	0.635177	2.52668	4.10693	0.000533715	0.0133279	-0.649289
ATOH1	-1.37425	3.73295	-4.11139	0.000537815	0.0133942	-0.665641
NEURL1B	-0.6756	3.57928	-4.10318	0.000538452	0.0133942	-0.670205
THBS1	2.09796	3.656	4.11043	0.000539018	0.0133942	-0.7166
HNRNPD	-0.657759	6.51128	-4.10189	0.000540093	0.0133989	-0.713606
NEURL1	1.67475	3.39345	4.10445	0.00054663	0.0135389	-0.710761
RSL1D1	-0.685446	5.42632	-4.09284	0.000551714	0.0136426	-0.702741
RPS12	-0.641266	8.30701	-4.08926	0.000556385	0.0137356	-0.705507
CALD1	-1.17201	4.64266	-4.0936	0.00056071	0.0138199	-0.741663
RPTOR	0.53982	3.66728	4.08285	0.000564851	0.0138994	-0.714055
DOK6	1.19387	3.62429	4.08905	0.000566713	0.0139226	-0.741977
TMEM245	0.919788	3.22149	4.08608	0.000570675	0.0139553	-0.673421
AGTPBP1	0.714592	3.87738	4.07857	0.000570579	0.0139553	-0.752468
MYT1L	1.45822	2.44344	4.08598	0.000570808	0.0139553	-0.77383
OCIAD2	0.537178	4.98821	4.07451	0.000576059	0.0140338	-0.731559
MOBP	0.89296	2.92759	4.08271	0.000575199	0.0140338	-0.745105
RBMXL1	-0.682627	5.65719	-4.07396	0.000576796	0.0140338	-0.759531
FAU	-0.515351	7.07633	-4.07281	0.000578363	0.0140494	-0.746111
IFI6	-1.64424	4.98759	-4.07679	0.000583244	0.0141453	-0.784182
CRTAP	-1.49646	4.34576	-4.07481	0.000585956	0.0141657	-0.771671
DKC1	-0.900186	5.82147	-4.07542	0.000585118	0.0141657	-0.774649
SUN2	-0.919682	5.34417	-4.07359	0.000587628	0.0141836	-0.760042
PPIB	-0.690245	5.98824	-4.06344	0.000591268	0.0142487	-0.745708
SLC24A4	1.35103	5.15383	4.06889	0.000594145	0.0142953	-0.798428
HMGB1	-0.571546	7.53319	-4.05922	0.000597167	0.0143453	-0.770668
CYCS	-0.612852	5.13912	-4.05241	0.000606819	0.0144443	-0.765436
ALKBH6	0.834674	2.89914	4.05989	0.000605803	0.0144443	-0.780574
NPEPPS	0.784041	4.7342	4.05858	0.000603034	0.0144443	-0.781457
GPR162	1.10324	3.40983	4.05976	0.00060699	0.0144443	-0.791778
MDGA2	0.923005	2.58888	4.06047	0.000605971	0.0144443	-0.792974
KRTAP1-4	0.665806	2.6521	4.05228	0.000607007	0.0144443	-0.797359
CTF1	0.959173	2.82	4.05649	0.000611652	0.014532	-0.799557
CKS1B	-0.657944	5.92804	-4.04656	0.000615235	0.0145917	-0.807201
ARHGAP44	-1.13424	2.57361	-4.05341	0.000616089	0.0145917	-0.830752
NRXN2	1.31244	3.93654	4.05168	0.000618585	0.0146279	-0.841457
ATN1	0.897284	5.607	4.05084	0.000619813	0.0146341	-0.838526
SHB	1.34176	4.11994	4.04812	0.00062377	0.0147047	-0.856225
ARHGAP39	1.26748	2.63644	4.04626	0.000626503	0.0147462	-0.83094
RPRML	2.02915	3.17466	4.04377	0.000630163	0.0147864	-0.865344
KCNC3	0.659687	3.66186	4.03653	0.00062994	0.0147864	-0.869334
CDK5R1	0.904833	5.48076	4.04288	0.000631482	0.014789	-0.84493
ATP6V0B	0.77539	4.56263	4.04096	0.000632223	0.014789	-0.87479
PBLD	0.848232	3.4311	4.04163	0.000633333	0.0147921	-0.874826
SNX15	0.801021	3.23088	4.04008	0.000635633	0.014823	-0.874215
CHRM3	2.00282	3.50693	4.03925	0.000636879	0.0148292	-0.872943
TAOK1	0.540945	5.93782	4.02986	0.000639909	0.0148769	-0.832047
ZDHHC5	0.55012	3.95327	4.02896	0.00064126	0.0148855	-0.830374
SLC35E2A	0.842365	4.89394	4.03222	0.000647451	0.0150062	-0.868953
GPLD1	0.724041	3.40421	4.02464	0.000650521	0.0150543	-0.895213
RPL14	-0.634226	7.85076	-4.02154	0.000652571	0.0150788	-0.863439
COL9A2	-1.15131	4.36361	-4.02801	0.000653876	0.0150859	-0.871874
TENT5A	-1.7946	3.94114	-4.02704	0.00065536	0.0150972	-0.895163
CSF3R	0.899681	2.4308	4.02595	0.00065704	0.0151129	-0.88081
SPIRE1	0.782926	3.93165	4.01854	0.000663561	0.0151708	-0.878982
RITA1	0.679374	3.41755	4.01502	0.000662661	0.0151708	-0.885222
MMD2	1.3874	3.70972	4.02269	0.000662072	0.0151708	-0.898518
NOS2	0.695202	3.16924	4.01582	0.000661592	0.0151708	-0.911742
TEX28	-1.10244	3.5278	-4.01806	0.00066929	0.0152068	-0.892725
RGL2	0.739739	3.67734	4.01136	0.000671152	0.0152068	-0.906321
CHTOP	-0.684674	5.25732	-4.01003	0.000670482	0.0152068	-0.906634
MARCKS	-0.579956	7.61826	-4.01065	0.00066951	0.0152068	-0.910357
C1orf50	0.606606	3.04116	4.00978	0.000670883	0.0152068	-0.913074
EOMES	2.37901	4.77777	4.01783	0.00066966	0.0152068	-0.916652
CLCA1	0.624741	3.10759	4.00874	0.000672524	0.0152151	-0.831552
INTS3	-0.545589	4.86157	-4.006	0.000676884	0.0152471	-0.876176
IGSF3	1.06674	3.79245	4.0132	0.000676954	0.0152471	-0.916719
DMRTC2	0.902479	4.09747	4.01324	0.000676893	0.0152471	-0.926536
TACSTD2	1.02112	2.27032	4.00409	0.000691565	0.0155399	-0.919752
RPS6KL1	0.684075	3.2111	3.99629	0.000692531	0.0155399	-0.933853
GRB2	0.815967	4.84501	4.00319	0.00069303	0.0155399	-0.940976
MAPK10	-0.92249	2.99904	-4.00103	0.000696547	0.0155957	-0.927784
TCFL5	0.755211	2.79389	3.99199	0.000701649	0.0156636	-0.916138
HTATSF1	-0.740602	5.15028	-3.99518	0.000700981	0.0156636	-0.977514
CELF5	1.2814	3.05639	3.9881	0.000717961	0.0160042	-0.979769
KCTD12	1.53927	3.43282	3.98603	0.000721462	0.0160586	-0.988859
PLXNB2	-0.823578	5.22056	-3.98453	0.000723992	0.0160913	-0.992478
STMN3	1.1248	5.17222	3.98369	0.00072542	0.0160994	-1.00381
SCARF2	0.947576	2.93136	3.98297	0.000726649	0.0161031	-0.965803
DBP	0.660409	3.61221	3.97466	0.000728704	0.0161251	-0.998456
REXO5	0.574595	3.25209	3.97369	0.000730361	0.0161261	-0.985062
NECAP1	1.11229	3.08547	3.98049	0.000730875	0.0161261	-0.993089
ZNF500	0.712885	3.87182	3.97313	0.000734259	0.0161772	-1.01613
S100A6	-1.06331	4.82873	-3.97768	0.000735715	0.0161857	-0.982538
ARVCF	0.826591	4.46576	3.97539	0.000739671	0.0162492	-1.00891
FAM50A	-0.566185	4.59644	-3.96384	0.000747493	0.0163863	-0.976217
ZNF703	1.70223	3.35386	3.97056	0.000748075	0.0163863	-1.03396
MAP1B	-0.649166	6.81406	-3.95883	0.000756347	0.0165436	-0.99156
RAB11FIP5	0.754084	3.21108	3.95808	0.000759584	0.0165905	-0.982834
SERINC4	1.05254	2.60417	3.96113	0.000764787	0.0166801	-1.01756
OXLD1	0.794427	3.62827	3.95857	0.000768208	0.0167066	-1.03522
HSPA1A	0.692847	4.59318	3.95331	0.000768013	0.0167066	-1.06474
AKAP1	0.669523	3.62859	3.95032	0.000771653	0.0167575	-1.07095
FGF2	-0.750389	3.79515	-3.95076	0.000774475	0.0167947	-1.0268
MYO10	2.24409	3.60242	3.95317	0.000779176	0.0168725	-1.06105
MYLIP	1.04328	2.49603	3.94664	0.00079119	0.0170838	-1.05492
DDX39B	0.492203	6.3395	3.94	0.000790606	0.0170838	-1.05875
NQO2	1.25778	2.6139	3.94206	0.000799731	0.0172437	-1.10889
MYRIP	1.64108	2.75325	3.94046	0.000802726	0.0172837	-1.11633
FYB1	-1.50476	4.3389	-3.93973	0.000804094	0.0172886	-1.09196
NRP2	1.26722	3.14854	3.9356	0.000811909	0.0174319	-1.10877
NUPR1	-1.0715	4.74959	-3.93443	0.000814144	0.0174552	-1.08954
CDH18	2.61388	4.08581	3.93183	0.000819113	0.0175369	-1.10079
BCOR	-0.745066	4.95499	-3.92259	0.000827466	0.0176866	-1.0918
TPST1	1.18584	2.93897	3.927	0.00082844	0.0176866	-1.12583
RADIL	1.4976	2.9651	3.92619	0.000829999	0.017695	-1.13632
SAPCD2	0.684884	3.22802	3.91747	0.000833649	0.0177364	-1.12149
CDK12	0.595018	4.75588	3.91714	0.000834283	0.0177364	-1.13052
RELL2	1.1502	3.07208	3.92272	0.000836785	0.0177647	-1.09227
POLR1F	0.771004	2.66679	3.91484	0.000843513	0.0178609	-1.08598
ZNF189	0.606467	3.44524	3.91238	0.000843675	0.0178609	-1.11117
SC5D	0.939794	3.90555	3.91481	0.00085243	0.0180121	-1.11081
SNAPC4	0.73706	3.78542	3.91144	0.000853193	0.0180121	-1.15752
HHIP	-1.43121	3.52868	-3.91298	0.000856085	0.018048	-1.10827
RPL23	0.540332	7.88943	3.9036	0.000861279	0.0181136	-1.1557
SAE1	0.712159	4.4916	3.90508	0.000861587	0.0181136	-1.1567
FMOD	-1.13429	3.97591	-3.90937	0.000863349	0.0181255	-1.14494
CYHR1	0.869911	3.20289	3.90602	0.000870143	0.0182177	-1.13003
MORF4L2	-0.686522	5.98016	-3.9	0.000869749	0.0182177	-1.17084
HMGN2	-0.453379	8.1051	-3.89605	0.000876711	0.0183047	-1.13072
DSCAML1	1.71172	3.76489	3.90285	0.000876633	0.0183047	-1.18575
PEMT	-0.884511	3.7758	-3.90151	0.000879375	0.018335	-1.1595
ANKRD6	-1.17299	4.58379	-3.9009	0.000880642	0.0183362	-1.13347
POU3F2	-1.10094	3.42563	-3.89856	0.00088547	0.0184115	-1.19514
ZNF561	-0.5862	4.24491	-3.89096	0.000887265	0.0184235	-1.19703
CACNG3	0.986597	2.92314	3.89469	0.00089353	0.0185282	-1.18889
PTGFRN	0.949697	2.90897	3.88894	0.000905648	0.0187538	-1.21504
MYO1B	-0.997144	3.20612	-3.88751	0.000908671	0.0187908	-1.18752
AKAP9	0.755218	3.98015	3.88588	0.000910045	0.0187935	-1.22486
NSF	0.865062	3.68449	3.88505	0.00091393	0.0188283	-1.22159
SIGMAR1	0.826022	4.2391	3.88492	0.000914214	0.0188283	-1.22359
DBX1	-1.56605	3.57393	-3.8838	0.000916601	0.0188483	-1.18763
CCNJL	-0.873342	3.42378	-3.8833	0.000917671	0.0188483	-1.20576
PAFAH1B2	0.554063	5.36663	3.8752	0.000920769	0.0188863	-1.17211
OAS3	0.839227	3.13581	3.8801	0.000924578	0.0189389	-1.24487
CLK2	-0.683419	5.69956	-3.87201	0.000928882	0.0190013	-1.23844
COA5	0.531845	3.90327	3.8674	0.000937799	0.0191579	-1.25386
SRSF3	-0.555681	6.16594	-3.86652	0.000939737	0.0191716	-1.23839
NCBP2L	0.734609	2.79274	3.86511	0.000942858	0.0191837	-1.15675
RNF165	0.662943	4.27338	3.86535	0.000942328	0.0191837	-1.25183
PFKP	0.582893	3.39749	3.86184	0.000950145	0.0192268	-1.22949
ASPHD1	1.10385	3.89941	3.86986	0.000947012	0.0192268	-1.25588
NHP2	-0.45255	5.5336	-3.86226	0.000949199	0.0192268	-1.25957
RAB34	0.724197	4.88836	3.86567	0.000950309	0.0192268	-1.27065
SFXN3	1.64496	2.66611	3.86792	0.000951321	0.0192268	-1.28127
UNC5B	-1.06918	3.95802	-3.86509	0.00095764	0.0193288	-1.24002
SATB2	-0.985712	3.69348	-3.86421	0.000959615	0.0193364	-1.21725
LGR6	-1.67278	3.66776	-3.86378	0.000960571	0.0193364	-1.27049
IST1	-0.625352	3.61645	-3.85192	0.000972546	0.0195515	-1.26187
MAP6	-0.806707	4.57257	-3.8526	0.000986029	0.0197881	-1.27639
USP17L17	-0.748152	5.96369	-3.85026	0.000987081	0.0197881	-1.28843
CDKN1B	0.844203	5.11977	3.85165	0.000988229	0.0197881	-1.30833
SERPINE2	-1.12364	3.8214	-3.85106	0.000989582	0.019789	-1.27802
MPRIP	-0.544149	5.00065	-3.84226	0.000994868	0.0198685	-1.29554
KCNC1	1.02242	3.51048	3.84701	0.000999022	0.0199103	-1.28625
PDE4DIP	1.11298	2.59447	3.84676	0.000999588	0.0199103	-1.32478
SYPL1	-0.993813	3.30401	-3.84606	0.00100124	0.0199171	-1.31942
LINGO3	0.751778	2.53087	3.83864	0.00101163	0.0200018	-1.2832
MAP2	1.03381	4.97016	3.84171	0.00101148	0.0200018	-1.30103
ZNF536	1.63219	3.78955	3.84224	0.00101021	0.0200018	-1.32484
GALNT17	1.88589	4.10123	3.84211	0.00101053	0.0200018	-1.32903
DNM1	2.24377	3.83208	3.84145	0.0010121	0.0200018	-1.33182
RBMX	-0.515056	6.31213	-3.833	0.00101676	0.0200678	-1.29869
NEUROD2	1.97374	3.14582	3.83651	0.00102387	0.0201817	-1.35229
FGF16	-0.856803	2.67657	-3.8359	0.00102532	0.0201842	-1.33812
PARD6A	0.65754	2.7784	3.82827	0.00102813	0.0202131	-1.31731
C11orf1	0.682848	3.01244	3.82691	0.0010314	0.0202513	-1.31656
SBF1	0.66988	3.58493	3.82528	0.00103538	0.020303	-1.31398
PRAMEF2	-0.693432	2.45895	-3.82524	0.00103779	0.0203105	-1.33131
ST8SIA2	0.891888	3.07109	3.83046	0.00103844	0.0203105	-1.35445
SSR4	-1.13437	6.11868	-3.82668	0.00104767	0.0204383	-1.35019
KIFC2	1.45679	4.01807	3.82674	0.00104752	0.0204383	-1.36944
TLR2	0.729938	3.17917	3.82042	0.00105767	0.0206069	-1.36479
FAM104A	0.569965	3.67837	3.80995	0.00107333	0.0208852	-1.36544
HDAC10	1.12026	3.13758	3.81286	0.00108207	0.0210282	-1.41104
CHRFAM7A	-0.483655	4.98155	-3.80546	0.0010847	0.0210523	-1.36456
MAPRE2	1.09397	3.58765	3.80793	0.00109463	0.021218	-1.37708
RNF34	0.77664	2.94282	3.80698	0.00109707	0.0212381	-1.39803
H2AC14	-0.694897	6.3577	-3.79861	0.00110418	0.0213484	-1.38077
LRP1	0.923416	3.99879	3.7995	0.00111643	0.0215577	-1.41735
CD46	0.429814	4.60258	3.79252	0.00111816	0.0215636	-1.30516
TMEM175	0.687012	4.34441	3.79417	0.00111959	0.0215638	-1.43764
APBB3	0.577669	4.26505	3.79141	0.00112107	0.021565	-1.43238
CDK5RAP3	0.601486	5.58536	3.79079	0.00112271	0.0215691	-1.43857
ACHE	0.677617	3.44619	3.79114	0.00112462	0.0215784	-1.4269
TSPAN14	-0.462335	3.92297	-3.78701	0.00113272	0.0217065	-1.35504
GNB3	0.819171	3.25706	3.79195	0.00113631	0.0217477	-1.43137
USP40	0.787361	3.09471	3.7913	0.00113801	0.0217528	-1.44321
DDX5	0.62004	7.09754	3.78196	0.00114623	0.0218824	-1.41506
PIP4K2A	1.00792	4.50246	3.7869	0.00114978	0.0219225	-1.44525
PPFIA3	1.21674	3.33589	3.78133	0.00116486	0.022182	-1.47574
ATP2A2	-0.485319	6.05528	-3.77394	0.00116802	0.0222003	-1.45029
DIPK1B	1.03007	3.20385	3.7799	0.00116874	0.0222003	-1.47063
EPN2	0.547998	4.67714	3.77305	0.00117045	0.0222049	-1.43784
OR4A47	0.658438	2.93669	3.77109	0.00117585	0.0222794	-1.4099
SLAIN1	0.973654	3.20333	3.776	0.00117946	0.02232	-1.46625
CXCR4	-1.04161	4.76786	-3.77512	0.0011819	0.0223381	-1.48689
ARL4C	-1.45931	4.03021	-3.77071	0.00119413	0.0225412	-1.44604
RPL15	-0.511595	8.58939	-3.76314	0.001198	0.0225861	-1.47267
DLEU7	0.806851	2.78249	3.76812	0.00120137	0.0226215	-1.45702
CPT1A	-1.42109	3.83334	-3.75923	0.0012266	0.0230679	-1.48765
ZNF154	1.40867	3.2489	3.75698	0.00123304	0.0231603	-1.5169
CETP	-1.00903	2.38355	-3.7556	0.00123703	0.0232065	-1.50469
NACA	-0.745388	8.04377	-3.75401	0.00123961	0.0232263	-1.51193
MTHFD2	-0.681251	4.44855	-3.74687	0.00124607	0.0232896	-1.50091
ZNF570	0.689796	3.43043	3.74796	0.00124573	0.0232896	-1.50991
INSM1	-0.98992	6.58789	-3.75051	0.00125183	0.0233685	-1.52487
STMP1	-0.862265	5.34667	-3.74968	0.00125424	0.0233848	-1.52724
SEC11A	-0.726684	5.45386	-3.74593	0.00126103	0.0234824	-1.53984
MAST1	0.910526	4.26237	3.74683	0.00126264	0.0234835	-1.53732
SRP9	-0.595396	6.36069	-3.74021	0.00126419	0.0234836	-1.53771
TGDS	-0.461403	3.99149	-3.73838	0.00126964	0.0235559	-1.48401
YBEY	0.514439	3.56333	3.73697	0.00127385	0.0235803	-1.47531
CARD8	0.707679	3.36214	3.73783	0.00127562	0.0235803	-1.51134
KLF13	-1.08981	4.67898	-3.74283	0.00127447	0.0235803	-1.54081
ATP6V1H	1.01773	3.42625	3.74176	0.00127767	0.0235893	-1.55684
ARRDC1	0.544841	4.28286	3.73398	0.00128279	0.0236552	-1.50658
UFC1	-0.67991	4.82799	-3.73322	0.00128629	0.0236909	-1.52253
NPDC1	0.584968	5.42356	3.73192	0.00128901	0.0237122	-1.57549
THEM5	0.726068	4.60595	3.73642	0.00129249	0.0237474	-1.5775
SEPTIN10	-1.2173	4.33324	-3.73577	0.00129566	0.0237769	-1.53522
GRID2IP	1.09172	2.60747	3.73493	0.0012982	0.0237946	-1.5678
CRMP1	0.764932	6.05237	3.72997	0.00131333	0.0240428	-1.58352
VIPAS39	0.525368	3.71051	3.72072	0.00132331	0.0241963	-1.56654
EXPH5	1.20092	4.29463	3.72394	0.00133197	0.0243203	-1.59115
WBP2	1.14543	4.51591	3.72351	0.0013333	0.0243203	-1.6099
NSMF	0.603937	4.7103	3.71682	0.00133545	0.0243302	-1.5943
MTMR6	0.522672	3.84558	3.71409	0.00134404	0.0244574	-1.57917
RPS2	-0.586124	8.58042	-3.71316	0.00134695	0.0244602	-1.58947
MTSS1	1.35229	4.19652	3.71899	0.00134742	0.0244602	-1.60736
SLC16A1	-0.748872	4.37397	-3.71334	0.00136531	0.0247551	-1.61407
ZMIZ1	0.959676	5.50332	3.71265	0.00136753	0.0247658	-1.61594
RNF144A	1.17995	4.99322	3.71206	0.0013694	0.0247702	-1.62942
SLFNL1	-0.971677	5.22206	-3.70761	0.00138369	0.0249988	-1.60868
MCM2	-0.704397	5.1085	-3.70428	0.00138622	0.0250147	-1.62592
SLX1A	0.775503	3.23269	3.70631	0.00138791	0.0250154	-1.62026
GOLGA8A	1.10211	6.51887	3.70311	0.00139831	0.0251729	-1.63182
INKA2	-0.668704	3.80671	-3.69673	0.00140518	0.0252666	-1.65192
DNAJB11	-1.02948	4.66837	-3.69886	0.00141226	0.0253037	-1.63034
ELAVL2	-1.01445	4.0266	-3.69926	0.00141093	0.0253037	-1.65096
STMN2	0.986287	6.02389	3.699	0.00141177	0.0253037	-1.65223
MORN4	0.588676	3.3396	3.69043	0.00142064	0.0254239	-1.66319
KRTCAP3	0.665011	2.73347	3.68651	0.00143535	0.025657	-1.64803
GSTP1	-0.675165	6.50358	-3.68604	0.00144018	0.025713	-1.66181
EPB42	0.619938	3.1096	3.67799	0.00146266	0.0258826	-1.57017
ALDH3A1	0.583745	2.65263	3.67779	0.00146335	0.0258826	-1.64049
DLG3	1.38682	4.0477	3.68686	0.00145235	0.0258826	-1.66625
TXNRD3	-0.655762	4.14412	-3.67857	0.00146229	0.0258826	-1.67051
KLHDC2	0.439682	4.8782	3.67843	0.00146115	0.0258826	-1.67124
SEZ6	1.54065	3.64074	3.68409	0.00146176	0.0258826	-1.67833
CHMP6	0.764123	3.73246	3.68546	0.00145708	0.0258826	-1.6935
NUP85	0.995823	3.76008	3.68648	0.00145361	0.0258826	-1.69841
MYCN	-0.988479	4.68543	-3.68143	0.00147086	0.0259852	-1.66295
GPR78	-1.22772	3.32755	-3.6799	0.00147612	0.0260477	-1.66652
DNPEP	-0.543202	4.55534	-3.67325	0.00147897	0.0260536	-1.64534
KCNA1	1.51701	2.99656	3.6783	0.00148161	0.0260536	-1.69341
TRAF2	1.25648	2.59391	3.67861	0.00148054	0.0260536	-1.7058
ZNF25	0.661601	3.71315	3.67059	0.0014882	0.0260788	-1.64903
CHI3L1	-1.00574	3.81905	-3.67667	0.00148725	0.0260788	-1.68005
DUT	-0.523703	5.55692	-3.67145	0.00148521	0.0260788	-1.68889
PRCD	1.03135	2.43315	3.67541	0.00149164	0.0261089	-1.67375
PPP1CA	-0.467139	4.74307	-3.66845	0.00149568	0.0261495	-1.66005
TMEM94	1.09911	4.5225	3.67218	0.00150291	0.0262454	-1.68795
NRXN1	-0.936621	3.75819	-3.6709	0.0015074	0.0262936	-1.73259
NIPAL3	0.634664	3.25768	3.66227	0.0015175	0.0264394	-1.69615
HERC1	0.686575	4.67384	3.66039	0.00153002	0.0266268	-1.70494
CYB5R3	-0.662491	5.26711	-3.65952	0.00153318	0.0266514	-1.73882
AADACL3	-0.574215	3.52425	-3.65657	0.00153787	0.0267022	-1.72213
MFSD12	0.474868	3.63503	3.65359	0.00154861	0.026858	-1.74364
NF1	0.589466	4.31291	3.65208	0.00155412	0.0269227	-1.74814
MYO19	0.608195	4.2883	3.65056	0.00155964	0.0269874	-1.74957
THAP7	0.73053	3.4449	3.65578	0.0015615	0.0269889	-1.77323
TENM1	1.24689	3.61579	3.65347	0.0015699	0.0271031	-1.75744
APLP2	0.894175	5.07987	3.65294	0.00157186	0.0271061	-1.74528
MZT2B	0.45008	8.99018	3.64259	0.00158899	0.0271859	-1.7496
NAB2	0.824262	2.70809	3.64827	0.00158905	0.0271859	-1.75464
BTNL3	1.21482	2.42144	3.64909	0.00158601	0.0271859	-1.76442
HLA-E	-0.739696	3.4376	-3.64906	0.00158614	0.0271859	-1.765
C5orf63	0.75457	3.69132	3.64895	0.00158652	0.0271859	-1.77935
CCDC71	0.600061	2.72007	3.64285	0.00158804	0.0271859	-1.78006
PROSER3	0.579442	3.36823	3.64272	0.00158852	0.0271859	-1.78033
LIPA	-0.532578	3.00455	-3.64045	0.00159699	0.0271992	-1.68958
NDUFAF3	0.469845	4.4944	3.64118	0.00159427	0.0271992	-1.70387
HSP90B1	-1.06657	5.67463	-3.64633	0.00159625	0.0271992	-1.75164
C12orf76	0.601648	3.5084	3.64075	0.00159588	0.0271992	-1.75908
ZNF79	1.01869	2.96884	3.64542	0.00159965	0.0272138	-1.75394
PLAAT3	-1.06225	2.52816	-3.6448	0.00160196	0.0272225	-1.76308
C4orf51	0.839441	3.72349	3.64205	0.00161224	0.0273666	-1.78911
USP9X	-0.47579	5.23706	-3.63532	0.00161625	0.027404	-1.75739
COX15	0.559864	4.15425	3.6342	0.0016205	0.0274452	-1.76793
KRTAP5-7	0.763941	2.88428	3.63811	0.00162713	0.0275119	-1.73904
SLC25A5	-0.768727	7.04692	-3.63786	0.00162806	0.0275119	-1.78566
B9D1	1.12836	2.92766	3.63655	0.00163303	0.0275651	-1.79514
ALKBH8	0.773622	2.51081	3.63514	0.00163842	0.0276254	-1.77529
THRA	1.09078	4.92675	3.62909	0.00166165	0.0279859	-1.82129
PWWP3A	-0.770914	3.92245	-3.62769	0.00166709	0.0280464	-1.79297
TENM4	0.80331	2.73941	3.62699	0.00166982	0.0280611	-1.78744
ZNF778	0.630125	3.36544	3.61935	0.00167775	0.0281631	-1.80236
DAPK2	1.13868	3.33533	3.62437	0.00168002	0.0281701	-1.79327
TM9SF2	0.629645	3.82053	3.6169	0.00168741	0.0282627	-1.7982
ZNF146	-0.578754	5.17472	-3.61577	0.00169185	0.0283058	-1.78031
NCK2	0.586727	5.45335	3.61379	0.0016997	0.0283461	-1.80186
RALYL	1.66106	3.34441	3.6192	0.00170038	0.0283461	-1.81582
ELMOD3	0.813382	2.87038	3.61989	0.00169764	0.0283461	-1.83271
PRELP	-1.32676	4.29372	-3.61886	0.00170174	0.0283461	-1.83746
SNX30	0.799222	4.02271	3.61675	0.0017101	0.0284541	-1.84724
ACTL6A	-0.879444	5.19358	-3.61435	0.00171968	0.0285821	-1.84004
DHRS13	0.649208	4.04741	3.60939	0.00172504	0.0286399	-1.86637
KRAS	0.518437	5.11229	3.60601	0.00173088	0.0287054	-1.8295
RAD51D	0.521544	3.46035	3.60474	0.00173604	0.0287594	-1.82745
SLC6A16	0.929485	2.59668	3.60922	0.00174033	0.0287677	-1.83564
RANBP17	-0.757604	4.03592	-3.60926	0.0017402	0.0287677	-1.84426
CPZ	-0.933857	3.61854	-3.6084	0.00174367	0.0287883	-1.83839
RNF213	1.07209	3.15845	3.60798	0.00174538	0.0287883	-1.85859
HMGCS1	-0.540757	4.77961	-3.59897	0.00175959	0.0289912	-1.86334
SERINC3	0.517473	3.55104	3.59761	0.00176522	0.0290523	-1.78814
UQCRHL	-0.566654	6.30635	-3.59626	0.00177079	0.0291124	-1.85447
EEF1D	-0.786449	6.39119	-3.59665	0.00179203	0.0294296	-1.86391
PPP1R3E	0.79403	3.38475	3.59506	0.00179864	0.0295063	-1.8938
TP53I11	1.11927	2.84091	3.59426	0.00180199	0.0295092	-1.86419
LYRM9	1.0176	2.97439	3.59387	0.00180364	0.0295092	-1.88788
STX3	2.06124	3.0877	3.59363	0.00180466	0.0295092	-1.90171
LRRC42	1.02041	2.96205	3.59162	0.00181312	0.0295519	-1.89258
DLG5	0.848064	4.08835	3.59166	0.00181296	0.0295519	-1.89446
RBSN	0.915169	3.26949	3.59179	0.00181239	0.0295519	-1.90859
RNF187	-0.829673	5.52712	-3.58675	0.00183377	0.0298564	-1.89693
KCTD10	1.01328	3.38264	3.58534	0.00183978	0.0299221	-1.90108
TMEM178B	0.920001	3.38764	3.58367	0.00184695	0.0299744	-1.88172
MIB2	0.986175	3.1404	3.58396	0.0018457	0.0299744	-1.91722
LRRN1	1.94709	4.06179	3.57966	0.00186426	0.0302167	-1.93146
P4HTM	0.678682	4.24567	3.57783	0.00186587	0.0302167	-1.93604
PLCB2	-0.596152	2.84148	-3.57327	0.00186845	0.0302262	-1.90999
WDR7	0.567039	3.79159	3.57206	0.00187375	0.0302796	-1.86683
THYN1	-0.661377	4.62952	-3.57328	0.00188173	0.0303762	-1.9471
SPATA20	1.09313	3.1018	3.57515	0.00188392	0.0303792	-1.91289
CDK20	1.0512	3.09922	3.56978	0.00190759	0.0307282	-1.9604
GJC3	0.605936	3.83996	3.5594	0.00192996	0.0309569	-1.92985
CLPS	-0.92497	2.83334	-3.56493	0.00192921	0.0309569	-1.93185
DDX43	-0.890018	3.02806	-3.56526	0.00192771	0.0309569	-1.94319
GPS2	-0.565041	4.67041	-3.56009	0.00192685	0.0309569	-1.95164
CCDC197	0.829034	2.48704	3.56326	0.00193673	0.0310327	-1.93871
TGFB2	-1.30023	3.5369	-3.56256	0.00193986	0.0310501	-1.95784
ADGRV1	-0.864946	3.49131	-3.55968	0.00195291	0.031226	-1.93905
CDK9	1.18203	4.3798	3.55899	0.00195602	0.0312427	-1.97592
LSM6	-0.731677	3.69533	-3.55792	0.00195864	0.0312517	-1.9308
MARK1	0.880848	2.99697	3.55784	0.00196125	0.0312605	-1.9273
ST8SIA3	-0.707429	4.52281	-3.55624	0.00196388	0.0312694	-1.95418
N4BP2L1	0.680045	2.52048	3.55139	0.00196633	0.0312756	-1.88089
DENND5B	0.667359	3.82343	3.55321	0.00197175	0.0312961	-1.97522
LEF1	-1.08082	3.43541	-3.55573	0.00197088	0.0312961	-1.978
ZNF512B	0.75877	3.61121	3.55508	0.0019739	0.0312974	-1.98763
SH3GLB2	0.866124	3.42648	3.55389	0.00197935	0.031302	-1.9561
TEAD2	-0.564185	5.47202	-3.54834	0.00198038	0.031302	-1.96601
RPH3A	1.69114	3.7099	3.5537	0.00198022	0.031302	-1.99319
SENP3	0.50032	4.10372	3.54611	0.00199069	0.0314322	-1.96684
ETFRF1	0.545153	3.49935	3.54309	0.00200479	0.0316219	-1.98025
RPLP0	-0.542161	8.09418	-3.54204	0.00200971	0.031647	-1.96247
RPL38	-0.417282	8.01381	-3.5413	0.00201318	0.031647	-1.97922
PLEKHF2	-1.27222	4.32237	-3.54663	0.00201302	0.031647	-1.99
EVL	0.495165	6.46243	3.54097	0.00201473	0.031647	-1.99932
SYCE2	0.681231	2.90361	3.5396	0.00203756	0.0319724	-1.99823
KRTAP4-1	0.549903	2.74454	3.53539	0.00204111	0.0319821	-1.95564
OR2A4	1.06944	2.50862	3.54039	0.00204239	0.0319821	-1.98587
BPHL	0.920557	3.77711	3.5392	0.00204806	0.0320376	-2.0292
KIF3B	0.576475	4.43593	3.53303	0.00205236	0.0320718	-2.0064
BORA	0.886163	2.42367	3.53479	0.00206913	0.0322674	-1.99262
IRF2BPL	1.27735	3.92804	3.53511	0.0020676	0.0322674	-2.00346
MBNL2	0.718559	3.94941	3.5328	0.00207874	0.0323373	-2.00993
NPLOC4	0.938422	4.30185	3.53254	0.00207997	0.0323373	-2.03823
GRAMD4	1.69092	2.95149	3.53253	0.00208001	0.0323373	-2.04805
TEAD1	-0.866386	4.07989	-3.52977	0.00209338	0.0325118	-2.01912
POGK	-0.500748	4.71499	-3.52356	0.00209817	0.0325528	-2.01707
ANKRD33B	0.957644	2.36196	3.52756	0.0021042	0.0326129	-2.04735
SIRT6	0.651873	4.77546	3.52103	0.0021169	0.0327763	-2.02801
DIP2C	0.588905	3.7312	3.51844	0.00212335	0.0328426	-2.02902
MBLAC1	1.02686	2.55965	3.52226	0.0021302	0.0328814	-2.05448
WDPCP	-0.619847	3.18487	-3.51828	0.00212805	0.0328814	-2.0598
CAMP	0.712354	2.7003	3.51691	0.00214985	0.033151	-2.01909
CCDC92	0.544614	3.59972	3.51253	0.0021528	0.0331627	-2.0486
SMOC1	1.64832	2.83445	3.51689	0.00215694	0.0331927	-2.08682
DGCR6L	0.608962	3.89592	3.50673	0.0021821	0.0335332	-2.04015
USP17L3	-0.494383	6.70087	-3.50645	0.00218348	0.0335332	-2.08262
ESRRA	0.611179	3.26382	3.50484	0.00219169	0.033607	-2.06764
DIAPH2	-1.50093	3.29201	-3.5098	0.00219272	0.033607	-2.07351
ARL4D	0.631047	3.61335	3.50455	0.00219955	0.0336775	-2.08651
PIEZO1	0.597679	3.31381	3.50274	0.00220247	0.0336883	-2.03846
ATP1A1	1.14889	3.85415	3.50356	0.0022247	0.033994	-2.08412
PLEKHG5	1.29136	2.86456	3.5018	0.00223381	0.0340987	-2.11194
CFAP298	-0.56352	4.09947	-3.49257	0.0022552	0.0342959	-2.05596
SELENON	-0.485442	4.44858	-3.49299	0.002253	0.0342959	-2.07081
CELF3	1.19127	4.96627	3.49758	0.00225577	0.0342959	-2.10722
MORN3	1.13684	2.94621	3.4985	0.00225094	0.0342959	-2.11927
ANKS1B	0.557885	3.08104	3.48902	0.00227391	0.0344622	-2.0807
VKORC1L1	0.665696	3.78282	3.49015	0.00227808	0.0344622	-2.08778
PGBD5	-0.925674	5.62882	-3.49373	0.00227598	0.0344622	-2.08878
FAM181B	1.72787	4.67292	3.49378	0.00227575	0.0344622	-2.10882
YWHAG	0.710411	5.22684	3.49466	0.0022711	0.0344622	-2.13146
TXNDC17	-1.06157	3.4499	-3.48918	0.00230012	0.034761	-2.11547
TRDMT1	0.873463	2.59625	3.48775	0.00230775	0.0348415	-2.08284
EYA2	0.992717	5.29103	3.48594	0.00231747	0.0349187	-2.13301
GTF3C4	1.38342	4.36553	3.48635	0.00231528	0.0349187	-2.14802
RPL36	-0.612851	6.98987	-3.48014	0.00232141	0.0349434	-2.11917
PRICKLE1	0.813094	2.78629	3.48458	0.00232481	0.0349597	-2.09687
TM6SF1	0.474675	3.20235	3.47797	0.00233318	0.0350265	-2.14654
KIDINS220	1.24402	3.97407	3.4829	0.00233387	0.0350265	-2.15171
MYLK4	0.736379	3.66557	3.48018	0.00234863	0.0352132	-2.11382
SCG5	-1.49523	3.46479	-3.47583	0.00237239	0.0355343	-2.17259
ROBO3	2.28736	3.2902	3.4753	0.00237535	0.0355435	-2.17548
NUP188	0.606516	3.50495	3.46923	0.00238108	0.0355941	-2.13666
ZDHHC17	0.509627	3.37454	3.46814	0.0023871	0.035649	-2.16329
PLXNA1	0.532956	3.61376	3.46766	0.00238979	0.0356539	-2.13507
CSH2	0.579191	3.97671	3.46243	0.00241902	0.0360377	-2.18163
PRKRIP1	0.585447	3.31652	3.46231	0.00242027	0.0360377	-2.20286
MYL10	0.585895	2.42126	3.46072	0.00242866	0.0361272	-2.04487
PLIN2	-0.769131	3.54766	-3.4638	0.00243948	0.0362527	-2.19822
SLC7A13	0.856503	3.13451	3.46282	0.002445	0.036299	-2.16744
NEK9	0.604656	3.69735	3.45669	0.00245154	0.0363605	-2.16204
SARDH	0.622126	4.42212	3.45589	0.00246096	0.0364646	-2.18552
ABCF2	-0.540297	4.24898	-3.45325	0.0024712	0.0365459	-2.18049
LCE2A	0.785051	2.41623	3.45736	0.0024761	0.0365459	-2.196
MEGF8	0.592277	5.38906	3.45295	0.00247295	0.0365459	-2.20305
AP3B2	0.935866	3.66603	3.45747	0.00247547	0.0365459	-2.2121
DIO2	-1.50462	3.5493	-3.45613	0.00248318	0.0366148	-2.19382
SNX9	-0.607251	3.4958	-3.44907	0.00249532	0.0367581	-2.19297
ZBTB22	0.505436	4.03377	3.44517	0.00251807	0.0370573	-2.22134
FGF11	0.716895	3.31641	3.4476	0.00253271	0.0371809	-2.2217
LYPLA1	-0.546529	4.81084	-3.44248	0.00253384	0.0371809	-2.23966
GAGE1	-0.484492	5.20072	-3.44249	0.00253375	0.0371809	-2.24336
OSBPL7	0.701771	2.95349	3.44557	0.00253681	0.0371886	-2.17216
LUC7L3	0.87316	6.18676	3.44537	0.00254579	0.0372841	-2.23265
UCHL3	0.866117	3.47995	3.44312	0.00255913	0.0374433	-2.23968
SLC9A8	0.807185	2.76055	3.44047	0.00257484	0.0375852	-2.20283
SLC37A2	1.00567	2.391	3.44052	0.00257456	0.0375852	-2.23858
COX6B1	-0.580576	5.83921	-3.43533	0.00257626	0.0375852	-2.24485
EHMT1	0.665251	4.27091	3.43799	0.00258966	0.0377442	-2.26647
NUDT4B	-0.80696	5.27024	-3.43655	0.0025983	0.0378338	-2.2497
PLPP4	0.525018	4.66994	3.43014	0.00260749	0.0379312	-2.24171
ATOX1	0.526987	3.36409	3.42847	0.00261765	0.038006	-2.24952
GPR68	-0.790804	3.67393	-3.43351	0.00261666	0.038006	-2.27238
PTPRZ1	1.86675	3.22693	3.43235	0.00262368	0.0380571	-2.27145
PDGFA	-0.869598	3.27823	-3.42938	0.00264173	0.0382823	-2.26903
TBCA	-0.595757	5.94735	-3.4217	0.0026591	0.0384239	-2.25222
FTH1	-0.489257	8.82437	-3.42182	0.00265834	0.0384239	-2.25284
SKIDA1	1.16317	3.52963	3.42697	0.00265652	0.0384239	-2.2609
NUFIP2	0.833074	3.19477	3.42604	0.00266223	0.0384325	-2.29212
KDM6A	-0.576192	3.93707	-3.42033	0.00266759	0.03847	-2.24323
CEP170	0.804789	4.96147	3.4248	0.00266991	0.03847	-2.28916
RIMKLB	0.727943	4.90756	3.42219	0.00268606	0.0386293	-2.25823
SCAPER	0.846099	3.84068	3.42235	0.00268503	0.0386293	-2.29333
ATP5ME	-0.736884	5.73419	-3.42009	0.00269914	0.0387806	-2.26972
CD200	0.938146	3.38548	3.41841	0.00270964	0.0388135	-2.2774
SLC38A5	0.86454	2.38818	3.41808	0.00271167	0.0388135	-2.28556
ENC1	-0.899664	5.66257	-3.41873	0.00270759	0.0388135	-2.29198
GNAQ	0.768957	3.837	3.41912	0.00270516	0.0388135	-2.29776
ARMH1	0.820452	3.35072	3.41517	0.00273	0.0390237	-2.28073
COX7C	-0.584473	5.70822	-3.41052	0.0027315	0.0390237	-2.31777
RLIM	-0.589358	4.98302	-3.40966	0.00273443	0.0390287	-2.27786
RPS6KA5	-1.08591	4.26205	-3.40922	0.00276782	0.0394681	-2.30117
ASXL1	0.625862	3.59056	3.40342	0.00277968	0.0395643	-2.2859
MYO18A	0.945321	3.68395	3.40699	0.0027821	0.0395643	-2.31285
MCC	1.68382	4.23065	3.40694	0.0027824	0.0395643	-2.33032
CDCA7L	-1.14792	3.65096	-3.40634	0.00278629	0.039574	-2.31926
TFRC	-0.530742	5.0964	-3.40125	0.0027883	0.039574	-2.32564
ALG9	0.596116	3.78658	3.40033	0.00279676	0.039657	-2.32256
ERC1	0.972084	4.52749	3.40399	0.00280144	0.0396862	-2.31293
UBAP2L	-0.631681	5.36344	-3.39996	0.00280616	0.0397159	-2.30593
RACK1	-0.536741	8.19625	-3.39669	0.00281795	0.0398456	-2.30264
SLC12A6	0.544768	2.85495	3.39522	0.00282754	0.0399439	-2.23734
PAIP2	-0.537531	5.56274	-3.39471	0.00283086	0.0399537	-2.2875
SNX33	0.866947	2.65379	3.39669	0.0028491	0.0401375	-2.30742
CNBP	-0.574645	6.25006	-3.39193	0.00284919	0.0401375	-2.33987
EPS8L3	0.768495	1.96497	3.39611	0.00285287	0.0401522	-2.33541
TMEM47	-0.92523	3.48414	-3.39513	0.00285939	0.0402066	-2.32653
EIF5A	-0.599382	6.07366	-3.38999	0.0028646	0.0402425	-2.33012
ZNF416	0.471707	3.16406	3.38917	0.00286749	0.0402458	-2.31554
ABL2	1.11917	3.75697	3.39345	0.0028705	0.0402507	-2.36646
BLCAP	1.41576	3.50872	3.39244	0.00287717	0.0403069	-2.3464
C1QTNF5	0.985829	2.57906	3.39019	0.00289221	0.0404802	-2.35652
PSMB7	0.491137	5.14339	3.38345	0.00290572	0.0405164	-2.33819
MT1E	1.54555	3.7476	3.38846	0.00290375	0.0405164	-2.36726
SNN	0.843125	5.05708	3.3878	0.00290816	0.0405164	-2.36856
GRM8	1.90718	3.21603	3.38887	0.00290099	0.0405164	-2.36861
OR11H1	0.63472	3.79268	3.38647	0.00290793	0.0405164	-2.37541
FARS2	1.19598	3.98656	3.38592	0.0029208	0.0406552	-2.37221
ZNF577	0.656991	3.69453	3.38353	0.00292839	0.0407234	-2.35841
NEUROG2	0.557469	3.20257	3.37608	0.00295574	0.0410661	-2.31861
PPIA	-0.573517	7.88614	-3.37479	0.00296465	0.0411522	-2.37135
ETV7	0.663388	2.62722	3.37595	0.00297999	0.0413273	-2.358
METRN	-0.737065	4.65992	-3.37681	0.00298287	0.0413293	-2.38162
FDXR	0.584414	2.95585	3.37074	0.00299253	0.0413876	-2.32407
RFC1	-0.526315	3.76241	-3.37103	0.00299057	0.0413876	-2.37914
USP17L12	-0.399305	6.70971	-3.36965	0.00300011	0.0414545	-2.33199
ATRX	0.418366	7.25922	3.36659	0.00302145	0.0416348	-2.3626
BTG3	-1.07389	4.40064	-3.37086	0.00302414	0.0416348	-2.39922
LRRC38	1.50836	3.71357	3.37138	0.00302049	0.0416348	-2.40111
C16orf86	0.914531	3.03903	3.37161	0.00301891	0.0416348	-2.40137
C8orf44	0.469126	3.10399	3.36565	0.00302802	0.0416504	-2.37257
FNBP1L	0.536518	5.23608	3.36358	0.0030426	0.041813	-2.40225
MAP7D1	0.508725	4.15049	3.36282	0.00304794	0.0418485	-2.36417
RALGAPA1	0.597846	4.28775	3.36138	0.00306368	0.0420246	-2.40826
NSG1	1.96715	3.19968	3.36485	0.00306631	0.0420246	-2.41263
AKAP6	-1.10363	3.80425	-3.36121	0.00309215	0.0423047	-2.38452
UXT	-1.05351	4.01878	-3.36119	0.00309234	0.0423047	-2.42306
MEPCE	0.545736	6.4722	3.35605	0.00309607	0.0423176	-2.41688
NIBAN2	1.10293	3.57789	3.35879	0.0031095	0.042463	-2.42396
DDHD1	0.915725	3.0185	3.35706	0.00312191	0.042594	-2.42407
DLGAP1	1.6297	3.7034	3.35266	0.00315377	0.0429899	-2.44501
IRAK1	-0.668792	5.03906	-3.3498	0.00316335	0.043009	-2.39497
KDM4B	0.581537	5.25178	3.34717	0.0031603	0.043009	-2.41231
SLC33A1	-0.577956	4.27126	-3.34634	0.0031664	0.043009	-2.41338
EVC	-1.10933	3.54151	-3.35052	0.00316935	0.043009	-2.42331
CCDC184	-0.608389	4.76943	-3.34731	0.00316863	0.043009	-2.43933
CDKL2	0.649852	2.63474	3.34485	0.00318542	0.0431884	-2.37542
SH3GL3	0.968291	3.29132	3.34607	0.00320201	0.0433501	-2.43037
SLC66A1	-0.551795	4.43542	-3.34136	0.00320307	0.0433501	-2.45082
FITM2	0.732576	3.17323	3.34256	0.00322802	0.0435711	-2.44622
GRAMD1C	-0.84977	2.48129	-3.34291	0.00322539	0.0435711	-2.44856
NUP42	-0.584351	3.92034	-3.33897	0.0032236	0.0435711	-2.45729
ARID4B	0.415764	3.91736	3.33637	0.00324026	0.043664	-2.43301
SEMA3F	0.737422	2.33564	3.34086	0.00324067	0.043664	-2.43912
GPR18	0.757503	2.84414	3.34026	0.00324518	0.0436704	-2.43647
PDAP1	-0.397755	5.11773	-3.33548	0.0032469	0.0436704	-2.45214
PAPOLB	0.819396	2.89982	3.33845	0.00325871	0.0437581	-2.43136
CCDC80	-0.80658	2.87852	-3.33838	0.0032592	0.0437581	-2.45733
ODF3L2	0.648715	2.87046	3.3332	0.00327454	0.0439252	-2.41327
CHRNG	0.491529	2.60532	3.33067	0.00328318	0.0440021	-2.42691
RPS26	-0.407409	7.76835	-3.32956	0.00329164	0.0440735	-2.44045
BPGM	0.676246	3.55042	3.33373	0.00329432	0.0440735	-2.48258
DHX36	-0.798935	4.87677	-3.33136	0.00331235	0.0442757	-2.48792
SESTD1	0.528548	4.30645	3.32613	0.00331782	0.0443096	-2.48509
DENND2B	0.639886	2.82618	3.3279	0.00332512	0.0443562	-2.47044
PPP1R18	0.953635	3.06908	3.32942	0.00332715	0.0443562	-2.47583
CMBL	-0.854952	3.56975	-3.32876	0.00333224	0.044385	-2.49116
ATR	-0.462497	3.98896	-3.32331	0.00333951	0.0444428	-2.47079
KCNK17	0.886512	2.84922	3.32629	0.00335122	0.0445204	-2.48025
SYTL1	0.851466	2.37102	3.32644	0.00335012	0.0445204	-2.49617
VAT1L	0.779695	3.22053	3.32488	0.00336212	0.0445892	-2.47972
DNAJC6	0.692025	3.5421	3.32413	0.00336793	0.0445892	-2.48936
TFPI	0.687198	2.84123	3.32427	0.00336685	0.0445892	-2.50312
USP33	0.841097	4.0462	3.3241	0.00336816	0.0445892	-2.51309
HCFC2	0.580257	3.68756	3.31745	0.00338503	0.0447356	-2.48682
LOXL1	-0.76964	3.89083	-3.32192	0.00338513	0.0447356	-2.50707
RHOD	0.982872	2.59905	3.32109	0.00339159	0.0447821	-2.47431
PNMA8A	0.791375	3.01312	3.3199	0.0034009	0.0448659	-2.49199
REEP5	-0.786659	4.61562	-3.31899	0.003408	0.0449204	-2.52588
ARF1	-0.488676	5.83916	-3.31341	0.00341677	0.0449692	-2.4825
CRAT	1.27595	3.15794	3.31777	0.00341764	0.0449692	-2.51325
NR4A2	1.08979	2.66383	3.31649	0.00342771	0.0450085	-2.48893
FOXO3	-0.469885	5.02072	-3.3119	0.00342866	0.0450085	-2.50587
SREBF1	1.25003	2.17753	3.31626	0.00342953	0.0450085	-2.51783
TMEM268	0.661281	3.02274	3.31392	0.00343853	0.0450486	-2.48712
CCDC25	-0.699612	4.30755	-3.31516	0.00343818	0.0450486	-2.51221
CLEC14A	-1.1966	3.58059	-3.31161	0.00346635	0.0453738	-2.48278
DMRT2	-0.438051	3.17521	-3.30564	0.00347864	0.0454608	-2.51674
BEX3	-0.51352	5.77566	-3.30559	0.00347899	0.0454608	-2.5368
PIANP	-0.475932	4.42151	-3.30295	0.00350026	0.0456994	-2.48441
PSMC4	-0.354514	4.8524	-3.30176	0.00350986	0.0457852	-2.48149
TMEM108	-0.844171	4.24801	-3.30364	0.00353046	0.045965	-2.5205
C6orf89	0.674608	4.03629	3.30336	0.00353273	0.045965	-2.53685
RAB9A	-0.746627	3.82587	-3.30407	0.00352698	0.045965	-2.55213
PCSK1N	-0.739646	5.95947	-3.30232	0.00354122	0.0460359	-2.559
MAGEA3	0.600128	4.90963	3.2961	0.00356473	0.0462841	-2.54632
IGHG2	-1.31294	4.95537	-3.29924	0.00356642	0.0462841	-2.55634
RALGPS1	0.870883	3.2929	3.29882	0.00356983	0.0462887	-2.52542
INPP5F	1.20024	2.79683	3.29619	0.00359147	0.0465295	-2.5706
HDAC9	-0.901222	3.56804	-3.29381	0.00361116	0.0467446	-2.56566
TMEM25	0.580433	3.45039	3.28606	0.00364236	0.0471083	-2.56721
TMEM241	0.880767	2.67473	3.28932	0.00364861	0.0471087	-2.53991
TRIM37	0.620115	3.73862	3.28797	0.00364803	0.0471087	-2.5852
RNPS1	0.459435	4.98519	3.28451	0.00365235	0.0471169	-2.59491
BOLA2B	0.424252	4.65877	3.28262	0.00366833	0.0472828	-2.57123
BRD4	-0.415381	5.80493	-3.28174	0.00367574	0.0472978	-2.55177
MEX3D	-0.769443	5.31889	-3.28614	0.0036754	0.0472978	-2.57599
RPS10	-0.423437	7.62794	-3.2804	0.00368711	0.0474039	-2.56431
ARFGAP3	-0.697786	4.74751	-3.28318	0.00370043	0.0474877	-2.55937
OR6F1	0.748799	2.37904	3.28288	0.00370303	0.0474877	-2.57066
LHX8	0.82569	2.75511	3.28317	0.00370052	0.0474877	-2.58353
PRR19	0.795796	2.86829	3.27969	0.00373025	0.0477964	-2.59305
TBX5	1.17714	2.62994	3.27922	0.00373424	0.0478071	-2.61301
MAF	-0.54222	3.7722	-3.27448	0.00373774	0.0478116	-2.57768
SGPL1	-0.530473	4.10068	-3.2718	0.00376091	0.0480673	-2.56838
RPS6KA6	-0.782949	2.86166	-3.27476	0.00377267	0.0481364	-2.60197
FMNL2	1.26737	4.73497	3.27481	0.00377228	0.0481364	-2.62348
MON2	0.513161	4.15718	3.26963	0.00377973	0.048186	-2.62828
AMOTL2	0.658075	3.47634	3.27312	0.00378695	0.0482375	-2.62259
TMEM132A	0.781534	3.9648	3.26878	0.00382484	0.0486792	-2.60946
TOP3A	-0.648105	4.09695	-3.26635	0.00384624	0.0489105	-2.64505
H2BC21	0.505143	3.64217	3.26068	0.00385848	0.049025	-2.6308
LHX2	1.71422	3.96739	3.26415	0.00386572	0.0490759	-2.64333
CILK1	0.70961	3.23459	3.26351	0.00387139	0.0491067	-2.61102
SPDYC	0.997615	2.85064	3.2623	0.00388214	0.0492019	-2.62995
KIRREL1	-1.201	3.87567	-3.25958	0.00390647	0.0494689	-2.64497
ASB1	0.587272	3.76036	3.25383	0.00392297	0.0495262	-2.62402
CSTB	-0.86506	4.45451	-3.25699	0.00392973	0.0495262	-2.63
DOC2A	0.890484	3.30963	3.25852	0.00391591	0.0495262	-2.63774
SLC9B2	-0.663884	3.38029	-3.25721	0.00392775	0.0495262	-2.6394
TIMM17B	-0.808276	4.08081	-3.25689	0.0039306	0.0495262	-2.65262
MARF1	0.514691	4.43433	3.25266	0.00393034	0.0495262	-2.66127
SMARCD3	0.977753	2.48394	3.25574	0.00394096	0.0495743	-2.65492
AHDC1	1.65776	3.89326	3.25577	0.00394076	0.0495743	-2.66162
AMER2	0.532934	6.01957	3.25029	0.0039518	0.0495889	-2.60047
BRD3	0.680586	4.70469	3.25508	0.00394696	0.0495889	-2.66127
MYT1	1.2519	3.84411	3.25453	0.00395193	0.0495889	-2.66887
LEMD1	1.32568	3.20958	3.25363	0.00396008	0.04965	-2.66817
MSH3	0.538807	3.51819	3.24531	0.00399734	0.0500758	-2.64067
GOLGA6L6	-0.488042	5.55107	-3.24391	0.00401029	0.0501966	-2.67472
SNHG32	-0.799871	6.30905	-3.24769	0.00401443	0.0502069	-2.66648
LRRC4	0.912298	3.20294	3.24726	0.00401834	0.0502143	-2.64598
LRRC4B	1.85919	3.49109	3.24675	0.00402304	0.0502316	-2.68074
GABBR2	1.2438	2.71243	3.24579	0.00403193	0.0503012	-2.67025
PGAM2	-0.952588	3.78253	-3.24489	0.00404022	0.0503632	-2.64208
CDH5	-0.635502	2.77616	-3.24154	0.00404437	0.0503735	-2.61088
MGAT5	0.866467	3.02368	3.24366	0.00405163	0.0504225	-2.67444
COG5	-0.635839	3.63801	-3.2415	0.00407179	0.0506319	-2.69992
EIF3E	-0.728344	6.42054	-3.24093	0.00407713	0.0506567	-2.66557
GNAS	-0.430982	7.16231	-3.23612	0.00408275	0.0506849	-2.67085
RGS10	0.471029	3.83175	3.2355	0.00408856	0.0507156	-2.67453
XPO4	0.766805	3.20083	3.23818	0.00410287	0.0508515	-2.67691
TRIM59	-0.465713	3.58963	-3.23296	0.00411249	0.0508874	-2.60982
PLEKHF1	0.727252	3.67036	3.2374	0.00411017	0.0508874	-2.69125
PLSCR5	0.614357	2.37118	3.23208	0.00413255	0.0510523	-2.65805
TMTC2	1.28279	3.47961	3.2352	0.00413096	0.0510523	-2.68989
RABGAP1	0.818883	4.18783	3.23334	0.00414862	0.0512092	-2.70999
NAPB	1.22517	3.89771	3.23295	0.0041523	0.0512128	-2.70799
NAA30	0.572246	3.73774	3.22779	0.00416459	0.0513227	-2.68821
CYYR1	-1.19715	3.58605	-3.23059	0.00417482	0.0514069	-2.70356
CCDC200	0.44552	2.98283	3.22435	0.00419468	0.0515878	-2.64737
CACNG4	0.609835	3.25647	3.22607	0.00419972	0.0515878	-2.69965
TCEA2	1.0645	4.55573	3.22831	0.00419668	0.0515878	-2.72324
PCSK7	0.521785	3.52595	3.22314	0.00420634	0.0516272	-2.70213
LSM12	0.689988	5.01566	3.22582	0.0042207	0.0517617	-2.72474
PGRMC2	0.407954	5.33402	3.21899	0.00424663	0.0520375	-2.65271
FXYD6	0.475057	5.60814	3.21645	0.00427149	0.0522249	-2.71957
RFX2	0.445701	4.12987	3.21615	0.00427448	0.0522249	-2.72558
ZDHHC22	1.36744	5.32693	3.21917	0.00428538	0.0522249	-2.73225
NEUROG1	2.1133	3.33008	3.2191	0.00428604	0.0522249	-2.73942
SGK1	1.98425	3.82506	3.21922	0.00428489	0.0522249	-2.742
SPATA5L1	-0.594641	3.46129	-3.21972	0.00426542	0.0522249	-2.75056
PRL	1.23963	2.78593	3.21991	0.00427819	0.0522249	-2.75184
LRRC58	-0.758413	4.40476	-3.21656	0.00431105	0.0524875	-2.72713
USP43	-0.846782	2.8999	-3.21602	0.00431639	0.0525084	-2.71885
AGRP	1.05655	2.47263	3.21569	0.0043197	0.0525084	-2.74787
SLC2A3	0.624281	2.88275	3.21209	0.00433349	0.0526328	-2.69862
ACKR3	-0.658329	2.9678	-3.21395	0.00433688	0.0526328	-2.73308
KCNJ2	0.83431	3.03782	3.21216	0.00435465	0.0528063	-2.72742
LYZ	0.89318	2.05155	3.2109	0.00436729	0.0529172	-2.71738
SLC39A3	0.610234	3.5069	3.2083	0.00437572	0.0529347	-2.74234
CXXC5	1.22709	4.99312	3.21032	0.00437309	0.0529347	-2.75303
BRSK1	0.957222	3.47228	3.20784	0.00439794	0.0531187	-2.75783
PLIN5	0.563398	3.96756	3.2046	0.0043955	0.0531187	-2.76447
OPN1LW	-0.598243	2.78245	-3.20381	0.00440725	0.0531888	-2.72729
DERL2	-0.758005	3.78162	-3.20542	0.00442238	0.0532865	-2.76242
TCERG1L	-1.2883	4.75702	-3.20548	0.00442174	0.0532865	-2.76922
DPYSL3	0.537121	5.45507	3.19989	0.00443698	0.0533775	-2.72363
ACE	-0.728935	2.99981	-3.20431	0.00443353	0.0533775	-2.75738
OR4D1	1.10612	1.93512	3.20338	0.004443	0.0534076	-2.77236
LCN12	0.825998	3.00729	3.2022	0.00445505	0.0534976	-2.7489
TMEM258	-0.873077	6.01902	-3.20161	0.00446108	0.0534976	-2.75317
TEX14	0.946326	2.61448	3.20187	0.00445841	0.0534976	-2.7669
FCF1	-0.356649	8.43674	-3.19628	0.0044739	0.0535515	-2.68466
DDX49	0.617465	3.4044	3.1989	0.00446948	0.0535515	-2.73973
NAA50	-0.704638	4.48606	-3.20013	0.00447617	0.0535515	-2.75804
SLC35F6	0.580553	3.6664	3.19531	0.00448898	0.0536202	-2.74993
ATF7IP	0.581981	4.40382	3.19595	0.00448829	0.0536202	-2.77125
MRPL9	0.542185	3.95761	3.19019	0.00453679	0.0541485	-2.79854
SOBP	1.23349	3.48965	3.19274	0.00455234	0.0542914	-2.78372
RTL9	-0.550875	2.53794	-3.18505	0.00459054	0.054618	-2.72809
VCAN	0.749755	2.72602	3.18942	0.00458708	0.054618	-2.74692
RELL1	0.619126	3.17601	3.18811	0.00458645	0.054618	-2.77823
FGFR1OP2	0.636126	3.47689	3.18682	0.0046062	0.0546756	-2.77679
ACTR1A	0.650056	4.35907	3.18793	0.00460271	0.0546756	-2.7963
CACNA2D1	-1.69668	3.04448	-3.18776	0.00460449	0.0546756	-2.80112
OR1L4	1.28399	2.13312	3.18602	0.00462283	0.0548301	-2.81653
STRADA	0.545794	4.43828	3.18108	0.00463252	0.054902	-2.81157
FAM199X	-0.516396	4.03276	-3.18054	0.0046382	0.0549264	-2.77073
OAF	0.676804	2.51941	3.18232	0.00466206	0.0551659	-2.8174
MSL3	-0.948894	3.7497	-3.18185	0.00466709	0.0551824	-2.8097
NANS	1.09218	3.20526	3.18117	0.00467426	0.055224	-2.82994
SP5	-0.989965	5.73043	-3.18067	0.00467969	0.0552451	-2.8232
PACSIN1	0.746725	3.51703	3.18008	0.00468598	0.0552763	-2.82448
SSRP1	-0.42734	5.98764	-3.17479	0.00469977	0.0553959	-2.78677
ARFGAP2	0.384601	3.78761	3.17439	0.00470405	0.0554033	-2.80755
CDK5R2	0.663932	2.80464	3.17597	0.00470919	0.0554208	-2.71525
CDKN2B	0.74848	2.60009	3.1763	0.00472658	0.0555823	-2.81201
ATG13	0.582018	4.21043	3.17217	0.0047316	0.0555981	-2.78368
MT1X	0.747282	4.13726	3.17432	0.00474801	0.0557478	-2.83867
TTC13	0.608419	3.42627	3.17149	0.00475189	0.0557501	-2.7938
VPS51	0.473829	4.4566	3.1692	0.00476028	0.0557655	-2.79395
SORD	-0.743095	4.32169	-3.17316	0.00476056	0.0557655	-2.82159
IRF7	0.676317	2.95042	3.17276	0.00476486	0.0557728	-2.79627
BASP1	0.64291	6.43086	3.17116	0.00478232	0.0559339	-2.83043
DBNDD1	0.720779	3.06807	3.17008	0.00479417	0.0560156	-2.84322
WNK2	1.18864	4.31798	3.16971	0.00479821	0.0560156	-2.8435
RNASEH2B	-0.851479	4.19932	-3.16951	0.00480039	0.0560156	-2.8585
DCAF16	-0.72471	5.10194	-3.16832	0.00481347	0.0561251	-2.84923
TMEM132E	1.13072	3.22984	3.16793	0.00481773	0.0561316	-2.82639
MTG2	0.54902	3.12628	3.16253	0.00483347	0.0562717	-2.83441
KLHDC10	0.534742	3.84915	3.16061	0.00485476	0.0564762	-2.837
ACTL6B	0.530204	4.08327	3.16011	0.00486033	0.0564976	-2.84606
RIOK3	0.521631	3.96095	3.15931	0.00486928	0.0565582	-2.83737
SAR1B	0.415885	3.45303	3.15842	0.00487922	0.0566303	-2.82344
CTNNB1	-0.525994	5.78751	-3.15702	0.00489489	0.0567687	-2.86813
CCDC47	0.457977	6.50669	3.1552	0.00491523	0.056961	-2.84086
TBC1D2	0.742103	2.88493	3.15815	0.0049264	0.0570469	-2.86837
STXBP5L	-0.648301	4.36295	-3.15717	0.00493734	0.0571124	-2.8635
H2BC18	-0.574557	7.1639	-3.15383	0.00494336	0.0571124	-2.86785
SRXN1	0.601597	3.81155	3.15584	0.00494048	0.0571124	-2.87773
ZNF714	0.402695	4.50748	3.1521	0.00495019	0.0571195	-2.82662
SDK2	0.769844	2.6538	3.15592	0.00495151	0.0571195	-2.85315
RSRP1	0.414079	4.32723	3.15086	0.00496427	0.0571619	-2.76183
GADD45B	0.895115	2.72553	3.15459	0.0049665	0.0571619	-2.85615
FANCG	0.520119	4.01666	3.15099	0.00496285	0.0571619	-2.88505
ZNF287	-0.694612	3.0664	-3.15318	0.00498249	0.0573024	-2.82112
USP17L15	-0.527679	5.84941	-3.14892	0.00498635	0.0573033	-2.88777
RGP1	0.628478	3.94807	3.15227	0.0049928	0.057334	-2.88018
CT47B1	0.566961	3.47627	3.1468	0.00501056	0.0574944	-2.80243
H2AJ	1.39819	4.86188	3.14977	0.00502132	0.0575743	-2.89459
OR1M1	0.586547	2.81027	3.14459	0.00504978	0.0578028	-2.86925
ANKRD54	0.592591	3.85807	3.14533	0.00505269	0.0578028	-2.88779
GTF3C5	0.962964	3.12454	3.14707	0.00505232	0.0578028	-2.88841
TUB	0.790009	2.83839	3.14661	0.00505763	0.0578156	-2.89335
C9orf78	1.08463	2.75034	3.14401	0.00508769	0.0581155	-2.89302
IARS1	0.608728	4.4549	3.1423	0.00510132	0.0582273	-2.90627
BUD13	-0.801451	3.41868	-3.14156	0.00511613	0.0583085	-2.91152
TMEM91	1.24859	3.43868	3.14156	0.00511613	0.0583085	-2.917
RAD52	0.540525	3.18	3.13715	0.00512232	0.0583352	-2.90058
FBXL5	0.765316	4.28007	3.14025	0.00513141	0.0583948	-2.89834
APOLD1	0.773827	2.85104	3.13883	0.00514811	0.0584532	-2.88912
RNF20	0.649105	3.37244	3.13901	0.00514591	0.0584532	-2.912
LETM1	0.719941	4.0313	3.13943	0.005141	0.0584532	-2.91546
GLI1	-1.15801	3.58488	-3.13841	0.00515299	0.0584648	-2.89906
GPR107	0.804693	3.30827	3.13643	0.00517628	0.0586759	-2.88371
RPL39L	-1.16585	2.83117	-3.13617	0.00517934	0.0586759	-2.88658
CBR4	0.691156	2.84937	3.13502	0.00519289	0.0587856	-2.90731
STT3B	-0.558917	5.58904	-3.12962	0.0052206	0.0590551	-2.92234
ZNF316	0.516312	4.2461	3.12793	0.00523136	0.0591327	-2.89549
HECTD3	0.87849	3.09743	3.13108	0.00523972	0.0591831	-2.92838
SCGB2B2	0.502992	3.4376	3.12571	0.00525794	0.0592564	-2.90447
PMPCA	0.990241	3.59041	3.1297	0.00525619	0.0592564	-2.91057
SBK1	0.831023	4.86592	3.12963	0.00525706	0.0592564	-2.92899
PALM3	0.790964	2.49603	3.12799	0.00527672	0.0593798	-2.88997
ARRB2	-0.749524	4.121	-3.12824	0.00527371	0.0593798	-2.93219
ZNF37A	0.534384	4.09772	3.12233	0.0052987	0.0595828	-2.90469
TSNAXIP1	0.631132	3.15836	3.12501	0.00531254	0.0596464	-2.93341
CHD3	1.07583	3.69529	3.12449	0.00531882	0.0596464	-2.93805
HDHD5	0.539418	3.95953	3.12145	0.00530929	0.0596464	-2.93861
TIGAR	1.53247	4.00607	3.12439	0.00532009	0.0596464	-2.95267
SYNE2	-0.513728	4.40217	-3.11921	0.00533653	0.0596983	-2.95173
BHLHE22	-1.25492	3.65663	-3.12306	0.00533621	0.0596983	-2.95406
MYH10	-0.827639	4.32254	-3.1232	0.0053345	0.0596983	-2.95433
IGIP	0.483778	3.25787	3.11873	0.00534229	0.0597186	-2.91525
A4GALT	-0.826652	3.31926	-3.12137	0.00535679	0.0597836	-2.90246
GPSM1	1.30852	3.61925	3.12111	0.00535994	0.0597836	-2.93847
MACROH2A1	-0.458329	5.93721	-3.11756	0.00535667	0.0597836	-2.94596
TBC1D10B	0.610499	3.90274	3.12042	0.0053681	0.0598306	-2.9585
LONRF2	0.732812	3.01944	3.1178	0.00540035	0.0598819	-2.91965
CPVL	-0.706553	2.30235	-3.11802	0.00539775	0.0598819	-2.92004
SAMD14	0.590779	2.83907	3.11532	0.00539896	0.0598819	-2.9203
MANBA	-0.562627	2.43207	-3.11581	0.00538193	0.0598819	-2.92416
FOXP2	-0.716419	3.29128	-3.11789	0.00539927	0.0598819	-2.92615
TMEM199	0.671712	3.99571	3.11949	0.00537969	0.0598819	-2.93868
SPIN1	1.0708	4.41265	3.11851	0.00539167	0.0598819	-2.96193
TGFB1	0.838321	2.78827	3.11629	0.00541893	0.0599862	-2.95165
RYK	-0.806233	5.31581	-3.11608	0.00542163	0.0599862	-2.95284
SV2C	0.773776	3.37191	3.11669	0.005414	0.0599862	-2.9576
RTL8A	-0.693767	4.47855	-3.11459	0.00543999	0.0601454	-2.95445
OR2T34	0.477686	3.23108	3.1099	0.00545101	0.0601895	-2.91697
C7orf61	0.553007	3.12853	3.10983	0.00545192	0.0601895	-2.93745
IQCB1	-0.780193	4.13984	-3.11269	0.0054635	0.0602735	-2.97333
TTC9	0.699341	3.17637	3.1115	0.00547827	0.0603924	-2.95259
PNMA8B	0.914507	2.58185	3.11001	0.00549684	0.0605531	-2.92928
SEM1	-0.644292	5.57799	-3.10903	0.00550916	0.0605568	-2.95597
TSEN54	0.446833	4.16407	3.10565	0.00550414	0.0605568	-2.96188
PSMC5	0.438864	5.34719	3.10554	0.00550551	0.0605568	-2.97528
ADGRB1	0.956418	3.73133	3.10789	0.00552347	0.0606702	-2.9778
CT45A1	-0.678428	4.07431	-3.10648	0.00554121	0.0608209	-2.95685
FBXO28	1.08041	4.25116	3.10552	0.00555326	0.060909	-2.98052
FUT11	0.45692	3.54739	3.10042	0.00557006	0.0609912	-2.92715
PTP4A3	0.644931	4.82035	3.10334	0.00558086	0.0609912	-2.96778
TMEM164	0.564695	5.92897	3.10099	0.0055732	0.0609912	-2.96915
ZNF300	0.683637	3.76283	3.10393	0.00557335	0.0609912	-2.98032
GDF15	0.871595	2.55596	3.10337	0.0055805	0.0609912	-2.99016
PIGX	-0.584953	4.5556	-3.1006	0.00558729	0.0610045	-2.96586
KIAA0100	0.551041	4.68201	3.09975	0.00559014	0.0610045	-3.0025
DIP2B	0.795849	4.11409	3.10207	0.00559693	0.0610348	-2.99876
ICA1L	0.496628	3.27886	3.09684	0.00561571	0.0611515	-2.91525
UBE2A	-0.820117	4.54707	-3.1007	0.00561435	0.0611515	-3.00259
PAK2	-0.614724	4.93754	-3.09787	0.00565065	0.0614878	-2.99667
KLF1	0.474764	3.68957	3.09327	0.00566161	0.0615629	-2.96037
SMAD2	0.412217	4.98436	3.09264	0.00566974	0.0616071	-2.95758
CCPG1	0.623463	3.08149	3.09519	0.00568505	0.0617293	-2.98794
PIRT	-1.18334	3.13957	-3.0947	0.00569138	0.0617537	-3.01008
ZBTB8A	0.63556	3.30888	3.09438	0.00569557	0.0617549	-3.00107
MBD6	0.657842	3.16211	3.09401	0.00570028	0.0617619	-2.97656
RBM28	0.444403	4.18011	3.08582	0.0057585	0.0623481	-2.97345
TPM2	-1.11904	4.50636	-3.08866	0.00576999	0.0623491	-3.0152
DND1	0.769394	3.75379	3.08874	0.00576889	0.0623491	-3.02504
ASPH	-0.547853	4.47376	-3.08576	0.00577093	0.0623491	-3.03252
ABHD2	0.86611	3.85023	3.08806	0.0057779	0.0623799	-3.03492
CD80	-0.532747	3.07343	-3.08298	0.00579578	0.0625284	-2.9975
NEIL2	0.568491	4.43282	3.08457	0.00580238	0.0625551	-3.036
MRPL32	0.362468	3.77665	3.08033	0.00583087	0.0625859	-2.98611
FAM20B	-0.573882	4.45593	-3.08167	0.00583033	0.0625859	-3.01389
ADCYAP1R1	1.13039	3.03491	3.08468	0.00582226	0.0625859	-3.01645
CPXM1	0.869028	3.06335	3.08379	0.00583414	0.0625859	-3.01741
SH3BGRL3	-0.621055	4.54641	-3.08461	0.00582321	0.0625859	-3.02237
METTL9	-0.533518	5.0863	-3.0812	0.00582336	0.0625859	-3.04162
MT1F	0.802865	4.87808	3.08468	0.00582235	0.0625859	-3.04898
TBC1D17	0.455786	4.07165	3.07894	0.00584927	0.0627039	-3.0016
ZC3H12C	-0.884689	3.97877	-3.08093	0.00587205	0.0629035	-3.03048
WDR72	-1.10699	3.29875	-3.08056	0.00587697	0.0629058	-3.03549
MAK	1.24621	2.51676	3.08029	0.00588056	0.0629058	-3.04798
NKX2-4	-0.516777	4.2276	-3.0762	0.00588595	0.0629191	-3.03987
PGRMC1	-0.803869	4.89994	-3.07901	0.0058977	0.0630003	-3.04712
FAM135B	1.24812	2.76774	3.07749	0.0059181	0.063134	-3.04374
GLCE	0.829366	3.95537	3.07745	0.00591855	0.063134	-3.05799
FKBP1B	0.756289	2.88374	3.07709	0.00592339	0.0631412	-3.01658
NSUN6	0.735246	2.95025	3.07631	0.00593395	0.0632092	-3.0553
NFE2L1	-0.361205	5.13648	-3.07065	0.00596066	0.0634492	-2.99601
B3GALT1	0.528899	2.3888	3.07022	0.00596646	0.0634664	-2.9721
CAMK2N1	1.03458	4.93851	3.07253	0.00598499	0.0636189	-3.0578
ATP6V1G2	0.778748	3.71796	3.07179	0.00599507	0.0636813	-3.04727
TRMT112	-0.886341	5.47722	-3.06977	0.00602255	0.0639284	-3.04615
UBE2I	-0.490349	5.36729	-3.06578	0.00602704	0.0639313	-3.05869
JAG2	0.84495	3.03184	3.06734	0.00605579	0.0641913	-3.06001
RPRM	0.709519	2.4789	3.0658	0.0060769	0.0643252	-3.0335
DDIT4L	0.837905	2.91216	3.06597	0.00607457	0.0643252	-3.04995
FSTL1	-1.42553	3.7413	-3.06418	0.00609922	0.0645164	-3.05086
ZFYVE1	0.685449	2.73971	3.06226	0.00612581	0.0647525	-3.05169
TGIF2	-0.949886	4.608	-3.06082	0.00614586	0.0649191	-3.08785
GRHL2	0.943394	2.36992	3.059	0.00617125	0.065142	-3.06533
LRRC4C	0.79826	2.31562	3.0581	0.00618387	0.0652297	-3.05302
STOX2	0.653193	4.08116	3.05772	0.00618923	0.0652409	-3.087
SPRTN	1.03593	2.80864	3.05612	0.00621161	0.0654312	-3.09767
ALG8	0.546596	2.414	3.0516	0.00622434	0.0654451	-2.99868
CD63	-0.709748	6.14907	-3.0553	0.0062232	0.0654451	-3.09362
TSPAN17	-0.722367	3.89447	-3.05511	0.00622588	0.0654451	-3.10069
SLC35G2	-0.42542	3.50761	-3.05098	0.0062332	0.0654767	-3.05699
ANKRD52	0.456835	3.78179	3.0499	0.00624845	0.0655914	-3.04466
PTGER4	0.662721	2.61028	3.05128	0.00628011	0.0656297	-3.04031
KIAA0319L	0.469293	3.57709	3.04843	0.00626931	0.0656297	-3.05347
GATD3A	0.46044	4.32211	3.0486	0.00626692	0.0656297	-3.0537
CTDSPL	-0.649673	3.61038	-3.05111	0.00628241	0.0656297	-3.07636
MED14	-0.713745	5.01476	-3.0515	0.00627694	0.0656297	-3.09325
RMC1	0.540471	2.94616	3.04798	0.00628228	0.0656297	-3.09565
TECPR2	0.784918	3.27414	3.05236	0.00626476	0.0656297	-3.10344
RANBP1	-0.378286	5.87459	-3.04702	0.00628946	0.0656582	-3.06642
ECPAS	0.635769	3.88104	3.04859	0.0063184	0.0659128	-3.09949
KIF21B	1.73743	3.30033	3.0483	0.00632255	0.0659128	-3.12029
KANSL1	0.56243	4.65551	3.04603	0.0063339	0.0659858	-3.12609
MYOG	-1.3021	3.8662	-3.04662	0.00634663	0.0660471	-3.10496
PCNP	-0.375775	5.47301	-3.0429	0.00634851	0.0660471	-3.11732
FABP5	-0.62949	5.19395	-3.04586	0.00635749	0.0660952	-3.11532
IER5L	0.890569	2.69959	3.0454	0.00636422	0.0661066	-3.0909
MMP9	0.668905	2.67765	3.04499	0.0063701	0.0661066	-3.10848
MYO15B	0.965441	3.47189	3.04488	0.00637167	0.0661066	-3.1213
SRCIN1	1.96719	3.649	3.04457	0.00637615	0.0661078	-3.1291
AADAT	0.467493	3.15322	3.03798	0.00641979	0.0662216	-3.03063
MTERF1	-0.504047	2.81172	-3.03663	0.00643949	0.0662216	-3.07758
ZNF740	0.494773	3.80261	3.03662	0.00643955	0.0662216	-3.08944
MMP24	0.780443	3.218	3.0422	0.00641043	0.0662216	-3.10376
TMEM120B	0.547297	3.57298	3.04043	0.00639299	0.0662216	-3.10508
LMCD1	0.524895	2.82322	3.03877	0.00640825	0.0662216	-3.10723
SPAG6	1.51054	3.5279	3.04184	0.00641568	0.0662216	-3.11941
RPS6KA1	0.951376	2.68634	3.0409	0.00642925	0.0662216	-3.12401
PRTG	0.459784	4.07797	3.0389	0.00640633	0.0662216	-3.12526
MED27	0.724768	3.73765	3.04179	0.00641628	0.0662216	-3.12722
TBCK	0.795943	3.53334	3.04045	0.00643583	0.0662216	-3.12959
CD164	-1.25103	3.76733	-3.04067	0.00643268	0.0662216	-3.13711
SLITRK5	1.16491	1.84947	3.03938	0.00645139	0.0662985	-3.13101
BVES	-0.97019	3.14285	-3.03823	0.00646823	0.066345	-3.09217
CFAP97D2	0.745974	2.20382	3.03817	0.00646905	0.066345	-3.10787
H3-3A	-0.408257	8.50157	-3.0347	0.00646768	0.066345	-3.12128
PDE4D	0.922344	3.412	3.0375	0.00647888	0.0664009	-3.12516
ST6GAL1	-0.554522	4.2731	-3.034	0.00648583	0.0664272	-3.1019
GAGE10	-0.467746	5.88415	-3.03013	0.00653502	0.0668858	-3.12519
KLHL29	0.693039	3.31166	3.0322	0.00655699	0.0670653	-3.15885
BAZ2B	-0.639981	4.19329	-3.03078	0.00657802	0.0672351	-3.14011
GOLIM4	-0.95439	3.99804	-3.02747	0.00662738	0.067694	-3.12557
FIZ1	0.72199	4.1664	3.02507	0.0066635	0.0679967	-3.14193
FLII	-0.395377	3.9929	-3.02138	0.00666599	0.0679967	-3.16854
DNAAF9	0.708915	3.02214	3.02433	0.00667454	0.0680381	-3.16426
NIPA2	-0.391571	4.77905	-3.02042	0.0066805	0.0680531	-3.15193
RAB30	0.834656	3.03197	3.0233	0.00669013	0.0681054	-3.15541
CCNY	0.379164	4.22697	3.01885	0.00670427	0.0681708	-3.11816
PPDPF	-0.460762	5.54311	-3.01817	0.00671454	0.0681708	-3.13477
AP5M1	1.65178	4.4973	3.02211	0.0067082	0.0681708	-3.17894
CUL9	0.671086	3.77345	3.02174	0.0067138	0.0681708	-3.18041
PNPLA6	0.61223	3.06213	3.02011	0.00672968	0.0681887	-3.12774
LPXN	0.641637	3.35772	3.02039	0.0067343	0.0681887	-3.14493
GDI1	-0.616934	6.67437	-3.02082	0.00672773	0.0681887	-3.16626
ZNF736	0.688117	3.64716	3.02048	0.00673284	0.0681887	-3.18404
DDX4	0.742891	2.94126	3.01929	0.00675101	0.0683123	-3.19075
BMPR2	0.450932	4.24752	3.01368	0.0067832	0.0685923	-3.1394
GTPBP8	-0.476173	3.7215	-3.01309	0.00679226	0.0686381	-3.17583
FAXC	0.672956	2.69696	3.01608	0.00680006	0.0686711	-3.15642
FGF10	0.398358	3.48823	3.01208	0.00680781	0.0687035	-3.12032
PABIR1	0.58194	3.06066	3.01292	0.00682149	0.0687958	-3.14091
DDX59	-0.497421	3.58973	-3.00994	0.00684095	0.0689081	-3.12363
POLA1	-0.712166	3.90026	-3.01338	0.00684171	0.0689081	-3.18521
MAGOH	-0.602872	4.45673	-3.01155	0.00686989	0.0690893	-3.20209
DDX31	1.46326	3.43287	3.01133	0.00687337	0.0690893	-3.20238
USP49	0.762418	3.89338	3.01158	0.00686952	0.0690893	-3.20414
SNTG2	-1.08506	3.66215	-3.01095	0.00687928	0.0691028	-3.16964
MFSD3	0.538722	3.64993	3.0074	0.00688838	0.0691484	-3.17678
MRAS	1.08397	2.57987	3.00869	0.00691435	0.0693631	-3.19308
MRPL27	0.4365	4.30461	3.00467	0.00692299	0.0693993	-3.15722
NELL2	1.10044	4.04566	3.00788	0.00692711	0.0693993	-3.19954
MCM3AP	0.582502	4.59914	3.00463	0.00696392	0.069722	-3.19431
LIAS	0.665354	3.65121	3.00433	0.00698281	0.0698347	-3.17241
RDH10	1.18318	3.88492	3.00423	0.00698439	0.0698347	-3.21247
PALB2	0.652302	2.43651	3.00314	0.00700148	0.0698529	-3.16931
GSK3B	-0.412236	5.173	-2.99997	0.00699698	0.0698529	-3.17261
TRAF7	0.434611	3.8504	2.99919	0.00700926	0.0698529	-3.19223
NACC1	0.743779	3.65467	3.00322	0.00700026	0.0698529	-3.19712
NEK2	-0.724819	3.91261	-3.00266	0.0070091	0.0698529	-3.19923
ZNF839	0.571624	3.13658	3.00115	0.00701653	0.0698794	-3.20693
PRDX1	-0.419562	5.44191	-2.99622	0.00705647	0.0702311	-3.20181
PLXNB1	0.416102	4.33593	2.99565	0.00706558	0.0702391	-3.18024
GPX7	-0.577901	3.68993	-2.99768	0.00707044	0.0702391	-3.20177
TRUB2	0.975506	3.242	2.99846	0.00707581	0.0702391	-3.22224
NUDT14	0.682634	3.78878	2.99852	0.00707488	0.0702391	-3.22359
MAP2K5	0.387942	3.72406	2.99432	0.00708691	0.0702793	-3.18806
POLR2L	-0.394529	5.43109	-2.9937	0.00709684	0.0702793	-3.20038
C17orf107	-0.663398	2.60098	-2.99758	0.00708988	0.0702793	-3.20926
ABHD14A	0.967966	3.49757	2.99704	0.0070984	0.0702793	-3.23872
TGFB1I1	-0.644462	3.65454	-2.99654	0.00710647	0.0703132	-3.19862
H1-10	-0.341661	5.63816	-2.99259	0.0071147	0.0703487	-3.16233
KCTD11	-0.537352	4.4583	-2.99338	0.00712377	0.0703925	-3.24365
PRMT2	0.447941	4.95375	2.99008	0.00715507	0.0706558	-3.22061
DHX38	0.483643	4.01281	2.98935	0.007167	0.0707275	-3.18472
CPO	0.619956	2.72773	2.99136	0.00718985	0.0709068	-3.18745
CCDC106	0.421583	3.56902	2.98704	0.00720447	0.0710048	-3.22161
VEZT	0.75428	3.50864	2.98958	0.00721883	0.0711001	-3.22633
SLC44A5	0.520953	2.91772	2.98566	0.00722692	0.0711335	-3.18425
PI4K2B	-0.460346	3.01082	-2.98498	0.00723804	0.071192	-3.19781
SCAI	0.681881	3.06978	2.98814	0.00724225	0.071192	-3.22245
ADGRA3	-0.358894	5.16425	-2.98208	0.00728561	0.0715171	-3.1918
FBF1	0.859645	2.54113	2.985	0.00729353	0.0715171	-3.20735
CHCHD4	0.550405	3.01628	2.98372	0.00729021	0.0715171	-3.25731
PCNX3	0.995401	2.62843	2.98496	0.0072942	0.0715171	-3.26118
OTUD5	-0.585359	4.73689	-2.98409	0.00730489	0.0715294	-3.24647
CCNL1	-0.514359	5.12264	-2.98119	0.00730485	0.0715294	-3.25715
CMC1	0.792703	4.05	2.98364	0.00731591	0.071591	-3.24936
NASP	-0.403556	5.68523	-2.97932	0.00733123	0.0716947	-3.26051
ERGIC3	-0.430546	5.35161	-2.97798	0.00735335	0.0718647	-3.21227
EFS	-0.736875	3.99557	-2.98086	0.00736195	0.0719023	-3.24967
E2F8	-0.541004	2.84733	-2.97595	0.00738717	0.0721022	-3.20309
ZNF35	0.649228	3.51579	2.97822	0.00740579	0.0722374	-3.25735
RYR1	0.81203	1.88417	2.97763	0.00741558	0.0722864	-3.24367
TMEM222	0.656325	2.6829	2.97695	0.00742692	0.072304	-3.22254
SOX9	-1.08312	4.3837	-2.97719	0.00742294	0.072304	-3.27705
IMPDH2	-0.876794	5.47224	-2.97546	0.00745187	0.0725003	-3.27739
ORAI1	0.740415	3.18592	2.97231	0.00750488	0.0729692	-3.26726
GLO1	-0.652113	4.77912	-2.9714	0.00752033	0.0729872	-3.25323
SLC2A1	0.517305	3.63987	2.9677	0.007526	0.0729872	-3.26131
RBM7	-0.444804	4.40557	-2.96838	0.00751444	0.0729872	-3.26456
AHSA1	-0.582565	4.39339	-2.97112	0.00752502	0.0729872	-3.29446
NUAK1	0.548996	4.00479	2.96717	0.00754449	0.0731198	-3.23698
FDCSP	0.60226	2.32901	2.96794	0.00755404	0.0731656	-3.20249
MTCH1	0.39714	5.44963	2.96565	0.0075608	0.0731843	-3.26038
NEK1	0.807636	2.87534	2.96705	0.00759423	0.0734141	-3.27382
PDHX	0.543247	4.22347	2.96542	0.00759136	0.0734141	-3.28938
GAB2	0.76777	4.26527	2.96642	0.007605	0.0734714	-3.28087
LRR1	0.600512	3.59355	2.96461	0.00762053	0.0735552	-3.23717
ZNF76	0.403803	3.43529	2.962	0.00762338	0.0735552	-3.25713
SPC25	-0.396005	4.35268	-2.96116	0.00763783	0.0736477	-3.2763
CTBP2	-0.361047	5.88155	-2.96015	0.00765518	0.0737681	-3.25878
BPNT1	0.584955	3.10551	2.95966	0.00770939	0.074164	-3.2772
RIMBP3B	-0.456191	4.35233	-2.95693	0.00771094	0.074164	-3.28048
TLE2	1.06355	3.42541	2.96071	0.00770312	0.074164	-3.30345
JPH1	-0.673475	2.63932	-2.95986	0.00771795	0.0741843	-3.29756
TIGD5	0.748727	3.52734	2.95937	0.00772645	0.074219	-3.29481
PVR	-0.616015	3.50402	-2.95898	0.0077331	0.0742358	-3.29181
NDUFB8	-0.373506	5.64019	-2.95494	0.00774558	0.0742615	-3.28278
RDH11	-0.375398	4.08312	-2.95502	0.00774418	0.0742615	-3.29173
POU1F1	0.84105	1.87211	2.95684	0.00777041	0.0744358	-3.29746
SDHC	-0.535858	6.02333	-2.95457	0.00777357	0.0744358	-3.31509
ESCO2	-0.468518	4.25832	-2.95266	0.00778553	0.0745032	-3.29552
C17orf113	0.497809	2.93202	2.95098	0.00781502	0.0747243	-3.29964
CTNNA1	-0.731367	5.27451	-2.9541	0.00781849	0.0747243	-3.31076
CYP2A6	0.679511	4.78362	2.95265	0.00784389	0.0749198	-3.30101
SEL1L3	-0.883532	3.08512	-2.95199	0.00785551	0.0749835	-3.25459
STPG2	0.710323	2.51747	2.95144	0.00786533	0.07503	-3.30061
SMIM10L2A	0.676479	2.84055	2.95038	0.007884	0.0751608	-3.30491
COLGALT2	-0.989835	2.91625	-2.9498	0.00789433	0.0751809	-3.30684
APLP1	0.990196	5.05627	2.9497	0.00789602	0.0751809	-3.32032
DUSP16	-0.496593	3.38137	-2.94524	0.00791659	0.0752928	-3.31869
C4orf33	0.721676	2.8467	2.94848	0.00791772	0.0752928	-3.321
H2BC5	-0.70006	7.4328	-2.94796	0.00792696	0.0753323	-3.30619
C4orf48	0.859098	3.12502	2.94769	0.0079318	0.0753323	-3.32343
AK1	1.39668	3.10983	2.94728	0.00793908	0.0753542	-3.33732
PROZ	0.544853	2.22609	2.94264	0.00796943	0.0755949	-3.28096
KIAA1143	0.376399	4.00167	2.94038	0.0080038	0.075819	-3.2723
KPNA5	0.505486	3.95507	2.93986	0.00801307	0.075819	-3.28111
USP12	-0.460532	4.22162	-2.93987	0.00801285	0.075819	-3.30436
FGD4	1.32622	3.19884	2.94319	0.00801227	0.075819	-3.34534
SMARCAL1	0.391932	3.71521	2.93771	0.00805202	0.0761401	-3.3085
ZER1	0.938823	3.47744	2.94067	0.00805778	0.076147	-3.33635
IL1R2	0.842701	2.22932	2.94011	0.00806785	0.0761946	-3.32917
CASP12	0.507053	3.56618	2.93583	0.00808606	0.0763136	-3.29828
SMG8	0.442032	3.27459	2.93559	0.00809051	0.0763136	-3.30164
MORN1	0.715938	3.27955	2.93785	0.00810876	0.0764381	-3.33072
RRP1B	-0.417127	3.89092	-2.93383	0.00812253	0.0764729	-3.28506
TMEM127	0.855425	3.17766	2.9372	0.00812057	0.0764729	-3.34274
SLIT3	-0.910511	2.85994	-2.93572	0.00814757	0.0765614	-3.31036
ABCD2	0.509405	2.67752	2.93266	0.00814386	0.0765614	-3.31646
TRNT1	0.650775	3.57159	2.93547	0.00815214	0.0765614	-3.33652
VXN	0.888712	3.47303	2.93611	0.00814045	0.0765614	-3.36472
GALNT16	0.600689	2.22685	2.93453	0.00815787	0.0765678	-3.29976
CLU	-1.29751	4.23188	-2.93479	0.00816466	0.0765841	-3.33746
ZBTB7A	0.590922	4.15328	2.93401	0.00817895	0.0766707	-3.35239
ATP5F1A	0.3602	6.14438	2.93032	0.00818698	0.0766986	-3.34815
CACYBP	-0.511952	4.70862	-2.92886	0.00821377	0.0768652	-3.31259
CLCA4	0.962711	2.29855	2.93178	0.00821999	0.0768652	-3.36655
CAPN1	0.618529	3.50936	2.93184	0.00821888	0.0768652	-3.36709
MAGEA2	-0.764797	2.63074	-2.93132	0.00822843	0.0768967	-3.34012
RESP18	0.881023	2.87435	2.93028	0.00824766	0.0769816	-3.36152
MFNG	-0.824116	4.60672	-2.93029	0.0082474	0.0769816	-3.37613
TSHZ2	0.761206	2.67535	2.92964	0.00825939	0.0770352	-3.3465
RPGRIP1	1.5285	3.46556	2.92942	0.00826357	0.0770352	-3.37361
SLC5A3	0.731606	3.29339	2.92825	0.00828523	0.0771896	-3.36984
SPHK2	0.488548	3.24876	2.92316	0.00831964	0.0774626	-3.31269
CNTFR	0.530438	3.9818	2.92322	0.00833289	0.0775383	-3.35781
NCAM1	-0.399651	6.15141	-2.92066	0.00836665	0.0777832	-3.37556
RBM24	1.08876	3.10212	2.92373	0.00836946	0.0777832	-3.38462
MIF	-0.353816	6.29661	-2.91861	0.00840521	0.078031	-3.37024
EPB41	0.483481	4.61072	2.91854	0.00840643	0.078031	-3.37462
ZFHX4	0.81355	2.42472	2.92113	0.00841852	0.0780954	-3.36546
SMIM14	0.478212	4.07124	2.91759	0.00842455	0.0781036	-3.39158
ATP8A2	1.43689	3.10812	2.91911	0.00845655	0.0783523	-3.38748
BPIFB3	0.898252	2.17007	2.91731	0.00849079	0.0786215	-3.37991
UBE4B	0.496566	4.04492	2.91316	0.00850874	0.0787396	-3.36842
UROD	0.548273	3.88961	2.91376	0.00852858	0.078875	-3.37859
AVEN	0.642818	3.2791	2.91461	0.00854219	0.0789527	-3.38568
ARL17B	0.773232	4.52967	2.91401	0.00855365	0.0789624	-3.40053
SUPT6H	0.658667	4.75328	2.91412	0.00855156	0.0789624	-3.40128
SNX14	0.641743	3.82557	2.9122	0.00858835	0.0792345	-3.39911
ARHGEF35	0.380693	3.77573	2.90713	0.00862458	0.0795203	-3.36528
GNL3L	-0.712957	4.59682	-2.91003	0.00863014	0.0795232	-3.40527
DCC	-0.797467	3.5211	-2.90957	0.00863902	0.0795567	-3.33748
BAIAP3	0.686407	2.43195	2.90643	0.0087	0.0799946	-3.34116
TRAPPC14	0.54946	3.31491	2.90374	0.00870109	0.0799946	-3.35432
RECQL5	0.657562	3.77595	2.90631	0.00870241	0.0799946	-3.40532
SCN3B	0.983501	3.40637	2.90288	0.00876941	0.0805128	-3.40544
UBE2C	-0.915944	5.29256	-2.90314	0.00876431	0.0805128	-3.42916
KIAA1958	0.814353	3.50626	2.90243	0.00877819	0.0805447	-3.43489
DNAJC1	1.32123	3.94221	2.90163	0.00879382	0.0806392	-3.42963
GSG1L	0.487551	3.90159	2.89812	0.00880064	0.080653	-3.41428
OR56B4	-0.358191	3.48189	-2.89778	0.0088073	0.0806653	-3.37479
SLC16A14	0.846358	3.01675	2.90043	0.00881756	0.0807105	-3.42449
SOX12	0.594096	4.40403	2.9001	0.00882403	0.080721	-3.43054
TMSB15B	-1.09313	4.60377	-2.89937	0.00883845	0.0807622	-3.4347
HEATR6	0.636439	3.09434	2.89933	0.0088392	0.0807622	-3.43649
RTN4R	0.496101	3.09992	2.89494	0.00886368	0.0808607	-3.40458
MLXIPL	-0.67336	3.27097	-2.89798	0.00886597	0.0808607	-3.40675
SCRT2	0.860351	3.82057	2.89835	0.0088587	0.0808607	-3.44131
LPCAT3	0.931481	3.32835	2.89718	0.00888183	0.0809566	-3.42031
AIFM1	-0.626253	3.40387	-2.89481	0.00892895	0.0813371	-3.44517
STK39	0.923973	3.72529	2.89377	0.00894972	0.0814774	-3.45901
PRPSAP2	-0.485274	4.31128	-2.88989	0.00896458	0.0815637	-3.43055
SF3A3	-0.408397	4.50797	-2.88878	0.00898676	0.0817164	-3.42165
UBALD2	0.495077	4.50006	2.88767	0.00900909	0.0817323	-3.38147
C16orf70	-0.446374	3.29744	-2.88763	0.00901007	0.0817323	-3.41058
PID1	-1.22997	3.69567	-2.89077	0.00900984	0.0817323	-3.44827
NLK	1.05095	4.34651	2.89098	0.00900576	0.0817323	-3.45635
TTPA	0.574245	3.12145	2.88602	0.00908893	0.0822745	-3.4202
KCNQ3	0.575441	2.6662	2.88713	0.00908341	0.0822745	-3.44613
H2AX	-0.458837	5.42121	-2.88395	0.00908457	0.0822745	-3.4602
ANO8	0.767446	3.89191	2.88673	0.00909156	0.0822745	-3.47421
TAPBP	0.654054	3.92682	2.88616	0.00910315	0.0823303	-3.46252
RBM44	0.956796	2.25783	2.88525	0.00912166	0.0824365	-3.45226
MED1	0.678682	4.34031	2.88505	0.00912577	0.0824365	-3.45807
SLCO2B1	-0.600528	3.45283	-2.88468	0.00913323	0.0824547	-3.42968
ARHGAP15	0.693566	2.41009	2.88354	0.00915648	0.0826154	-3.44953
SART1	0.424373	4.37402	2.88014	0.00916241	0.0826198	-3.41637
METTL3	0.462949	4.5146	2.8795	0.00917543	0.0826613	-3.43807
WNT5B	-0.558398	3.00749	-2.8824	0.00917792	0.0826613	-3.47739
CCDC22	-0.549051	4.03232	-2.88017	0.00921693	0.0829633	-3.48648
SERPINA3	-0.761721	2.44282	-2.88	0.00922918	0.0830243	-3.46484
NYAP2	-0.685137	3.01454	-2.87944	0.00924062	0.0830287	-3.45825
RSKR	0.86427	3.27615	2.87952	0.00923899	0.0830287	-3.48897
INPP5E	1.00874	3.01183	2.87915	0.00924662	0.0830333	-3.46365
MAZ	0.431857	8.11301	2.875	0.00926829	0.0831787	-3.45924
KLHL25	0.501529	3.45136	2.87439	0.00928102	0.0831944	-3.44652
NDUFA8	0.754064	3.32705	2.87767	0.00927723	0.0831944	-3.45411
PEBP4	0.562431	2.77805	2.87502	0.00931028	0.0833089	-3.44771
ANKRD12	0.750877	3.9647	2.87613	0.00930923	0.0833089	-3.47737
GRK4	1.04206	2.63004	2.87653	0.00930083	0.0833089	-3.48779
SLC27A4	0.534699	3.70113	2.87194	0.00935263	0.0836385	-3.46128
TP53INP2	0.43056	4.5591	2.87068	0.00935843	0.083641	-3.4675
KRTAP13-3	0.485599	2.85248	2.86996	0.0093735	0.0837263	-3.43088
CCNG2	-0.553891	5.51268	-2.87056	0.00939732	0.0838897	-3.45766
IL9R	0.802735	2.73757	2.87118	0.00941254	0.083976	-3.46957
LOXL4	-1.04919	3.65778	-2.87074	0.00942174	0.0840086	-3.50357
KHNYN	0.561683	2.90034	2.86938	0.00942809	0.0840159	-3.45806
FBXW7	0.625121	3.03816	2.86955	0.00944668	0.0840999	-3.47405
GNAO1	0.921904	4.03369	2.86946	0.00944861	0.0840999	-3.49226
KRTAP21-3	0.613608	2.3187	2.86916	0.0094549	0.0841064	-3.46183
PEX11B	0.455956	3.42614	2.86409	0.00949714	0.0843337	-3.48381
ZIK1	0.683242	3.17303	2.86742	0.00949182	0.0843337	-3.49343
LRCH1	1.04361	4.56709	2.86746	0.00949091	0.0843337	-3.50849
C1orf198	-0.720109	3.61428	-2.86667	0.00950769	0.0843779	-3.51709
MRPL3	-0.839474	5.22798	-2.86595	0.00952284	0.084463	-3.51781
RAP2B	-0.742034	4.65443	-2.86528	0.00953716	0.0844858	-3.49045
CMTM6	0.492306	3.42151	2.86248	0.00953148	0.0844858	-3.4958
SSBP4	0.505418	5.21276	2.86243	0.00954214	0.0844858	-3.50007
NAT8	0.471058	4.00205	2.86102	0.00956253	0.0845251	-3.44721
PRSS12	0.523357	3.48798	2.86169	0.00955683	0.0845251	-3.46689
DPP6	1.42631	3.49813	2.86405	0.0095633	0.0845251	-3.49744
ZNF600	0.500483	2.54174	2.85899	0.00960604	0.0846347	-3.4246
MTMR12	0.329757	4.04294	2.85858	0.00961479	0.0846347	-3.44306
UPK3B	0.885697	2.11083	2.86236	0.00959928	0.0846347	-3.48738
KL	0.861973	2.59068	2.86264	0.00959335	0.0846347	-3.4968
APOL4	-0.953383	3.99413	-2.86294	0.00958704	0.0846347	-3.50139
NAA35	0.788338	2.94457	2.86294	0.00958689	0.0846347	-3.50265
SV2B	0.985519	4.35341	2.86167	0.00961407	0.0846347	-3.50781
PPP2R2C	-1.3023	4.58305	-2.85789	0.00969535	0.0852944	-3.53004
PGM3	-0.402154	3.9446	-2.85382	0.0097175	0.0853629	-3.50534
SF3A2	-0.408583	5.68781	-2.85338	0.00972713	0.0853629	-3.51472
H3C1	-0.730445	5.6718	-2.85724	0.00970933	0.0853629	-3.52033
SYNCRIP	-0.416925	5.72446	-2.85333	0.00972816	0.0853629	-3.52105
CPLX1	-0.661946	3.864	-2.85623	0.00973131	0.0853629	-3.52829
MLEC	-0.649799	4.93146	-2.85532	0.00975094	0.0854857	-3.5156
TMEM132D	0.625243	2.06025	2.85445	0.0097699	0.0855036	-3.49575
ABL1	0.978815	4.36273	2.85467	0.00976525	0.0855036	-3.5155
CAMSAP1	0.912208	4.0541	2.85496	0.00975888	0.0855036	-3.52485
HNRNPR	-0.384889	6.25279	-2.85075	0.00978439	0.0855809	-3.51914
PCGF6	0.381992	3.53953	2.85005	0.0097998	0.0856663	-3.44299
CCDC85B	0.417437	3.177	2.84855	0.00983263	0.0858048	-3.47536
SMC1A	-0.482277	5.15953	-2.84855	0.0098326	0.0858048	-3.51555
PPP1R14B	-0.596343	6.72317	-2.85206	0.00982209	0.0858048	-3.52937
SERPINB6	0.445486	3.6829	2.84819	0.0098404	0.0858232	-3.47824
FNBP1	0.762514	3.96428	2.85044	0.00985759	0.0859237	-3.52027
AHNAK	-0.846664	3.77291	-2.84876	0.00989432	0.0861943	-3.47377
TFG	-0.364874	5.34567	-2.84535	0.0099031	0.0862212	-3.523
CLCF1	0.611859	2.74945	2.84774	0.00991696	0.0862769	-3.53593
TG	0.53074	3.05547	2.8463	0.00992088	0.0862769	-3.54368
TAGLN3	-0.506823	4.16211	-2.84334	0.00994804	0.0864609	-3.51089
ABCD4	0.516342	4.22686	2.844	0.00995344	0.0864609	-3.54186
ZNF692	0.377913	4.44623	2.84229	0.0099709	0.0865193	-3.53147
RDH16	-0.569001	2.8146	-2.84527	0.00997158	0.0865193	-3.54282
CD226	0.931111	2.95928	2.84449	0.00998878	0.086619	-3.55583
CFAP69	0.496127	2.95748	2.83805	0.0100655	0.0870528	-3.50454
ABCF3	0.346814	3.69249	2.83884	0.0100478	0.0870528	-3.50832
EIF2AK1	0.426304	4.97049	2.83848	0.0100559	0.0870528	-3.51653
NCL	-0.369851	6.6485	-2.83796	0.0100675	0.0870528	-3.54255
SRF	-0.534168	4.4164	-2.84021	0.0100647	0.0870528	-3.56316
PPM1B	0.416319	4.13434	2.8374	0.0100801	0.0871119	-3.53
MYC	1.65248	4.0393	2.8401	0.0100869	0.0871213	-3.56192
ZNF574	0.481051	4.50413	2.83656	0.0100991	0.0871764	-3.56306
XRCC6	-0.352104	5.89305	-2.83597	0.0101123	0.0872411	-3.56287
TEFM	0.719129	3.0336	2.8374	0.0101476	0.0874875	-3.55081
TCP11X2	-0.822107	2.5244	-2.83718	0.0101524	0.0874875	-3.56691
KCNU1	1.18126	2.00704	2.83612	0.0101764	0.0876446	-3.57054
TBK1	-0.490544	3.66645	-2.83261	0.0101885	0.0876982	-3.54125
ZNF732	0.568853	2.64013	2.83455	0.010212	0.0878261	-3.55966
WSB1	0.740521	5.61544	2.83442	0.0102149	0.0878261	-3.57984
CCDC103	0.747452	2.85196	2.8339	0.0102269	0.0878792	-3.54647
FAM3A	-0.408371	4.58534	-2.82914	0.0102673	0.0881767	-3.5839
CASZ1	-0.796963	3.04091	-2.83126	0.0102869	0.0882947	-3.56497
NADK	0.454128	3.56955	2.82699	0.0103168	0.0884013	-3.52833
ADAMTS14	-0.937632	3.49562	-2.83038	0.010307	0.0884013	-3.57324
CRK	-0.736404	5.09642	-2.83	0.0103157	0.0884013	-3.5794
TRAPPC6B	0.580574	3.78296	2.82951	0.0103269	0.0884125	-3.57122
PLK3	-0.832773	3.52303	-2.82913	0.0103356	0.0884125	-3.5827
OTX1	-1.09794	4.63579	-2.82935	0.0103306	0.0884125	-3.5872
LANCL2	0.74824	3.8316	2.82822	0.0103566	0.0885422	-3.59718
TTLL12	0.40042	3.70068	2.82405	0.0103845	0.08868	-3.51732
PRELID3A	1.15881	2.98848	2.82714	0.0103816	0.08868	-3.57341
ALAD	0.906586	2.94815	2.82676	0.0103903	0.08868	-3.58081
RTRAF	-0.407961	5.07336	-2.82306	0.0104074	0.0887266	-3.54369
FAIM	-0.873017	4.31701	-2.82609	0.0104058	0.0887266	-3.60116
GVQW3	0.589339	3.06927	2.82561	0.0104169	0.0887575	-3.559
UTP23	-0.490393	3.33271	-2.82138	0.0104463	0.0889001	-3.55074
EIF3F	-0.374413	6.72408	-2.82092	0.0104571	0.0889001	-3.57216
WDR38	0.811466	2.63947	2.82455	0.0104413	0.0889001	-3.58709
GXYLT2	1.10512	2.80935	2.82404	0.0104531	0.0889001	-3.60121
NIM1K	0.854506	2.6182	2.82322	0.0104721	0.0889777	-3.58876
GYG2	-0.520582	3.49167	-2.82055	0.0104822	0.0890137	-3.56524
PRNP	0.841836	3.97628	2.8222	0.0104959	0.0890305	-3.58651
HARS2	0.487608	3.68139	2.81933	0.0104942	0.0890305	-3.58817
TMEM260	0.546963	3.47116	2.8214	0.0105028	0.0890391	-3.59232
IRF2	-0.404723	3.42925	-2.81823	0.0105199	0.0891338	-3.55063
PRPS2	-0.882591	3.84602	-2.82079	0.0105289	0.0891607	-3.60768
CCDC34	-0.609428	3.79415	-2.81928	0.0105642	0.0894096	-3.59443
WBP11	1.1115	5.09194	2.81759	0.0106039	0.0896955	-3.61969
CNTNAP3	0.608181	2.7296	2.81595	0.0106424	0.0897209	-3.57468
SLC16A9	-0.570312	3.31931	-2.81602	0.0106409	0.0897209	-3.57967
AMBRA1	0.491353	3.58978	2.81328	0.0106363	0.0897209	-3.58931
RPL41	-0.581384	8.37776	-2.81647	0.0106302	0.0897209	-3.59963
UNCX	0.729509	5.35494	2.81687	0.0106208	0.0897209	-3.60265
SPATA13	0.792862	3.75731	2.81701	0.0106175	0.0897209	-3.60662
KLHL13	-0.360388	2.97377	-2.81243	0.0106565	0.0897895	-3.51648
NSDHL	-0.616597	3.61082	-2.81498	0.0106655	0.0898151	-3.57636
SUSD1	0.84092	2.6766	2.81448	0.0106772	0.0898637	-3.57771
BCL3	0.5909	2.48669	2.81345	0.0106957	0.0899199	-3.5435
SDCBP	-0.514566	4.86602	-2.81182	0.0106918	0.0899199	-3.6014
RSBN1	0.43174	4.14177	2.80837	0.010753	0.0903518	-3.59452
FLOT1	0.58225	4.98623	2.81053	0.0107711	0.0904531	-3.62287
B3GALNT1	-0.435376	4.39984	-2.80666	0.010794	0.0905958	-3.6247
COPS3	-0.585666	4.72749	-2.80884	0.0108116	0.0906929	-3.61431
MT1HL1	0.558008	4.24012	2.80757	0.0108421	0.0908986	-3.63277
TNRC18	0.808501	4.5794	2.80724	0.0108499	0.0909136	-3.63734
ASIC1	0.776072	3.1198	2.80691	0.010858	0.0909312	-3.62892
FOXN3	0.48582	4.78483	2.8037	0.010871	0.0909901	-3.62728
POFUT2	0.625754	2.93201	2.805	0.010904	0.0910651	-3.58134
FAM161A	0.432599	3.66597	2.80278	0.0108874	0.0910651	-3.58806
RNF168	-0.433128	4.85453	-2.80221	0.0109012	0.0910651	-3.63138
REXO4	0.604226	3.14747	2.80511	0.0109013	0.0910651	-3.63647
WDR1	-0.557768	4.24747	-2.80449	0.0109162	0.0911166	-3.63008
ACAP3	0.524198	4.70442	2.80195	0.0109318	0.0911968	-3.607
GTF2H4	0.587533	3.65849	2.80293	0.010954	0.0913313	-3.6487
PPM1D	0.653109	3.79681	2.80214	0.0109733	0.0914418	-3.64985
TBC1D8B	-0.560449	2.46588	-2.79894	0.0110174	0.0917092	-3.56529
TRAF4	0.932259	3.98402	2.80036	0.0110166	0.0917092	-3.64899
SYN2	0.94953	3.75853	2.79837	0.0110651	0.0920556	-3.6288
LMO2	-0.464951	3.18297	-2.7947	0.0110846	0.0921162	-3.6099
SNRPG	-0.455467	5.86051	-2.79493	0.0110788	0.0921162	-3.63043
TAS2R38	0.771522	2.76058	2.79663	0.0111079	0.0922594	-3.61351
LPIN2	0.799217	3.41604	2.79588	0.0111263	0.0923616	-3.63185
FAM222A	0.788631	3.24571	2.79538	0.0111387	0.0924137	-3.66713
TAF9B	-0.799856	3.78409	-2.79451	0.0111602	0.092542	-3.65662
PCNT	0.471738	3.81522	2.79119	0.0111711	0.0925815	-3.64822
IFI27L2	0.499228	3.07751	2.79108	0.0111847	0.0926435	-3.63921
BTN3A1	0.611082	3.57676	2.79314	0.0111941	0.0926709	-3.60383
SMAD5	-0.429987	4.52967	-2.78961	0.0112104	0.0927051	-3.62289
HSPA2	-0.712329	2.86182	-2.79223	0.0112166	0.0927051	-3.64478
XRCC2	-0.676209	6.86695	-2.79245	0.0112112	0.0927051	-3.66447
OR8K3	0.572574	2.59167	2.79111	0.0112444	0.0928846	-3.62321
ZBTB26	0.843991	2.50009	2.79078	0.0112526	0.0929013	-3.66203
FKBP10	-0.985614	4.50716	-2.79026	0.0112655	0.0929574	-3.66945
SLCO1B7	0.788516	2.69143	2.78809	0.0113198	0.0933036	-3.65534
FUT8	-0.907677	3.1032	-2.7882	0.011317	0.0933036	-3.68216
TIMM13	-0.363211	5.2269	-2.78416	0.0113467	0.0934288	-3.64376
VAMP7	-0.717536	3.19487	-2.78699	0.0113473	0.0934288	-3.65928
CTSA	0.923934	3.04751	2.78637	0.011363	0.0934594	-3.66608
TLCD3A	-0.872943	3.46857	-2.78635	0.0113634	0.0934594	-3.66796
TMEM59	0.726184	4.39958	2.78611	0.0113696	0.0934602	-3.65989
TPM4	-0.45614	5.7036	-2.7813	0.0114188	0.0938139	-3.67272
ANKRD18A	-0.634614	3.82859	-2.78383	0.0114269	0.0938293	-3.67388
RASGEF1B	-0.48319	5.13556	-2.78028	0.0114448	0.0938541	-3.59732
RC3H1	-0.392434	4.59592	-2.77989	0.0114547	0.0938541	-3.65819
RAPGEF1	0.93416	4.4239	2.78275	0.0114543	0.0938541	-3.67228
MRPS7	0.797165	3.55552	2.78345	0.0114366	0.0938541	-3.68079
GPR12	1.08403	3.42778	2.78104	0.0114976	0.0941545	-3.67897
TMEM88	0.585918	2.94255	2.78036	0.011515	0.0942464	-3.68203
ADK	-0.496544	4.13422	-2.77759	0.0115302	0.0943203	-3.67967
WHRN	0.589365	3.46018	2.77888	0.0115526	0.0944523	-3.68935
TRMT1	0.353225	4.46576	2.77569	0.0115618	0.0944765	-3.6592
RAB24	0.726803	3.54885	2.77718	0.0115962	0.0946555	-3.64883
ZNF253	0.667298	4.13188	2.77719	0.0115958	0.0946555	-3.69308
DAPK1	0.863573	3.28631	2.7761	0.0116238	0.0948295	-3.68743
MCM5	-0.440845	4.98186	-2.77225	0.0116503	0.0949437	-3.66184
SLC17A7	1.34635	2.1231	2.77513	0.0116488	0.0949437	-3.68793
TRIM3	0.545222	3.23932	2.77332	0.0116662	0.0949875	-3.64992
SPRED3	0.555851	2.7193	2.77384	0.0116682	0.0949875	-3.65967
ZNF521	1.195	4.1422	2.77234	0.0117208	0.0953645	-3.70331
R3HCC1	0.593513	3.72002	2.77152	0.0117419	0.0954851	-3.71699
PTPRF	-0.536465	4.05042	-2.76982	0.0117542	0.0955263	-3.66758
PURB	0.528092	4.61404	2.76961	0.0117596	0.0955263	-3.68031
SLC13A2	0.568286	2.7445	2.77024	0.0117753	0.0956027	-3.68212
ACVR2B	-0.454948	4.4077	-2.76689	0.0117893	0.0956651	-3.66944
PIGBOS1	-0.524666	3.75041	-2.76728	0.0118125	0.0958023	-3.67612
IFT20	0.618092	3.82669	2.7685	0.0118207	0.0958169	-3.70516
MEIS3	0.555173	3.95487	2.76761	0.0118343	0.0958666	-3.67604
ZBTB33	-0.723671	4.22614	-2.76778	0.0118394	0.0958666	-3.70498
MGAT5B	0.903577	2.5943	2.76629	0.0118785	0.0961001	-3.69938
SDF2	0.569571	3.40721	2.76619	0.011881	0.0961001	-3.71432
PRMT8	-0.549999	9.7298	-2.76499	0.0119124	0.0963033	-3.71752
TUBB2B	0.749724	7.95052	2.76422	0.0119326	0.096415	-3.72029
DYNLL2	-0.319061	6.5028	-2.75999	0.0119708	0.0964933	-3.61528
NYX	0.621366	1.93844	2.76217	0.0119869	0.0964933	-3.67853
GRWD1	0.61365	3.1196	2.76253	0.0119772	0.0964933	-3.68701
ACTN3	0.749757	2.33937	2.7636	0.0119492	0.0964933	-3.69061
SEC61A2	0.552852	3.65906	2.7628	0.011963	0.0964933	-3.69147
PITPNB	-0.421978	4.31107	-2.75965	0.0119797	0.0964933	-3.69173
TMEM41A	-0.58746	3.19803	-2.76238	0.0119813	0.0964933	-3.71349
CDH24	0.914408	3.42994	2.76118	0.0120131	0.0966531	-3.72149
TBX2	0.73035	2.59912	2.75962	0.0120545	0.0969345	-3.68622
RNFT2	0.488785	2.87243	2.75581	0.0120819	0.0970521	-3.68376
LRWD1	0.568986	3.9416	2.75862	0.0120809	0.0970521	-3.70334
LYSMD2	0.700735	2.99293	2.75798	0.0120981	0.0971306	-3.70841
IGFBP1	0.472772	2.59959	2.75257	0.0121686	0.0976453	-3.66775
CALCOCO1	0.646838	4.58656	2.75379	0.0122102	0.0978754	-3.73837
GTPBP6	-0.551035	4.31145	-2.75395	0.0122059	0.0978754	-3.7397
PHLDA1	0.890442	3.39197	2.75353	0.0122173	0.0978808	-3.7464
CDC7	-0.456681	4.1611	-2.75037	0.0122278	0.0979131	-3.71818
COPS8	0.483966	4.09475	2.74906	0.0122729	0.098179	-3.73881
TRIM67	1.06605	2.29059	2.75121	0.01228	0.098179	-3.74795
ZBTB49	0.683053	3.25448	2.75119	0.0122805	0.098179	-3.75211
SNX11	0.344231	3.52495	2.74682	0.0123241	0.0984242	-3.65044
GCDH	0.683967	3.53515	2.74961	0.0123233	0.0984242	-3.74122
FABP4	0.758723	2.76356	2.74765	0.0123765	0.098485	-3.68746
WTAP	-0.333906	5.57833	-2.74588	0.0123499	0.098485	-3.71943
ASL	0.687755	2.48615	2.74763	0.0123772	0.098485	-3.72434
CYTH2	0.81492	4.65546	2.74764	0.012377	0.098485	-3.75234
ANK3	-0.593143	3.28264	-2.748	0.012367	0.098485	-3.75361
CADM3	0.807208	5.84815	2.74785	0.0123712	0.098485	-3.75578
GAS2L3	-0.748903	3.72609	-2.74878	0.012346	0.098485	-3.76434
C17orf58	0.437519	3.71689	2.74434	0.0123919	0.0985502	-3.70072
EMSY	0.474358	3.74349	2.74382	0.012406	0.0986108	-3.70243
ACTR5	0.630911	2.76532	2.74587	0.0124251	0.0987109	-3.74702
NUDT16	-0.957822	2.96256	-2.74511	0.012446	0.0987638	-3.71952
INVS	0.89211	2.98681	2.74468	0.0124579	0.0987638	-3.73607
GPR108	0.614794	2.98771	2.74477	0.0124552	0.0987638	-3.74214
TMSB10	0.41333	8.03789	2.74259	0.0124398	0.0987638	-3.75344
MAB21L1	-1.1222	4.28174	-2.7436	0.0124876	0.0989274	-3.75331
PISD	0.965029	3.14488	2.74345	0.0124916	0.0989274	-3.7551
SPOUT1	0.669921	3.19342	2.7417	0.0125399	0.0992244	-3.71877
SEMA5B	-0.9181	3.68716	-2.74162	0.0125422	0.0992244	-3.77085
RAPGEFL1	0.642285	3.72457	2.73789	0.0126454	0.099989	-3.7355
GNB5	0.405389	3.96756	2.73479	0.0126559	0.10002	-3.70396
CLBA1	-0.487729	3.14896	-2.73447	0.0126646	0.100037	-3.72696
RPL10L	-0.686656	5.1468	-2.73671	0.0126782	0.100062	-3.76213
SHANK2	1.07722	2.57577	2.73661	0.012681	0.100062	-3.77135
DIRAS2	0.618254	3.13691	2.73596	0.0126993	0.100154	-3.76791
AKR7A3	0.563284	3.67512	2.7357	0.0127066	0.100159	-3.75291
RAN	-0.586672	5.86748	-2.73543	0.0127141	0.100167	-3.78113
PATJ	0.473948	3.16236	2.73187	0.0127375	0.100224	-3.72665
HAX1	-0.580172	5.02859	-2.73437	0.0127438	0.100224	-3.75534
TSR3	0.380286	3.70473	2.7319	0.0127368	0.100224	-3.76706
NPVF	-0.768468	2.62264	-2.73422	0.0127478	0.100224	-3.78729
NRK	-0.598383	2.24201	-2.73345	0.0127694	0.10029	-3.72186
JMJD1C	0.904332	5.82414	2.73368	0.012763	0.10029	-3.77508
MTRNR2L1	-0.65369	4.81397	-2.73221	0.0128044	0.100512	-3.78147
FAM219B	0.472168	4.02811	2.72921	0.0128126	0.100524	-3.77191
ACVR1	0.576953	3.79564	2.73052	0.0128522	0.100627	-3.75284
ATP11B	-0.688079	2.98255	-2.73094	0.0128402	0.100627	-3.77273
PNPO	0.561353	3.20891	2.73069	0.0128473	0.100627	-3.78869
PAPOLA	-0.396546	5.26026	-2.72839	0.0128355	0.100627	-3.79578
TMEM203	0.518852	3.28382	2.72928	0.0128613	0.100646	-3.78068
DENND11	0.436841	3.92842	2.7266	0.0128863	0.100686	-3.7495
NIPAL4	0.844405	2.10795	2.72942	0.0128832	0.100686	-3.78271
UPP1	-0.623739	3.5391	-2.72953	0.0128799	0.100686	-3.7876
SLITRK4	0.605692	3.29891	2.72873	0.0129028	0.100763	-3.77465
KMT2E	0.558201	5.20832	2.72826	0.0129161	0.100815	-3.80691
ELMO2	0.493236	4.28204	2.72582	0.0129248	0.100831	-3.77393
RBBP7	-0.731539	5.84237	-2.726	0.0129803	0.101159	-3.80556
CACNA1H	1.09466	2.62953	2.72612	0.0129768	0.101159	-3.80857
MRPS31	-0.567248	2.75527	-2.72531	0.0129997	0.101258	-3.74279
HES6	-0.813602	6.07387	-2.72497	0.0130096	0.101284	-3.79747
DOK7	0.491742	3.40342	2.72224	0.0130196	0.101309	-3.76859
DUS1L	0.496721	4.48123	2.72251	0.0130438	0.101446	-3.81181
BEX2	-0.481969	5.45511	-2.72123	0.0130558	0.101487	-3.80227
OFD1	-0.435975	4.31893	-2.71838	0.0131217	0.101947	-3.78562
MS4A5	0.50052	3.42029	2.71543	0.0132243	0.102692	-3.77864
CORO6	0.599184	2.57157	2.71643	0.0132562	0.102781	-3.79399
WDR97	0.916933	2.41697	2.71662	0.0132505	0.102781	-3.80535
SRC	1.0656	3.74946	2.71649	0.0132543	0.102781	-3.82312
ZNF530	0.488829	3.43338	2.71231	0.0132982	0.103054	-3.77004
IL16	0.387844	3.62218	2.71108	0.0133343	0.103281	-3.79216
BACE1	0.457615	4.31439	2.70954	0.0133797	0.10358	-3.82588
AMT	0.537908	2.60213	2.71087	0.0133869	0.103583	-3.7697
B4GALT6	0.816987	3.40947	2.71088	0.0134185	0.103763	-3.81339
FABP12	1.00527	2.08525	2.7107	0.0134238	0.103763	-3.82816
PKM	-0.342074	6.12562	-2.70671	0.0134631	0.104013	-3.8204
TEX2	0.793464	3.94478	2.70889	0.013477	0.104068	-3.82271
CCDC130	0.404731	3.43521	2.70565	0.0134945	0.104149	-3.78751
FANCE	0.49306	3.92809	2.70585	0.0135074	0.104196	-3.81449
PRDM8	-1.03253	4.08202	-2.70761	0.0135149	0.104201	-3.81334
XPO7	0.328793	4.60316	2.70435	0.0135331	0.104288	-3.83378
C17orf98	0.772923	2.46284	2.70654	0.0135469	0.104305	-3.82396
LHFPL4	0.629204	4.21969	2.70647	0.013549	0.104305	-3.84093
MPDZ	0.566545	3.59783	2.70586	0.0135671	0.104391	-3.82036
NTM	1.03736	3.18181	2.70428	0.013614	0.104663	-3.83608
ZNF83	0.712992	4.16036	2.70421	0.0136162	0.104663	-3.85661
WDR18	0.492771	3.03965	2.7016	0.0136317	0.104675	-3.8159
MYLK	-0.805683	3.36644	-2.70391	0.0136251	0.104675	-3.85146
CDH22	0.394032	3.48475	2.70077	0.0136401	0.104687	-3.78466
C1orf210	0.815097	2.4078	2.70234	0.0136722	0.104774	-3.82356
SMG7	-0.428082	5.11627	-2.69981	0.0136689	0.104774	-3.82481
RBPJ	-0.558754	5.52004	-2.70238	0.0136709	0.104774	-3.85321
HSD11B1L	0.756121	2.62479	2.70199	0.0136827	0.104802	-3.84238
ERH	-0.37049	5.85464	-2.69862	0.0137048	0.104918	-3.85179
MXRA7	0.392334	3.73517	2.69816	0.0137184	0.104969	-3.81252
ZNF331	0.358684	3.63379	2.69755	0.0137368	0.105057	-3.82863
ARRDC3	0.423859	5.16926	2.69729	0.0137448	0.105065	-3.81729
CLIP3	0.460886	5.97262	2.69417	0.0138391	0.105733	-3.841
TEX10	0.591817	3.22831	2.69634	0.0138531	0.105733	-3.8222
GPR160	-0.581813	2.8954	-2.69652	0.0138475	0.105733	-3.83728
CRACDL	0.375826	3.34589	2.69287	0.0138789	0.105855	-3.80352
WRN	-0.547663	3.58571	-2.69535	0.0138831	0.105855	-3.85996
MSI1	0.487604	6.49241	2.69337	0.0138953	0.105895	-3.86907
RTN3	0.358928	6.21905	2.69143	0.0139227	0.105944	-3.84126
DNAJA3	0.458374	3.15245	2.69149	0.0139209	0.105944	-3.85017
DOLPP1	1.00323	2.62416	2.69435	0.0139135	0.105944	-3.85207
PEF1	-0.733555	4.4613	-2.69377	0.0139312	0.105955	-3.86139
THTPA	0.430655	4.02801	2.69085	0.0139404	0.105972	-3.78008
CENPX	0.393208	5.13046	2.69025	0.0139587	0.106005	-3.85034
BCAR3	0.832398	3.7921	2.69294	0.0139565	0.106005	-3.86379
EXOSC10	0.678407	3.96999	2.69181	0.0139911	0.106198	-3.85924
TWF2	0.497049	3.04877	2.68855	0.0140177	0.106341	-3.81378
THAP3	-0.455925	3.86358	-2.68813	0.0140239	0.106341	-3.86688
[truncated: 13,159 more rows]

## Sheet: DEGs_FDR<0.05+FC1
ID	logFC	AveExpr	t	P.Value	adj.P.Val	B
BOC	-4.96545	5.95204	-18.3951	4.84e-14	1.05e-10	21.9871
BTG2	-4.57329	7.00497	-34.4329	1.74e-19	2.64e-15	31.5676
FOXO6	-4.52166	6.21791	-22.6137	7.18e-16	2.72e-12	25.554
ZFP36L1	-4.36028	5.21373	-18.7223	3.46e-14	8.73e-11	22.2588
MYCL	-4.15784	4.95235	-23.242	4.2e-16	2.12e-12	25.9717
KIF26A	-4.1564	5.28878	-14.9994	2.23e-12	2.14e-09	18.4344
SHROOM2	-3.87094	5.06259	-13.1537	2.47e-11	1.39e-08	16.1376
PABPC4	-3.76773	7.25113	-13.0692	2.78e-11	1.5e-08	16.0343
CTPS1	-3.62628	6.32225	-20.0817	7.25e-15	2.2e-11	23.6905
NDUFS5	-3.57265	7.89673	-17.6526	9.35e-14	1.57e-10	21.4103
MGP	-3.50743	5.3209	-10.596	1.13e-09	2.6e-07	12.4118
MSN	-3.50079	4.12136	-11.4669	2.86e-10	8.67e-08	13.7602
TRIT1	-3.47309	6.33393	-11.8	1.73e-10	6.09e-08	14.2586
CDKAL1	-3.45038	6.21212	-24.8953	1.09e-16	8.25e-13	27.0131
SDC2	-3.45038	4.90069	-12.1044	1.1e-10	4.07e-08	14.6903
MYCBP	-3.41345	4.92969	-16.1274	5.35e-13	6.76e-10	19.7585
ALDH1A3	-3.29124	4.56505	-12.9911	3.1e-11	1.57e-08	15.9053
TRDC	-3.25374	3.63123	-9.65046	5.49e-09	9.15e-07	10.8494
SNRPE	-3.14361	7.43092	-14.636	3.5e-12	3.13e-09	18.0265
CAP1	-3.13618	6.65278	-13.1992	2.32e-11	1.36e-08	16.2059
ZMPSTE24	-3.12392	5.32557	-12.4165	6.98e-11	2.94e-08	15.1323
PPIE	-3.10676	5.83858	-12.8748	3.64e-11	1.73e-08	15.7642
NDST3	-3.08126	4.48018	-10.334	1.73e-09	3.64e-07	11.9892
FLNA	-3.06817	6.73518	-11.4972	2.73e-10	8.45e-08	13.8076
AKIRIN1	-3.00054	6.51616	-17.771	7.63e-14	1.44e-10	21.6022
GCK	-2.97104	4.38965	-12.5672	5.63e-11	2.51e-08	15.3367
SOX2	-2.94203	5.06355	-10.608	1.11e-09	2.6e-07	12.4305
RLF	-2.87576	5.69259	-13.7862	9.91e-12	7.51e-09	17.0211
SOX13	-2.86347	4.64279	-9.14883	1.33e-08	1.97e-06	9.96663
TPPP3	-2.86311	4.19699	-9.65815	5.42e-09	9.15e-07	10.8561
ACTC1	-2.86004	5.14451	-10.5944	1.13e-09	2.6e-07	12.4088
PAX6	-2.85554	5.366	-17.4768	1.05e-13	1.59e-10	21.2447
OXCT2	-2.84445	4.38328	-9.48282	7.35e-09	1.16e-06	10.5557
KLHL12	-2.83328	5.09572	-13.3148	1.86e-11	1.18e-08	16.4008
PCDH9	-2.82841	4.30924	-6.85346	1.14e-06	9.47e-05	5.50502
PRAME	-2.73	4.91933	-11.7818	1.77e-10	6.11e-08	14.2255
KCNG1	-2.71843	4.34941	-12.3536	7.56e-11	3.01e-08	15.0563
HEYL	-2.71098	4.5164	-11.6884	2.04e-10	6.88e-08	14.0925
GAB1	-2.67925	4.65921	-10.1161	2.49e-09	4.96e-07	11.631
CALCB	-2.6716	4.44699	-5.1549	4.75e-05	0.00204078	1.74557
PPT1	-2.63253	6.23618	-16.3332	3.8e-13	5.23e-10	20.0687
SALL3	-2.60993	4.57506	-11.5533	2.51e-10	8.04e-08	13.8907
PRLR	-2.60063	4.44073	-11.549	2.52e-10	8.04e-08	13.8839
RASSF2	-2.59327	4.54671	-7.14553	6.21e-07	5.92e-05	6.12112
PDPN	-2.59272	5.22964	-11.3558	3.39e-10	1.01e-07	13.5928
MID1IP1	-2.57127	6.13527	-15.2376	1.4e-12	1.64e-09	18.8712
RIMS3	-2.56643	5.23411	-5.8668	9.54e-06	0.000537421	3.35303
SMAP2	-2.56426	5.19378	-12.6688	4.41e-11	2.02e-08	15.5777
MICAL1	-2.56165	5.18543	-8.77179	2.63e-08	3.5e-06	9.28221
PLEKHA6	-2.55935	4.66785	-13.2814	1.81e-11	1.18e-08	16.4414
ITGBL1	-2.55367	4.00468	-7.2262	5.26e-07	5.18e-05	6.27925
ZFP69	-2.54633	4.35921	-9.14842	1.33e-08	1.97e-06	9.96683
PPP1R15B	-2.54562	5.91006	-10.5823	1.15e-09	2.61e-07	12.3906
KIAA0754	-2.52708	6.14333	-7.94558	1.25e-07	1.42e-05	7.71247
MRAP2	-2.51681	4.1126	-12.2604	8.15e-11	3.09e-08	14.9834
NFYC	-2.51176	5.98551	-8.28584	6.52e-08	7.84e-06	8.36819
ADIPOR1	-2.48343	4.95192	-12.8274	3.46e-11	1.69e-08	15.8198
ZFP69B	-2.43318	5.70261	-10.9893	6.01e-10	1.66e-07	13.0332
TAMALIN	-2.42682	4.52566	-9.33393	9.55e-09	1.46e-06	10.2971
CNTN2	-2.41508	4.66995	-10.6054	1.11e-09	2.6e-07	12.4291
SCMH1	-2.41089	5.61695	-12.941	2.88e-11	1.5e-08	15.946
ADGRG1	-2.40907	4.75459	-12.0002	1.16e-10	4.19e-08	14.6368
MEGF10	-2.40658	4.00908	-9.66926	5.31e-09	9.15e-07	10.8794
RASD1	-2.39903	4.56271	-10.4584	1.41e-09	3.1e-07	12.1932
CYB5R1	-2.38489	4.78943	-12.2194	8.13e-11	3.09e-08	14.9706
IGFBP5	-2.34535	4.7323	-7.12677	6.45e-07	6.07e-05	6.06354
EXO5	-2.33687	4.61034	-10.029	2.88e-09	5.59e-07	11.4854
TMSB4X	-2.33334	8.28811	-10.6379	1.05e-09	2.58e-07	12.4789
CRTAC1	-2.33095	4.63507	-8.6022	3.6e-08	4.66e-06	8.97282
CD93	-2.31181	4.49194	-7.49069	3.08e-07	3.18e-05	6.82367
ISL1	-2.29422	4.1327	-6.43759	2.74e-06	0.000191705	4.60159
LHFPL2	-2.25296	5.22597	-13.8536	8.25e-12	6.95e-09	17.1744
DCT	-2.24046	3.84304	-10.0359	2.84e-09	5.59e-07	11.5004
CITED4	-2.23639	3.73712	-7.50166	3.01e-07	3.13e-05	6.84404
NDP	-2.23012	3.92341	-7.13221	6.38e-07	6.04e-05	6.09448
CDK2AP1	-2.22491	7.08475	-11.4811	2.55e-10	8.04e-08	13.8727
CMIP	-2.22441	5.34664	-14.8572	2.25e-12	2.14e-09	18.3635
SFRP1	-2.20757	5.00292	-9.74901	4.63e-09	8.26e-07	11.0162
RGMB	-2.20111	5.23791	-9.36949	8.97e-09	1.39e-06	10.3577
TMSB15A	-2.19699	5.40993	-8.31811	6.13e-08	7.5e-06	8.43472
ACTA2	-2.19421	4.69555	-5.23463	3.96e-05	0.00178653	1.92225
CECR2	-2.19402	3.63462	-5.74223	1.26e-05	0.000696083	3.09935
PDIA5	-2.17701	3.27739	-6.57439	2.05e-06	0.000154483	4.90146
CRYBG3	-2.17294	5.04155	-6.97608	8.8e-07	7.8e-05	5.77134
BMP8B	-2.16439	4.82626	-9.62766	5.71e-09	9.41e-07	10.8098
GPM6B	-2.164	4.8624	-13.3674	1.59e-11	1.15e-08	16.5522
KITLG	-2.15887	5.04808	-9.5714	6.3e-09	1.03e-06	10.706
RBP1	-2.15433	6.02452	-13.2787	1.8e-11	1.18e-08	16.4492
RBBP5	-2.15252	4.81067	-6.25279	4.09e-06	0.000266037	4.205
TMCO2	-2.14155	4.11058	-8.88512	2.14e-08	2.96e-06	9.49587
EMD	-2.14095	5.67562	-10.6067	1.06e-09	2.58e-07	12.4743
B2M	-2.13391	6.25115	-10.4939	1.28e-09	2.86e-07	12.2818
ZBED6	-2.13034	5.63595	-9.73353	4.76e-09	8.39e-07	10.9858
ZC3H11A	-2.11825	6.77436	-10.1579	2.28e-09	4.61e-07	11.7112
RGS16	-2.09739	5.20644	-10.3188	1.69e-09	3.61e-07	12.0069
KDM5B	-2.09699	5.43495	-10.7693	7.82e-10	2.01e-07	12.7683
TMPRSS3	-2.08995	4.01428	-8.30136	6.33e-08	7.68e-06	8.40566
UBE2T	-2.08771	5.93837	-5.41244	2.64e-05	0.00127145	2.32392
DSTYK	-2.08534	4.47617	-9.80008	4.13e-09	7.55e-07	11.1271
SEMA6A	-2.05275	5.18012	-9.1285	1.38e-08	2.03e-06	9.93507
HSD11B2	-2.04257	4.18227	-6.14345	5.19e-06	0.000329058	3.96339
CLDN1	-2.03379	3.79183	-9.62787	5.46e-09	9.15e-07	10.855
MDM4	-2.02703	6.27259	-10.8713	6.45e-10	1.75e-07	12.9564
IGHG4	-2.02117	5.39632	-9.50752	6.91e-09	1.1e-06	10.6156
TCF4	-1.99488	5.25073	-7.71515	1.97e-07	2.15e-05	7.25955
SLC44A3	-1.99169	3.82018	-4.49655	0.000218322	0.00694068	0.228772
TPBGL	-1.97695	4.08759	-10.7504	7.84e-10	2.01e-07	12.7643
TBX18	-1.97188	4.0166	-7.06163	7.38e-07	6.68e-05	5.9496
IGFBPL1	-1.96899	7.69603	-9.9278	3.16e-09	6.06e-07	11.3897
MFSD2A	-1.96033	4.66678	-4.76502	0.000116837	0.00425723	0.834504
TMEM183A	-1.9485	5.87849	-12.2781	7.45e-11	3.01e-08	15.0735
SBSPON	-1.92422	5.63995	-9.35452	8.68e-09	1.36e-06	10.3908
RPL36A	-1.90958	7.59064	-13.2241	1.94e-11	1.18e-08	16.3765
RTL8C	-1.90463	6.64022	-14.9045	2.12e-12	2.14e-09	18.4481
WWTR1	-1.90276	3.93444	-6.41655	2.87e-06	0.000197823	4.55873
SELENOP	-1.88562	3.85261	-6.08295	5.92e-06	0.000367924	3.8437
PRDX4	-1.87502	4.67523	-5.88991	9.06e-06	0.000518301	3.40833
CRIP2	-1.87127	5.80984	-7.10841	6.7e-07	6.23e-05	6.05126
RPS27	-1.84698	9.17032	-12.4179	6.08e-11	2.63e-08	15.2658
GJA9	-1.83662	3.85639	-6.85791	1.13e-06	9.47e-05	5.53967
BEX1	-1.8335	6.33391	-8.86704	2.17e-08	2.96e-06	9.46776
ELAVL4	-1.83198	4.25048	-6.78488	1.31e-06	0.000108126	5.35822
C8orf88	-1.83104	2.9719	-7.14889	6.16e-07	5.92e-05	6.14573
BLK	-1.83066	4.08127	-6.42446	2.82e-06	0.000195381	4.60852
NPTX2	-1.82193	6.18586	-8.12752	8.82e-08	1.03e-05	8.07185
MAML2	-1.81765	3.28823	-4.3415	0.000313712	0.00900616	-0.143299
ATP2B4	-1.80745	5.5392	-7.6304	2.33e-07	2.49e-05	7.09844
RBM38	-1.80424	4.53784	-7.97144	1.19e-07	1.37e-05	7.76355
TENT5A	-1.7946	3.94114	-4.02704	0.00065536	0.0150972	-0.895163
SRGAP1	-1.78819	4.06693	-5.70197	1.38e-05	0.000756067	2.98991
PACSIN2	-1.78379	5.08167	-9.17665	1.17e-08	1.78e-06	10.0859
CLDN11	-1.77659	4.16593	-4.38394	0.000284057	0.00834446	-0.0449504
DDC	-1.77266	3.59156	-7.71193	1.98e-07	2.15e-05	7.2726
BTBD11	-1.77069	4.13874	-6.19888	4.6e-06	0.000295306	4.09414
LRRN2	-1.76399	3.97617	-6.02205	6.77e-06	0.000408816	3.72283
PAPSS1	-1.75948	5.52435	-10.9372	5.81e-10	1.63e-07	13.059
PTCH2	-1.74172	4.50474	-7.07352	7.2e-07	6.57e-05	5.97949
POU6F2	-1.73557	3.70504	-4.86776	9.21e-05	0.00352455	1.11279
ANKRD65	-1.71617	3.93861	-5.0305	6.32e-05	0.00259793	1.42981
TMEM81	-1.6912	4.00703	-6.71343	1.53e-06	0.000123666	5.22257
SCHIP1	-1.68299	3.88203	-5.7846	1.14e-05	0.000640354	3.19946
LGR6	-1.67278	3.66776	-3.86378	0.000960571	0.0193364	-1.27049
LAPTM4B	-1.66607	4.64619	-8.40716	4.93e-08	6.18e-06	8.64895
TPD52	-1.66428	5.28732	-6.84059	1.17e-06	9.67e-05	5.48707
FABP7	-1.66095	4.28862	-4.52819	0.000202774	0.00655362	0.288523
RPL26	-1.64808	8.07084	-11.1035	4.46e-10	1.27e-07	13.3199
KISS1	-1.64475	3.71704	-4.69601	0.000137154	0.00484327	0.6996
IFI6	-1.64424	4.98759	-4.07679	0.000583244	0.0141453	-0.784182
RABIF	-1.63273	4.56829	-5.21011	4.19e-05	0.00184556	1.88432
CNIH2	-1.63138	4.93217	-6.60142	1.93e-06	0.000148061	4.97303
PCSK2	-1.62832	3.45477	-5.22835	4.02e-05	0.00180694	1.92249
PRRG3	-1.62546	4.94658	-4.89768	8.59e-05	0.00333943	1.13841
HPCAL4	-1.61104	4.36781	-4.54776	0.000193724	0.00631498	0.337414
SYT1	-1.61041	3.68288	-6.38363	3.08e-06	0.000207622	4.507
TSHR	-1.60398	3.16417	-4.13957	0.000503436	0.0128038	-0.595656
IGHG3	-1.59668	4.60888	-6.59061	1.98e-06	0.000150267	4.96906
FAM210B	-1.59077	6.53841	-10.6761	8.85e-10	2.23e-07	12.6456
RPL39	-1.58946	8.44369	-8.93531	1.79e-08	2.54e-06	9.66097
TBL1X	-1.58817	4.01736	-4.27703	0.000364824	0.0100901	-0.305476
PDIA2	-1.5803	3.88343	-7.5726	2.54e-07	2.7e-05	7.02057
ZNF684	-1.58022	5.48192	-6.04268	6.47e-06	0.000392256	3.74334
ATP1B3	-1.57642	5.51555	-7.34437	4.14e-07	4.1e-05	6.51784
BMP8A	-1.56761	5.44888	-8.22272	6.81e-08	8.13e-06	8.33317
DBX1	-1.56605	3.57393	-3.8838	0.000916601	0.0188483	-1.18763
NMNAT2	-1.55213	4.42327	-6.5201	2.3e-06	0.000169235	4.81817
SPARC	-1.54845	5.62149	-8.20779	7.05e-08	8.35e-06	8.2867
MTMR1	-1.52984	4.64113	-8.66845	2.93e-08	3.86e-06	9.18246
MACF1	-1.52767	7.86411	-10.2523	1.78e-09	3.65e-07	11.955
CLIC4	-1.52269	4.94173	-5.97068	7.58e-06	0.000450585	3.59627
PHGDH	-1.51985	4.29778	-6.05239	6.33e-06	0.000388652	3.8139
RHBDL2	-1.51881	4.35299	-4.3661	0.000296163	0.00861658	-0.0999579
DSCAM	-1.5182	4.5549	-5.11882	5.16e-05	0.00218581	1.67218
RBM3	-1.51275	6.63634	-11.2197	3.71e-10	1.08e-07	13.4999
RGL1	-1.50894	5.02237	-5.66977	1.48e-05	0.000800948	2.9216
LMO4	-1.50885	4.93459	-4.90919	8.37e-05	0.00327932	1.17829
FYB1	-1.50476	4.3389	-3.93973	0.000804094	0.0172886	-1.09196
DIO2	-1.50462	3.5493	-3.45613	0.00248318	0.0366148	-2.19382
DIAPH2	-1.50093	3.29201	-3.5098	0.00219272	0.033607	-2.07351
CRTAP	-1.49646	4.34576	-4.07481	0.000585956	0.0141657	-0.771671
SCG5	-1.49523	3.46479	-3.47583	0.00237239	0.0355343	-2.17259
WLS	-1.49283	4.51913	-6.97991	8.73e-07	7.8e-05	5.76568
GSE1	-1.47895	5.66391	-6.94614	9.32e-07	8.17e-05	5.71135
EIF2S3B	-1.4774	6.33574	-8.93341	1.79e-08	2.54e-06	9.65285
NFASC	-1.47529	5.29733	-6.62544	1.84e-06	0.000141415	5.01568
FAM106A	-1.46665	4.61395	-5.65255	1.54e-05	0.000822944	2.88037
ZEB1	-1.46268	4.58943	-6.55756	2.12e-06	0.000158543	4.87805
PPP1R12B	-1.46081	5.22404	-6.38917	3.05e-06	0.000206079	4.50983
ARL4C	-1.45931	4.03021	-3.77071	0.00119413	0.0225412	-1.44604
PTPRK	-1.45771	3.83545	-5.49487	2.19e-05	0.00109688	2.53051
MYOCD	-1.45732	4.04293	-4.13194	0.000512521	0.0129913	-0.636076
CDKN2C	-1.44864	4.50524	-5.9055	8.75e-06	0.000507575	3.44447
PGM1	-1.44698	4.16109	-6.35448	3.28e-06	0.000219139	4.45583
KCNQ4	-1.44197	4.54771	-5.00081	6.77e-05	0.00274459	1.38602
L3MBTL4	-1.43769	4.86697	-4.40061	0.000273191	0.00813566	0.00394617
MMP11	-1.43744	3.94082	-4.6087	0.000168064	0.00566113	0.492576
GLUL	-1.43689	6.69685	-7.13962	6.17e-07	5.92e-05	6.10716
HHIP	-1.43121	3.52868	-3.91298	0.000856085	0.018048	-1.10827
CITED2	-1.42891	4.79786	-5.70677	1.36e-05	0.000750709	2.99314
EYA1	-1.42889	3.63752	-4.33794	0.000316337	0.00904725	-0.164779
CPT1A	-1.42109	3.83334	-3.75923	0.0012266	0.0230679	-1.48765
SEZ6L	-1.42015	5.6903	-7.16587	5.8e-07	5.63e-05	6.17008
UBB	-1.41575	7.7564	-10.8182	7.03e-10	1.87e-07	12.8723
RPL35A	-1.41547	8.16272	-8.74819	2.52e-08	3.41e-06	9.3194
PDLIM3	-1.41445	3.76551	-5.91955	8.49e-06	0.000494734	3.47128
GCNT2	-1.40778	3.49681	-4.23295	0.000404502	0.0109882	-0.386907
HMGB3	-1.38976	5.994	-6.1227	5.43e-06	0.000340051	3.92421
TMEM123	-1.37728	3.99216	-5.35037	3.04e-05	0.00145005	2.19154
TMEM158	-1.37671	5.36081	-6.12546	5.4e-06	0.000339413	3.96737
LAMC1	-1.37633	4.16131	-5.9014	8.83e-06	0.000509129	3.43493
ATOH1	-1.37425	3.73295	-4.11139	0.000537815	0.0133942	-0.665641
MYBPH	-1.36868	3.16575	-4.44381	0.00024695	0.00756215	0.169193
NDUFA1	-1.3652	5.90097	-7.9196	1.23e-07	1.4e-05	7.72653
CCNI	-1.362	7.98117	-5.58193	1.8e-05	0.000941867	2.71144
PFN1	-1.36143	5.79232	-5.63121	1.61e-05	0.000851966	2.82073
CENPV	-1.33959	5.74396	-7.37607	3.64e-07	3.65e-05	6.64055
TSPAN6	-1.33879	4.33491	-5.25906	3.75e-05	0.00172557	1.98985
RPS4X	-1.33249	8.87308	-9.65668	4.92e-09	8.58e-07	10.9469
PRELP	-1.32676	4.29372	-3.61886	0.00170174	0.0283461	-1.83746
TSPAN5	-1.31834	4.49066	-7.03117	7.41e-07	6.68e-05	5.93587
RPL37	-1.31783	8.73439	-9.46829	6.85e-09	1.1e-06	10.6252
NEO1	-1.31389	5.24881	-6.38985	3.04e-06	0.000206079	4.49761
IGHG2	-1.31294	4.95537	-3.29924	0.00356642	0.0462841	-2.55634
TGFB2	-1.30023	3.5369	-3.56256	0.00193986	0.0310501	-1.95784
LAX1	-1.29514	3.80821	-4.53155	0.000201191	0.00651634	0.304245
SPSB4	-1.28459	3.69274	-4.22721	0.00040998	0.0110775	-0.409863
KCNMB1	-1.27827	3.3767	-4.16184	0.000477836	0.0124025	-0.539833
RPS23	-1.27644	8.85742	-10.2623	1.75e-09	3.64e-07	11.9751
CDK6	-1.27558	5.85622	-5.43434	2.51e-05	0.00122545	2.3809
PLEKHF2	-1.27222	4.32237	-3.54663	0.00201302	0.031647	-1.99
COX7B	-1.26789	5.73144	-4.42623	0.000257306	0.0078338	0.044061
RPS27A	-1.258	8.63741	-8.74148	2.55e-08	3.43e-06	9.3071
CNR1	-1.25341	4.49384	-5.05902	5.92e-05	0.00246634	1.51907
FZD7	-1.24902	3.83251	-4.69426	0.000137713	0.00484327	0.695771
TSEN15	-1.24728	3.95211	-4.18524	0.000452346	0.0119662	-0.511733
PNRC1	-1.24562	5.70174	-6.45088	2.59e-06	0.000182261	4.66412
HNRNPA1	-1.23103	9.01773	-9.82313	3.69e-09	6.9e-07	11.2353
MRLN	-1.23033	3.40235	-5.52894	2.03e-05	0.00103276	2.621
CSNK1E	-1.22814	7.1517	-6.6399	1.7e-06	0.000135497	5.08905
GPR78	-1.22772	3.32755	-3.6799	0.00147612	0.0260477	-1.66652
ST6GAL2	-1.22664	3.53642	-6.60306	1.83e-06	0.000141415	5.04198
TFDP2	-1.22466	4.70055	-6.63539	1.71e-06	0.000135501	5.10647
MANF	-1.22426	4.41668	-4.92222	8.12e-05	0.00319632	1.20509
SOX11	-1.22021	5.28464	-6.63009	1.73e-06	0.000136922	5.06061
SEPTIN10	-1.2173	4.33324	-3.73577	0.00129566	0.0237769	-1.53522
CCDC88C	-1.21501	4.58562	-4.66119	0.000148725	0.00518735	0.612281
MAP7D3	-1.21031	2.83836	-5.36079	2.97e-05	0.00142057	2.18905
XBP1	-1.20976	4.7064	-6.90365	9.67e-07	8.43e-05	5.66502
PLCH1	-1.20502	4.55043	-4.7844	0.000111697	0.00410948	0.909524
TOM1L1	-1.20255	3.77191	-4.27624	0.0003655	0.0100901	-0.298096
KIRREL1	-1.201	3.87567	-3.25958	0.00390647	0.0494689	-2.64497
RPL10A	-1.19879	8.01907	-10.3651	1.47e-09	3.19e-07	12.1427
CLEC14A	-1.1966	3.58059	-3.31161	0.00346635	0.0453738	-2.48278
NTN1	-1.19586	3.17213	-5.68422	1.43e-05	0.000783846	2.95615
EHD1	-1.1958	4.48719	-5.15844	4.71e-05	0.00203247	1.74583
YWHAE	-1.1881	7.61879	-7.06371	6.92e-07	6.36e-05	5.98308
RPL5	-1.18288	8.33709	-9.81408	3.75e-09	6.93e-07	11.2249
EIF2S3	-1.17764	5.36421	-5.65935	1.51e-05	0.000811057	2.90472
RPL9	-1.17734	8.34523	-8.45491	4.37e-08	5.62e-06	8.76921
ANKRD6	-1.17299	4.58379	-3.9009	0.000880642	0.0183362	-1.13347
CALD1	-1.17201	4.64266	-4.0936	0.00056071	0.0138199	-0.741663
GABARAP	-1.16845	6.4911	-6.83072	1.13e-06	9.47e-05	5.49787
RPS13	-1.16375	8.13305	-6.45861	2.5e-06	0.000177605	4.71366
COL9A2	-1.15131	4.36361	-4.02801	0.000653876	0.0150859	-0.871874
CDCA7L	-1.14792	3.65096	-3.40634	0.00278629	0.039574	-2.31926
APBA2	-1.13833	6.33895	-6.26633	3.8e-06	0.000249131	4.27327
RPL22	-1.13485	8.39647	-8.97483	1.66e-08	2.42e-06	9.7382
SSR4	-1.13437	6.11868	-3.82668	0.00104767	0.0204383	-1.35019
FMOD	-1.13429	3.97591	-3.90937	0.000863349	0.0181255	-1.14494
ARHGAP44	-1.13424	2.57361	-4.05341	0.000616089	0.0145917	-0.830752
SPATS2L	-1.13188	3.50889	-4.14867	0.000492823	0.0125973	-0.584198
EVC2	-1.12941	3.1011	-5.55591	1.88e-05	0.000971881	2.70345
SERPINE2	-1.12364	3.8214	-3.85106	0.000989582	0.019789	-1.27802
SH3GL2	-1.11611	5.44892	-8.83339	2.15e-08	2.96e-06	9.48583
RPS11	-1.11469	9.28309	-6.95049	8.77e-07	7.8e-05	5.76271
EVC	-1.10933	3.54151	-3.35052	0.00316935	0.043009	-2.42331
TMEM184B	-1.10652	4.51235	-4.16346	0.000476032	0.0124025	-0.558137
PLXNA3	-1.10618	4.89192	-5.33307	3.14e-05	0.00148814	2.17655
RPL18A	-1.10538	8.34005	-6.46333	2.47e-06	0.000177472	4.71297
CDC42EP4	-1.10536	4.71621	-4.12888	0.000516216	0.0130413	-0.635243
AKAP6	-1.10363	3.80425	-3.36121	0.00309215	0.0423047	-2.38452
TEX28	-1.10244	3.5278	-4.01806	0.00066929	0.0152068	-0.892725
POU3F2	-1.10094	3.42563	-3.89856	0.00088547	0.0184115	-1.19514
GMPS	-1.0985	5.01864	-7.49105	2.88e-07	3.02e-05	6.86975
MEST	-1.09806	6.32944	-4.76591	0.000116595	0.00425723	0.827849
MYL6	-1.0944	6.75804	-7.37952	3.61e-07	3.65e-05	6.65225
TP53INP1	-1.09403	4.63263	-5.04405	6.13e-05	0.00253187	1.49963
PBX4	-1.09061	3.16749	-4.38515	0.00028325	0.0083369	-0.066689
CCDC144A	-1.0905	4.33042	-4.48087	0.000226463	0.00709242	0.185976
METTL7A	-1.0904	4.1047	-4.64469	0.000154548	0.00534849	0.592951
KLF13	-1.08981	4.67898	-3.74283	0.00127447	0.0235803	-1.54081
RPS6KA5	-1.08591	4.26205	-3.40922	0.00276782	0.0394681	-2.30117
LEF1	-1.08082	3.43541	-3.55573	0.00197088	0.0312961	-1.978
H2BC9	-1.07747	6.39636	-4.33317	0.000319889	0.00908029	-0.168522
RPL6	-1.07565	8.27633	-8.44802	4.43e-08	5.64e-06	8.76479
BTG3	-1.07389	4.40064	-3.37086	0.00302414	0.0416348	-2.39922
NUPR1	-1.0715	4.74959	-3.93443	0.000814144	0.0174552	-1.08954
UNC5B	-1.06918	3.95802	-3.86509	0.00095764	0.0193288	-1.24002
HSP90B1	-1.06657	5.67463	-3.64633	0.00159625	0.0271992	-1.75164
S100A6	-1.06331	4.82873	-3.97768	0.000735715	0.0161857	-0.982538
PLAAT3	-1.06225	2.52816	-3.6448	0.00160196	0.0272225	-1.76308
PKD1	-1.06219	6.97632	-7.79085	1.58e-07	1.78e-05	7.47315
TXNDC17	-1.06157	3.4499	-3.48918	0.00230012	0.034761	-2.11547
PABPC1	-1.06092	7.73295	-6.21098	4.28e-06	0.000277001	4.16175
FAT4	-1.05971	4.36311	-4.4214	0.000260228	0.00787333	0.0355248
RPS3A	-1.05884	9.24863	-7.4897	2.89e-07	3.02e-05	6.89475
RPS5	-1.05837	8.35997	-5.91413	8.24e-06	0.000482047	3.49046
UXT	-1.05351	4.01878	-3.36119	0.00309234	0.0423047	-2.42306
ANXA5	-1.05115	3.95159	-4.56749	0.00018501	0.0061231	0.389447
PNPLA4	-1.04764	2.86653	-4.46076	0.000237355	0.00732755	0.149971
DAAM1	-1.04455	4.28358	-4.19924	0.00043775	0.0116821	-0.488774
RPSA	-1.04193	9.43161	-7.09422	6.5e-07	6.08e-05	6.06079
CXCR4	-1.04161	4.76786	-3.77512	0.0011819	0.0223381	-1.48689
ELOB	-1.03854	7.08211	-8.6489	3.03e-08	3.97e-06	9.14017
SERP1	-1.03573	4.9666	-5.31439	3.25e-05	0.00153176	2.11586
UBA52	-1.03401	7.31251	-8.35793	5.26e-08	6.48e-06	8.60685
DNAJB11	-1.02948	4.66837	-3.69886	0.00141226	0.0253037	-1.63034
NUDT15	-1.02639	3.7576	-4.49332	0.000219972	0.00696103	0.190351
B4GALT5	-1.02429	4.40476	-4.95941	7.43e-05	0.00296396	1.30422
TP53	-1.02397	4.51471	-4.83795	9.87e-05	0.00371084	1.02459
RPL17	-1.02124	8.16783	-7.3348	3.96e-07	3.95e-05	6.55483
RPS28	-1.02112	8.45826	-6.41466	2.74e-06	0.000191705	4.61255
ELAVL2	-1.01445	4.0266	-3.69926	0.00141093	0.0253037	-1.65096
TSPAN33	-1.01377	3.3046	-4.99011	6.92e-05	0.00279657	1.36476
SLC7A3	-1.01336	3.45076	-4.43169	0.000254045	0.00776374	0.0554241
RNF7	-1.01157	5.10615	-4.22096	0.000416022	0.0112008	-0.443237
CETP	-1.00903	2.38355	-3.7556	0.00123703	0.0232065	-1.50469
CHI3L1	-1.00574	3.81905	-3.67667	0.00148725	0.0260788	-1.68005
KRBOX1	-1.00279	3.45684	-5.95976	7.44e-06	0.000445875	3.563
POLE2	1.0052	2.94367	6.71404	1.44e-06	0.000117676	5.2254
SLC37A2	1.00567	2.391	3.44052	0.00257456	0.0375852	-2.23858
PIP4K2A	1.00792	4.50246	3.7869	0.00114978	0.0219225	-1.44525
FBXO44	1.00902	3.02439	5.44768	2.38e-05	0.001169	2.42566
SLC31A2	1.01073	2.54804	5.29919	3.33e-05	0.00156337	2.11142
KCTD10	1.01328	3.38264	3.58534	0.00183978	0.0299221	-1.90108
LYRM9	1.0176	2.97439	3.59387	0.00180364	0.0295092	-1.88788
ATP6V1H	1.01773	3.42625	3.74176	0.00127767	0.0235893	-1.55684
ZNF79	1.01869	2.96884	3.64542	0.00159965	0.0272138	-1.75394
LRRC42	1.02041	2.96205	3.59162	0.00181312	0.0295519	-1.89258
USH1G	1.02071	2.76837	4.84812	9.64e-05	0.00363348	1.01738
TACSTD2	1.02112	2.27032	4.00409	0.000691565	0.0155399	-0.919752
KCNC1	1.02242	3.51048	3.84701	0.000999022	0.0199103	-1.28625
RNF208	1.02435	3.38828	4.60717	0.000168662	0.0056687	0.459354
MBLAC1	1.02686	2.55965	3.52226	0.0021302	0.0328814	-2.05448
FLYWCH1	1.02977	2.92906	5.02223	6.45e-05	0.0026407	1.41061
DIPK1B	1.03007	3.20385	3.7799	0.00116874	0.0222003	-1.47063
PRCD	1.03135	2.43315	3.67541	0.00149164	0.0261089	-1.67375
IDUA	1.033	4.42934	4.97337	7.21e-05	0.0028962	1.29358
MAP2	1.03381	4.97016	3.84171	0.00101148	0.0200018	-1.30103
SLC8A3	1.03408	2.17967	5.19528	4.29e-05	0.00187352	1.84603
MRPL50	1.0344	3.04514	5.04252	6.15e-05	0.00253395	1.47349
CLPTM1L	1.03711	3.80227	5.44255	2.43e-05	0.00118665	2.40052
CERS6	1.03779	4.11192	4.48472	0.000224433	0.0070434	0.194722
CR2	1.03814	2.80468	4.44892	0.000244014	0.00750257	0.0814192
NMB	1.04255	2.71682	5.40323	2.63e-05	0.0012703	2.34641
MYLIP	1.04328	2.49603	3.94664	0.00079119	0.0170838	-1.05492
SPRR3	1.04541	2.25334	4.66079	0.000148865	0.00518735	0.610986
CGN	1.0499	2.95482	5.1959	4.23e-05	0.00185258	1.90805
CDK20	1.0512	3.09922	3.56978	0.00190759	0.0307282	-1.9604
SERINC4	1.05254	2.60417	3.96113	0.000764787	0.0166801	-1.01756
ZNF418	1.0587	2.83107	5.22039	4.06e-05	0.00181478	1.90529
VAV2	1.06362	2.63996	4.51294	0.000210121	0.00676224	0.23878
IGSF3	1.06674	3.79245	4.0132	0.000676954	0.0152471	-0.916719
OR2A4	1.06944	2.50862	3.54039	0.00204239	0.0319821	-1.98587
OBSCN	1.07195	3.24295	6.71635	1.44e-06	0.000117676	5.27335
RNF213	1.07209	3.15845	3.60798	0.00174538	0.0287883	-1.85859
RGL4	1.08014	2.28554	5.44502	2.42e-05	0.00118651	2.42478
NR4A2	1.08979	2.66383	3.31649	0.00342771	0.0450085	-2.48893
THRA	1.09078	4.92675	3.62909	0.00166165	0.0279859	-1.82129
GRID2IP	1.09172	2.60747	3.73493	0.0012982	0.0237946	-1.5678
NFIB	1.09257	7.43733	4.81839	0.000103233	0.00382593	0.96814
SPATA20	1.09313	3.1018	3.57515	0.00188392	0.0303792	-1.91289
MAPRE2	1.09397	3.58765	3.80793	0.00109463	0.021218	-1.37708
TMEM94	1.09911	4.5225	3.67218	0.00150291	0.0262454	-1.68795
GOLGA8A	1.10211	6.51887	3.70311	0.00139831	0.0251729	-1.63182
NIBAN2	1.10293	3.57789	3.35879	0.0031095	0.042463	-2.42396
GPR162	1.10324	3.40983	4.05976	0.00060699	0.0144443	-0.791778
ASPHD1	1.10385	3.89941	3.86986	0.000947012	0.0192268	-1.25588
NECAP1	1.11229	3.08547	3.98049	0.000730875	0.0161261	-0.993089
PDE4DIP	1.11298	2.59447	3.84676	0.000999588	0.0199103	-1.32478
HLA-A	1.11487	4.59632	4.41802	0.000262294	0.00792002	0.0489206
ABL2	1.11917	3.75697	3.39345	0.0028705	0.0402507	-2.36646
TP53I11	1.11927	2.84091	3.59426	0.00180199	0.0295092	-1.86419
HDAC10	1.12026	3.13758	3.81286	0.00108207	0.0210282	-1.41104
TUBB2A	1.12393	5.36413	5.09816	5.41e-05	0.00228561	1.61618
STMN3	1.1248	5.17222	3.98369	0.00072542	0.0160994	-1.00381
B9D1	1.12836	2.92766	3.63655	0.00163303	0.0275651	-1.79514
SLC6A6	1.13128	3.70856	4.21569	0.000421194	0.0112999	-0.452486
HPCA	1.13219	5.40422	4.44502	0.000246252	0.00755604	0.096226
MORN3	1.13684	2.94621	3.4985	0.00225094	0.0342959	-2.11927
DAPK2	1.13868	3.33533	3.62437	0.00168002	0.0281701	-1.79327
SYP	1.14125	5.61611	5.87354	9.18e-06	0.000523079	3.39399
PADI6	1.14439	2.50856	4.92371	8.09e-05	0.00319363	1.20182
WBP2	1.14543	4.51591	3.72351	0.0013333	0.0243203	-1.6099
USP22	1.14579	6.55571	5.15319	4.77e-05	0.00204301	1.74124
ATP1A1	1.14889	3.85415	3.50356	0.0022247	0.033994	-2.08412
RELL2	1.1502	3.07208	3.92272	0.000836785	0.0177647	-1.09227
XIRP1	1.1523	2.47023	4.38123	0.000285865	0.00838132	-0.072171
SEPTIN3	1.15474	5.21498	6.0285	6.44e-06	0.000391812	3.76591
GLE1	1.15626	3.31352	4.70591	0.000134033	0.0047692	0.702677
COMTD1	1.15936	3.21113	6.47496	2.41e-06	0.000173897	4.75315
SKIDA1	1.16317	3.52963	3.42697	0.00265652	0.0384239	-2.2609
HOXD10	1.16617	2.73617	5.54638	1.95e-05	0.00100304	2.63796
ZPBP2	1.17011	1.93801	5.07838	5.66e-05	0.00237861	1.54575
STAT2	1.17313	4.08807	5.4717	2.31e-05	0.00114827	2.46937
RNF182	1.1735	2.53544	4.48898	0.000222215	0.00700279	0.204666
ARRB1	1.17674	3.34619	5.25281	3.8e-05	0.00173977	1.97052
TBX5	1.17714	2.62994	3.27922	0.00373424	0.0478071	-2.61301
RNF144A	1.17995	4.99322	3.71206	0.0013694	0.0247702	-1.62942
CDK9	1.18203	4.3798	3.55899	0.00195602	0.0312427	-1.97592
MMP15	1.18534	2.73389	4.86514	9.26e-05	0.0035282	1.08694
TPST1	1.18584	2.93897	3.927	0.00082844	0.0176866	-1.12583
CELF3	1.19127	4.96627	3.49758	0.00225577	0.0342959	-2.10722
DOK6	1.19387	3.62429	4.08905	0.000566713	0.0139226	-0.741977
FARS2	1.19598	3.98656	3.38592	0.0029208	0.0406552	-2.37221
CACNA1B	1.19794	2.42204	4.83054	0.000100366	0.00375642	0.992582
INPP5F	1.20024	2.79683	3.29619	0.00359147	0.0465295	-2.5706
EXPH5	1.20092	4.29463	3.72394	0.00133197	0.0243203	-1.59115
SEMA3D	1.20578	2.98292	4.40226	0.000272141	0.00813566	-0.0122569
PPM1F	1.20647	2.94458	5.15792	4.72e-05	0.00203247	1.78084
CDH11	1.21252	3.91809	4.89396	8.67e-05	0.00335113	1.15401
BTNL3	1.21482	2.42144	3.64909	0.00158601	0.0271859	-1.76442
ZFR2	1.21544	3.28	4.12379	0.000522401	0.0131319	-0.642347
PPFIA3	1.21674	3.33589	3.78133	0.00116486	0.022182	-1.47574
MLLT11	1.22326	5.08291	6.62486	1.75e-06	0.000137676	5.05823
STK16	1.22658	3.83668	4.70342	0.000134812	0.00477447	0.677605
RUNDC3A	1.22843	4.4546	4.76846	0.000115906	0.004254	0.840991
KIF1B	1.23539	6.18914	5.64978	1.55e-05	0.000822944	2.86879
ELP1	1.23646	3.37143	4.42601	0.000257439	0.0078338	0.0290248
KIDINS220	1.24402	3.97407	3.4829	0.00233387	0.0350265	-2.15171
KCNH7	1.24642	3.64053	6.84395	1.1e-06	9.39e-05	5.54234
TENM1	1.24689	3.61579	3.65347	0.0015699	0.0271031	-1.75744
SREBF1	1.25003	2.17753	3.31626	0.00342953	0.0450085	-2.51783
MYT1	1.2519	3.84411	3.25453	0.00395193	0.0495889	-2.66887
ENOX1	1.25266	3.25408	4.87614	9.03e-05	0.00347442	1.09362
KCNB2	1.2553	4.52738	4.61473	0.000165719	0.00564316	0.486973
TRAF2	1.25648	2.59391	3.67861	0.00148054	0.0260536	-1.7058
NQO2	1.25778	2.6139	3.94206	0.000799731	0.0172437	-1.10889
NRP2	1.26722	3.14854	3.9356	0.000811909	0.0174319	-1.10877
FMNL2	1.26737	4.73497	3.27481	0.00377228	0.0481364	-2.62348
ARHGAP39	1.26748	2.63644	4.04626	0.000626503	0.0147462	-0.83094
CRAT	1.27595	3.15794	3.31777	0.00341764	0.0449692	-2.51325
IRF2BPL	1.27735	3.92804	3.53511	0.0020676	0.0322674	-2.00346
CELF5	1.2814	3.05639	3.9881	0.000717961	0.0160042	-0.979769
CCND2	1.28668	7.24608	6.49508	2.37e-06	0.000172968	4.75689
SLC26A10	1.28726	2.57143	5.17506	4.54e-05	0.00196537	1.76673
PLEKHG5	1.29136	2.86456	3.5018	0.00223381	0.0340987	-2.11194
NRXN2	1.31244	3.93654	4.05168	0.000618585	0.0146279	-0.841457
LEMD1	1.32568	3.20958	3.25363	0.00396008	0.04965	-2.66817
TMEM63C	1.33132	4.28562	4.40921	0.000267751	0.00803678	0.0333906
MAP3K13	1.33747	4.69403	5.46204	2.36e-05	0.00116597	2.43657
SHB	1.34176	4.11994	4.04812	0.00062377	0.0147047	-0.856225
SLC24A4	1.35103	5.15383	4.06889	0.000594145	0.0142953	-0.798428
MTSS1	1.35229	4.19652	3.71899	0.00134742	0.0244602	-1.60736
FKTN	1.35914	2.73427	5.76539	1.19e-05	0.000665893	3.09765
GTF3C4	1.38342	4.36553	3.48635	0.00231528	0.0349187	-2.14802
DLG3	1.38682	4.0477	3.68686	0.00145235	0.0258826	-1.66625
MMD2	1.3874	3.70972	4.02269	0.000662072	0.0151708	-0.898518
PRKAR2B	1.38762	4.68833	4.7076	0.000133506	0.00476161	0.698024
DACH1	1.39028	7.36945	6.56362	2.1e-06	0.000157284	4.87714
NME3	1.39102	3.15377	4.47919	0.000227354	0.00710562	0.149774
SH3BP5	1.39134	4.46	4.33942	0.000315239	0.00903289	-0.155199
H4-16	1.39949	3.82319	5.66348	1.5e-05	0.00080942	2.90432
WSCD2	1.40001	2.9825	4.58199	0.00017886	0.00594554	0.390595
NUP50	1.40809	5.62629	6.86067	1.1e-06	9.39e-05	5.53094
ZNF154	1.40867	3.2489	3.75698	0.00123304	0.0231603	-1.5169
UNC119	1.41434	3.73763	4.60243	0.000170537	0.00571902	0.456258
BLCAP	1.41576	3.50872	3.39244	0.00287717	0.0403069	-2.3464
NRARP	1.41913	2.66277	4.96984	7.27e-05	0.00290888	1.30299
PAIP2B	1.42669	4.36186	4.56241	0.000187214	0.00615572	0.350176
GSTA4	1.44755	3.97176	4.69455	0.00013762	0.00484327	0.665396
SNCAIP	1.45281	3.76591	5.53572	2e-05	0.00102395	2.60759
KIFC2	1.45679	4.01807	3.82674	0.00104752	0.0204383	-1.36944
MYT1L	1.45822	2.44344	4.08598	0.000570808	0.0139553	-0.77383
TSPAN9	1.46131	3.76555	4.90119	8.52e-05	0.00332099	1.12176
SEMA6B	1.46316	3.03989	5.22479	4.05e-05	0.00181478	1.91984
CHGB	1.46784	5.80275	6.90059	1.03e-06	8.87e-05	5.60195
NRGN	1.4883	2.49496	4.61055	0.00016734	0.00566098	0.465168
RADIL	1.4976	2.9651	3.92619	0.000829999	0.017695	-1.13632
SOX4	1.50457	6.88094	7.75715	1.73e-07	1.91e-05	7.38431
LRRC38	1.50836	3.71357	3.37138	0.00302049	0.0416348	-2.40111
KCNA1	1.51701	2.99656	3.6783	0.00148161	0.0260536	-1.69341
FN3K	1.525	3.61102	4.11857	0.000528835	0.0132319	-0.693134
PTGES2	1.52977	2.52363	4.34197	0.000313366	0.00900616	-0.171853
ZBTB18	1.53273	6.29562	8.88868	1.95e-08	2.73e-06	9.57443
KCTD12	1.53927	3.43282	3.98603	0.000721462	0.0160586	-0.988859
SEZ6	1.54065	3.64074	3.68409	0.00146176	0.0258826	-1.67833
MT1E	1.54555	3.7476	3.38846	0.00290375	0.0405164	-2.36726
CSPG5	1.56266	4.41807	5.2463	3.86e-05	0.00175522	1.94836
RREB1	1.56988	3.86825	6.39563	3e-06	0.000205064	4.54701
BMI1	1.58064	5.83801	8.40741	4.81e-08	6.08e-06	8.67011
EPHA8	1.5837	3.09806	4.48911	0.000222147	0.00700279	0.174395
CACNA1C	1.62436	4.10573	4.7523	0.000120337	0.00435337	0.805097
PDE1C	1.62452	3.76324	4.32963	0.000322547	0.00912159	-0.19989
DLGAP1	1.6297	3.7034	3.35266	0.00315377	0.0429899	-2.44501
ZNF536	1.63219	3.78955	3.84224	0.00101021	0.0200018	-1.32484
CIPC	1.63423	4.40319	7.80993	1.6e-07	1.79e-05	7.47558
MYRIP	1.64108	2.75325	3.94046	0.000802726	0.0172837	-1.11633
NFIX	1.64263	6.10682	7.44967	3.34e-07	3.43e-05	6.73008
SFXN3	1.64496	2.66611	3.86792	0.000951321	0.0192268	-1.28127
SMOC1	1.64832	2.83445	3.51689	0.00215694	0.0331927	-2.08682
NOVA2	1.65468	3.70606	4.15239	0.000488537	0.01253	-0.596768
AHDC1	1.65776	3.89326	3.25577	0.00394076	0.0495743	-2.66162
RALYL	1.66106	3.34441	3.6192	0.00170038	0.0283461	-1.81582
NEURL1	1.67475	3.39345	4.10445	0.00054663	0.0135389	-0.710761
MCC	1.68382	4.23065	3.40694	0.0027824	0.0395643	-2.33032
SEZ6L2	1.68774	4.57016	7.0959	6.87e-07	6.35e-05	6.00892
GRAMD4	1.69092	2.95149	3.53253	0.00208001	0.0323373	-2.04805
RPH3A	1.69114	3.7099	3.5537	0.00198022	0.031302	-1.99319
ZNF703	1.70223	3.35386	3.97056	0.000748075	0.0163863	-1.03396
DSCAML1	1.71172	3.76489	3.90285	0.000876633	0.0183047	-1.18575
LHX2	1.71422	3.96739	3.26415	0.00386572	0.0490759	-2.64333
STXBP1	1.72549	5.33289	6.58974	1.98e-06	0.000150267	4.94281
FAM181B	1.72787	4.67292	3.49378	0.00227575	0.0344622	-2.10882
IGSF21	1.73129	4.58554	5.87523	9.36e-06	0.000531249	3.37024
KCNQ2	1.7364	3.68921	4.14928	0.000492114	0.0125973	-0.620085
RAB3A	1.78408	3.49948	6.16393	4.96e-06	0.000315997	3.98675
DPYSL4	1.79578	6.5012	9.72529	4.37e-09	7.88e-07	11.061
GFPT2	1.7981	2.77157	5.24485	3.87e-05	0.00175574	1.93539
DISP3	1.79912	4.16949	4.4659	0.000234523	0.00725673	0.116514
PTPRZ1	1.86675	3.22693	3.43235	0.00262368	0.0380571	-2.27145
GALNT17	1.88589	4.10123	3.84211	0.00101053	0.0200018	-1.32903
CADPS	1.89786	5.00289	5.63372	1.6e-05	0.000850146	2.83993
GRM8	1.90718	3.21603	3.38887	0.00290099	0.0405164	-2.36861
SORBS2	1.9098	3.14706	4.41587	0.000263616	0.00794413	0.0087826
MIR9-1HG	1.92865	3.86436	4.37136	0.000292539	0.0085275	-0.0904284
LRRN1	1.94709	4.06179	3.57966	0.00186426	0.0302167	-1.93146
SPTAN1	1.952	5.3337	4.5713	0.000183371	0.00608215	0.368283
NSG1	1.96715	3.19968	3.36485	0.00306631	0.0420246	-2.41263
TLE1	1.97224	3.50926	5.1866	4.42e-05	0.00191962	1.78995
NEUROD2	1.97374	3.14582	3.83651	0.00102387	0.0201817	-1.35229
SEMA3A	1.98939	3.62662	4.49482	0.000219203	0.00695123	0.199723
ZBTB40	1.99824	4.65081	4.63949	0.000156433	0.00538913	0.527737
CHRM3	2.00282	3.50693	4.03925	0.000636879	0.0148292	-0.872943
CA10	2.0164	3.98237	8.00017	1.13e-07	1.31e-05	7.83611
RPRML	2.02915	3.17466	4.04377	0.000630163	0.0147864	-0.865344
AOPEP	2.03748	2.47315	5.9436	8.05e-06	0.000476463	3.50789
STX3	2.06124	3.0877	3.59363	0.00180466	0.0295092	-1.90171
PRPF39	2.07536	5.79635	6.43039	2.79e-06	0.000193793	4.59495
THBS1	2.09796	3.656	4.11043	0.000539018	0.0133942	-0.7166
ASTN2	2.13533	3.51202	4.2818	0.000360769	0.010015	-0.308395
ZNF462	2.15145	4.21417	6.05578	6.29e-06	0.000387336	3.76635
NID2	2.19132	4.73133	5.53139	2.02e-05	0.00103053	2.59118
TSC1	2.2433	2.75056	6.30205	3.68e-06	0.000242223	4.28877
DNM1	2.24377	3.83208	3.84145	0.0010121	0.0200018	-1.33182
MYO10	2.24409	3.60242	3.95317	0.000779176	0.0168725	-1.06105
YPEL2	2.28631	3.88345	4.51172	0.000210724	0.00676726	0.226977
ROBO3	2.28736	3.2902	3.4753	0.00237535	0.0355435	-2.17548
PLXNA2	2.31212	3.07431	7.72136	1.95e-07	2.14e-05	7.24977
ST18	2.31326	4.58428	5.46288	2.36e-05	0.00116597	2.43359
EOMES	2.37901	4.77777	4.01783	0.00066966	0.0152068	-0.916652
EBF1	2.39375	5.79503	7.19566	5.6e-07	5.48e-05	6.20735
H3C6	2.42822	4.01651	6.91634	9.97e-07	8.64e-05	5.61866
CYP4F2	2.49974	3.93737	4.97288	7.22e-05	0.0028962	1.30559
CDH23	2.57225	4.04756	4.82191	0.000102393	0.00381345	0.972243
NRN1	2.60951	4.10872	5.48857	2.22e-05	0.00110896	2.49512
CDH18	2.61388	4.08581	3.93183	0.000819113	0.0175369	-1.10079
BARHL1	2.62113	6.40993	13.7594	9.48e-12	7.51e-09	17.0718
TRIM9	2.72336	3.84055	4.53227	0.000200853	0.00651634	0.292321
OTX2	2.7523	5.60978	5.06106	5.89e-05	0.00246159	1.51624
ADAMTS18	2.82241	3.31936	4.17907	0.000458927	0.012097	-0.550222
ADCY1	2.85214	4.46494	4.49637	0.000218413	0.00694068	0.196348
COX20	2.94365	6.42571	9.94933	3.29e-09	6.24e-07	11.3536
PLPPR4	2.97767	4.03708	8.40949	5.16e-08	6.41e-06	8.60291
ESRRG	3.22502	3.91185	4.21968	0.000417272	0.0112145	-0.462321
TMEM132B	3.3504	4.0879	6.37034	3.17e-06	0.000212711	4.45306
H4C6	3.3818	4.02045	5.50967	2.12e-05	0.0010679	2.53858
VSTM2A	3.39537	4.31004	6.01764	6.84e-06	0.00041116	3.68099
CA4	3.48718	3.74596	4.76664	0.000116398	0.00425723	0.825989
KCNIP4	3.49083	4.49981	6.67659	1.65e-06	0.000132262	5.1184
TRPM3	3.6529	3.90281	8.9856	1.78e-08	2.54e-06	9.67475
