# Supplementary material for: The transcription factor LHX2 mediates and enhances oncogenic BMP signaling in medulloblastoma
Source: Cell Death Differ. 2025 Mar 28;32(10):1915–29. doi: 10.1038/s41418-025-01488-6 (PMC12501261; doi:10.1038/s41418-025-01488-6)
Supplement: Supplementary file 4 — Supplementary Table S4 [file 41418_2025_1488_MOESM4_ESM.xlsx]

## Sheet: Description
Description of the included sheets
Name	Description
CHLA-01-MED_BMP_vs_Ctrl	Differentially expressed genes (DEGs) in CHLA-01-MED cells stimulated with BMP vs CHLA-01-MED control cells
CHLA-01R-MED_BMP_vs_Ctrl	Differentially expressed genes (DEGs) in CHLA-01R-MED cells stimulated with BMP vs CHLA-01R-MED control cells
D425_BMP_vs_Ctrl	Differentially expressed genes (DEGs) in D425 cells stimulated with BMP vs D425 control cells
MB002_BMP_vs_Ctrl	Differentially expressed genes (DEGs) in MB002 cells stimulated with BMP vs MB002 control cells
CHLA-01R-MED_LDN_vs_Ctrl	Differentially expressed genes (DEGs) in CHLA-01R-MED cells treated with BMP inhibitor (LDN) vs CHLA-01R-MED control cells
Common_DEGs_All_Cell_lines_Insi	Common Differentially expressed genes (DEGs) in all cells lines and In situ

## Sheet: CHLA-01-MED_BMP_vs_Ctrl
Geneid	Chr	Start	End	Strand	Length	gene_name	baseMean	log2FoldChange	lfcSE	stat	pvalue	padj	CHLA01_1	CHLA01_2	CHLA01_3	CPM_BMP_1	CPM_BMP_2	CPM_BMP_3
ENSG00000101144.12	chr20;chr20;chr20;chr20;chr20;chr20;chr20;chr20;chr20;chr20;chr20;chr20;chr20;chr20;chr20;chr20;chr20;chr20;chr20;chr20;chr20;chr20;chr20;chr20;chr20;chr20;chr20;chr20;chr20;chr20;chr20;chr20;chr20;chr20;chr20;chr20;chr20;chr20;chr20;chr20;chr20;chr20	57168748;57170531;57170917;57171039;57172996;57173200;57173200;57173200;57173200;57173220;57174931;57174931;57174931;57174931;57174931;57177696;57183722;57183722;57183722;57183722;57183722;57187050;57202474;57202474;57202475;57202475;57202475;57202475;57202475;57224575;57224760;57225855;57228229;57228229;57228229;57228229;57228229;57243864;57265705;57265705;57265705;57265705	57171108;57171108;57171108;57171108;57173310;57173310;57173310;57173589;57173310;57173310;57175007;57175007;57175007;57175007;57175007;57178037;57183919;57183919;57183919;57183919;57183919;57187156;57202623;57202623;57202623;57202623;57202623;57202623;57202623;57224685;57224840;57225962;57228421;57228421;57228421;57228421;57228421;57244034;57266629;57265778;57266342;57266628	-;-;-;-;-;-;-;-;-;-;-;-;-;-;-;-;-;-;-;-;-;-;-;-;-;-;-;-;-;-;-;-;-;-;-;-;-;-;-;-;-;-	5418	BMP7	1378.55	4.28563	0.10358	41.375	0	0	291.563	320.918	274.529	633.788	513.511	611.518
ENSG00000108387.14	chr17;chr17;chr17;chr17;chr17;chr17;chr17;chr17;chr17;chr17;chr17;chr17;chr17;chr17;chr17;chr17;chr17;chr17;chr17;chr17;chr17;chr17;chr17;chr17;chr17;chr17;chr17;chr17;chr17;chr17;chr17;chr17;chr17;chr17;chr17;chr17;chr17;chr17;chr17;chr17;chr17;chr17;chr17;chr17;chr17;chr17;chr17;chr17;chr17;chr17;chr17;chr17;chr17;chr17;chr17;chr17;chr17;chr17;chr17;chr17;chr17;chr17;chr17;chr17;chr17;chr17;chr…	58520250;58520250;58520255;58520256;58520256;58520256;58520256;58520256;58520256;58520258;58520299;58520359;58520359;58520426;58520743;58520743;58520743;58520743;58520743;58520743;58520743;58520743;58520743;58520743;58520743;58520743;58520743;58520743;58520998;58520998;58520998;58520998;58520998;58520998;58520998;58520998;58520998;58520998;58521254;58521254;58521254;58521254;58521254;58521254;585…	58520485;58520485;58520485;58520485;58520485;58520485;58520485;58520485;58520485;58520485;58520485;58520485;58520485;58520485;58520842;58521160;58521160;58521160;58522101;58520789;58520842;58520842;58520842;58520842;58520842;58520842;58520842;58520842;58521160;58521160;58521160;58521160;58521160;58521160;58521160;58521160;58521160;58521160;58521350;58521350;58521350;58521350;58521350;58521350;585…	-;-;-;-;-;-;-;-;-;-;-;-;-;-;-;-;-;-;-;-;-;-;-;-;-;-;-;-;-;-;-;-;-;-;-;-;-;-;-;-;-;-;-;-;-;-;-;-;-;-;-;-;-;-;-;-;-;-;-;-;-;-;-;-;-;-;-;-;-;-;-;-;-;-;-;-;-;-;-;-;-;-;-;-;-;-;-;-;-;-;-;-;-;-;-;-;-;-;-;-;-;-;-;-;-;-;-;-;-;-;-;-;-;-;-;-;-;-;-;-;-;-;-;-;-;-;-;-;-;-;-;-;-;-;-;-;-;-;-;-;-;-;-;-;-;-;-;-;-;-;-;-;-;-;-;-;-;-;-;-;-;-;-;-;-;-;-;-;-;-;-;-;-;-;-;-;-;-;-;-;-;-;-;-;-;-;-;-;-;-;-;-;-;-;-;-;-;-;-;-…	8012	SEPT4	2953.33	-3.10439	0.0793379	-39.1287	0	0	5991.22	5904.54	5615.28	2970.99	2382.23	2716.66
ENSG00000120693.13	chr13;chr13;chr13;chr13;chr13;chr13;chr13;chr13;chr13;chr13;chr13;chr13;chr13;chr13;chr13;chr13;chr13;chr13;chr13;chr13;chr13	36844831;36844831;36844831;36853419;36853419;36853419;36865537;36865537;36865537;36867273;36867273;36872658;36872658;36872658;36879278;36879278;36879278;36879462;36920116;36920116;36920635	36848819;36848819;36848819;36853675;36853675;36853675;36865758;36865758;36865758;36867383;36867383;36872915;36872915;36872915;36879829;36879875;36879875;36879875;36920238;36920272;36920765	-;-;-;-;-;-;-;-;-;-;-;-;-;-;-;-;-;-;-;-;-	5723	SMAD9	2162.95	3.98754	0.0990409	40.2615	0	0	113.386	147.916	107.187	1794.58	1370.65	1686.64
ENSG00000236256.9	chrX;chrX;chrX;chrX;chrX;chrX;chrX;chrX;chrX;chrX;chrX;chrX;chrX;chrX;chrX	97431286;97442057;97442679;97453979;97528365;97533173;97533312;97533312;97564380;97564380;97602811;97602830;97617112;97617112;97642472	97431776;97442119;97442811;97454018;97529066;97533429;97533429;97533429;97564505;97564533;97603011;97603011;97617259;97617261;97642589	-;-;-;-;-;-;-;-;-;-;-;-;-;-;-	2309	DIAPH2-AS1	8316.06	-5.93943	0.101704	-58.3993	0	0	2097.63	2029.31	2092.33	612.951	746.457	620.538
ENSG00000102104.8	chrX;chrX;chrX;chrX;chrX;chrX;chrX;chrX;chrX;chrX;chrX	18639910;18641924;18644430;18644430;18647191;18647191;18647451;18650066;18656653;18657640;18672017	18642156;18642156;18644625;18644625;18647332;18647332;18647653;18650537;18656758;18657665;18672109	-;-;-;-;-;-;-;-;-;-;-	3485	RS1	1240.27	-4.50706	0.12097	-37.2576	7.98e-304	2.75e-300	80.9897	72.6606	61.2496	36.4645	32.1749	49.6069
ENSG00000119906.11	chr10;chr10;chr10;chr10;chr10;chr10;chr10;chr10;chr10;chr10;chr10;chr10;chr10;chr10;chr10;chr10;chr10;chr10;chr10;chr10;chr10;chr10;chr10;chr10;chr10;chr10;chr10;chr10;chr10;chr10;chr10;chr10;chr10;chr10;chr10;chr10;chr10;chr10;chr10;chr10;chr10;chr10;chr10;chr10;chr10;chr10;chr10;chr10	100912569;100912963;100912979;100912996;100915999;100915999;100915999;100916570;100916570;100916570;100918384;100918384;100918384;100923975;100923975;100923975;100925949;100925949;100925949;100929317;100929317;100929830;100929830;100930976;100930976;100937402;100937402;100938595;100938595;100943654;100944026;100944026;100945330;100945330;100945330;100947039;100947039;100947760;100947760;100950076…	100913250;100913250;100913250;100913886;100916042;100916042;100916042;100917300;100917300;100917300;100918441;100918441;100918441;100924972;100924972;100924972;100926760;100926019;100926019;100929439;100929439;100929997;100929997;100931078;100931078;100937477;100937477;100938736;100938736;100944128;100944128;100944128;100945356;100945506;100945506;100947136;100947136;100947847;100947847;100950207…	+;+;+;+;+;+;+;+;+;+;+;+;+;+;+;+;+;+;+;+;+;+;+;+;+;+;+;+;+;+;+;+;+;+;+;+;+;+;+;+;+;+;+;+;+;+;+;+	9131	FAM178A	3289.5	2.60007	0.0738034	35.2296	7.03e-272	2.02e-268	1680.54	1741.26	1675.61	5922.88	5190.45	5602.88
ENSG00000116703.13	chr1;chr1;chr1;chr1;chr1;chr1;chr1	186443566;186443582;186446426;186446426;186448628;186449399;186461059	186444506;186444506;186446577;186446577;186448724;186449483;186461122	-;-;-;-;-;-;-	1339	PDC	4417.12	-3.29489	0.0938737	-35.0991	6.95e-270	1.71e-266	0	0	0	0	0	0
ENSG00000163492.13	chr2;chr2;chr2;chr2;chr2;chr2;chr2;chr2;chr2;chr2;chr2;chr2;chr2;chr2;chr2;chr2;chr2;chr2;chr2;chr2;chr2;chr2;chr2;chr2;chr2;chr2;chr2;chr2;chr2;chr2;chr2;chr2;chr2;chr2;chr2;chr2;chr2;chr2;chr2;chr2;chr2;chr2;chr2;chr2;chr2;chr2;chr2;chr2;chr2;chr2;chr2;chr2;chr2;chr2;chr2;chr2;chr2;chr2;chr2;chr2;chr2;chr2;chr2;chr2;chr2;chr2;chr2;chr2;chr2;chr2;chr2;chr2;chr2;chr2;chr2;chr2;chr2;chr2;chr2;chr2…	178829757;178830269;178833081;178835756;178836894;178836894;178836894;178845626;178845626;178845626;178850049;178850049;178853441;178853441;178855347;178855347;178856257;178856257;178856257;178865767;178865767;178865767;178868026;178868026;178868026;178869117;178869117;178869117;178871427;178871427;178871427;178872133;178872133;178872133;178872133;178873021;178877964;178877964;178877964;178877964…	178834440;178830795;178834440;178837744;178837137;178837744;178837744;178845742;178845742;178845742;178850161;178850161;178853624;178853624;178855541;178855541;178856397;178856397;178856397;178865916;178865916;178865916;178868205;178868205;178868205;178869305;178869305;178869305;178871552;178871552;178871552;178872312;178872312;178872312;178872312;178878143;178878143;178878143;178878143;178878143…	-;-;-;-;-;-;-;-;-;-;-;-;-;-;-;-;-;-;-;-;-;-;-;-;-;-;-;-;-;-;-;-;-;-;-;-;-;-;-;-;-;-;-;-;-;-;-;-;-;-;-;-;-;-;-;-;-;-;-;-;-;-;-;-;-;-;-;-;-;-;-;-;-;-;-;-;-;-;-;-;-;-;-;-;-;-;-	15446	CCDC141	1274.26	2.80268	0.08934	31.3709	5.04e-216	1.09e-212	1882	1860.63	1910.77	4194.29	3725.85	4171.49
ENSG00000227051.5	chr14;chr14;chr14;chr14;chr14;chr14;chr14;chr14;chr14;chr14;chr14	96039324;96039362;96039372;96039384;96040275;96051124;96086511;96086511;96086511;96086511;96093522	96039527;96039527;96039527;96039527;96040367;96051222;96086809;96094080;96086762;96086807;96093887	+;+;+;+;+;+;+;+;+;+;+	7966	C14orf132	2597.07	2.62538	0.0871975	30.1084	3.76e-199	7.21e-196	213.61	215.387	181.561	1630.48	1371.94	1606.36
ENSG00000164683.16	chr8;chr8;chr8;chr8;chr8;chr8;chr8;chr8;chr8;chr8;chr8;chr8;chr8;chr8;chr8;chr8;chr8;chr8;chr8;chr8;chr8;chr8;chr8;chr8;chr8	79764010;79764013;79764494;79764720;79765431;79766203;79766367;79766651;79766651;79766651;79766767;79766934;79766997;79767009;79767009;79767010;79767219;79767219;79767219;79767219;79767219;79767575;79767575;79767575;79767575	79765771;79765771;79765771;79765771;79765771;79766475;79766493;79766732;79766732;79766732;79767092;79767092;79767092;79767092;79767092;79767294;79767294;79767294;79767294;79767472;79767760;79767863;79767784;79767857;79767857	-;-;-;-;-;-;-;-;-;-;-;-;-;-;-;-;-;-;-;-;-;-;-;-;-	3232	HEY1	749.668	3.61203	0.12185	29.6433	4.13e-193	7.13e-190	962.765	927.288	880.463	2481.32	1812.09	2307.17
ENSG00000136504.11	chr17;chr17;chr17;chr17;chr17;chr17;chr17;chr17;chr17;chr17;chr17;chr17;chr17;chr17;chr17;chr17;chr17;chr17;chr17;chr17;chr17;chr17;chr17;chr17;chr17;chr17;chr17;chr17;chr17;chr17;chr17;chr17;chr17;chr17;chr17;chr17;chr17;chr17;chr17;chr17;chr17;chr17;chr17;chr17;chr17;chr17;chr17;chr17;chr17;chr17;chr17;chr17;chr17;chr17;chr17;chr17;chr17;chr17;chr17;chr17;chr17;chr17;chr17;chr17;chr17;chr17;chr…	49788555;49788681;49788682;49788693;49788706;49788714;49789312;49789653;49791886;49791886;49791886;49791886;49791886;49791886;49791886;49791886;49796750;49796750;49796750;49796750;49796750;49796750;49798319;49798319;49798319;49798319;49805363;49805363;49805363;49805363;49805363;49805363;49809119;49809119;49811476;49811476;49811476;49811476;49811476;49811476;49811566;49814952;49815031;49815332;498…	49788849;49788849;49788849;49788849;49788849;49788849;49789373;49789965;49792033;49792033;49792033;49792033;49792033;49792033;49792033;49792033;49796926;49796926;49796926;49796926;49796926;49796926;49798558;49798558;49798558;49798494;49805445;49805445;49805445;49805445;49805445;49805445;49809208;49809208;49811574;49811574;49811574;49811574;49811574;49811574;49811574;49815074;49815074;49815612;498…	+;+;+;+;+;+;+;+;+;+;+;+;+;+;+;+;+;+;+;+;+;+;+;+;+;+;+;+;+;+;+;+;+;+;+;+;+;+;+;+;+;+;+;+;+;+;+;+;+;+;+;+;+;+;+;+;+;+;+;+;+;+;+;+;+;+;+;+;+;+;+;+;+;+;+;+;+;+;+;+;+;+;+;+;+;+;+;+;+;+;+;+;+;+;+;+;+;+;+;+;+;+;+;+;+;+;+;+;+;+;+;+;+;+;+;+;+;+;+;+;+;+;+;+;+;+;+;+;+;+;+;+;+;+;+;+;+;+;+;+;+	11749	KAT7	4682.69	2.10432	0.0722007	29.1455	9.54e-187	1.5e-183	1876.94	1742.99	1550.93	1823.23	1504.5	1816.52
ENSG00000078549.14	chr7;chr7;chr7;chr7;chr7;chr7;chr7;chr7;chr7;chr7;chr7;chr7;chr7;chr7;chr7;chr7;chr7;chr7;chr7;chr7;chr7;chr7;chr7;chr7;chr7;chr7;chr7;chr7;chr7;chr7;chr7;chr7;chr7;chr7;chr7;chr7;chr7;chr7;chr7;chr7;chr7;chr7;chr7;chr7;chr7;chr7;chr7;chr7;chr7;chr7;chr7;chr7;chr7;chr7;chr7;chr7;chr7;chr7;chr7;chr7;chr7;chr7;chr7;chr7;chr7;chr7;chr7;chr7;chr7;chr7;chr7;chr7;chr7;chr7;chr7;chr7;chr7;chr7;chr7;chr7…	31052461;31052461;31052527;31056931;31063194;31063194;31063194;31063194;31063194;31063239;31064831;31064831;31064831;31064831;31064831;31064831;31077991;31077991;31077991;31077991;31077991;31077991;31080613;31080613;31080613;31080613;31081713;31081713;31081713;31081713;31084141;31084141;31084141;31084141;31084141;31084737;31084737;31084737;31084737;31084737;31085310;31085310;31085310;31085310;310…	31052678;31052678;31052678;31057103;31063315;31063315;31063315;31063315;31063315;31063315;31064936;31064936;31064936;31064936;31064936;31064936;31078098;31078098;31078098;31078098;31078055;31078098;31080633;31080633;31080633;31080633;31081754;31081754;31081754;31081754;31084250;31084250;31084250;31084250;31084250;31084834;31084834;31084834;31084834;31084834;31085442;31085442;31085442;31085442;310…	+;+;+;+;+;+;+;+;+;+;+;+;+;+;+;+;+;+;+;+;+;+;+;+;+;+;+;+;+;+;+;+;+;+;+;+;+;+;+;+;+;+;+;+;+;+;+;+;+;+;+;+;+;+;+;+;+;+;+;+;+;+;+;+;+;+;+;+;+;+;+;+;+;+;+;+;+;+;+;+;+;+;+;+;+;+;+;+;+;+	6832	ADCYAP1R1	4410.93	2.22508	0.0771366	28.846	5.69e-183	8.18e-180	27.334	38.0603	26.2498	111.998	91.3766	106.429
ENSG00000118194.18	chr1;chr1;chr1;chr1;chr1;chr1;chr1;chr1;chr1;chr1;chr1;chr1;chr1;chr1;chr1;chr1;chr1;chr1;chr1;chr1;chr1;chr1;chr1;chr1;chr1;chr1;chr1;chr1;chr1;chr1;chr1;chr1;chr1;chr1;chr1;chr1;chr1;chr1;chr1;chr1;chr1;chr1;chr1;chr1;chr1;chr1;chr1;chr1;chr1;chr1;chr1;chr1;chr1;chr1;chr1;chr1;chr1;chr1;chr1;chr1;chr1;chr1;chr1;chr1;chr1;chr1;chr1;chr1;chr1;chr1;chr1;chr1;chr1;chr1;chr1;chr1;chr1;chr1;chr1;chr1…	201359008;201359008;201359008;201359008;201359008;201359009;201359009;201359009;201359009;201359015;201359019;201359024;201359034;201359245;201359623;201359623;201359623;201359623;201359623;201359623;201359623;201359623;201359623;201359623;201359623;201359623;201359623;201359623;201360453;201360827;201361012;201361279;201361279;201361279;201361279;201361279;201361279;201361279;201361279;201361279…	201359255;201359255;201359255;201359255;201359255;201359255;201359255;201359255;201359255;201359255;201359255;201359255;201359255;201359255;201359663;201359663;201359663;201359663;201359663;201359663;201359663;201359663;201359663;201359663;201359663;201359663;201359663;201359663;201361369;201361369;201361166;201361369;201361369;201361369;201361369;201361369;201361369;201361369;201361357;201361369…	-;-;-;-;-;-;-;-;-;-;-;-;-;-;-;-;-;-;-;-;-;-;-;-;-;-;-;-;-;-;-;-;-;-;-;-;-;-;-;-;-;-;-;-;-;-;-;-;-;-;-;-;-;-;-;-;-;-;-;-;-;-;-;-;-;-;-;-;-;-;-;-;-;-;-;-;-;-;-;-;-;-;-;-;-;-;-;-;-;-;-;-;-;-;-;-;-;-;-;-;-;-;-;-;-;-;-;-;-;-;-;-;-;-;-;-;-;-;-;-;-;-;-;-;-;-;-;-;-;-;-;-;-;-;-;-;-;-;-;-;-;-;-;-;-;-;-;-;-;-;-;-;-;-;-;-;-;-;-;-;-;-;-;-;-;-;-;-;-;-;-;-;-;-;-;-;-;-;-;-;-;-;-;-;-;-;-;-;-;-;-;-;-;-;-;-;-;-;-;-…	7259	TNNT2	1712.42	-2.39265	0.0839588	-28.4979	1.25e-178	1.65e-175	1173.34	1247.34	1081.71	413.265	454.309	398.659
ENSG00000180537.12	chr6;chr6;chr6;chr6;chr6;chr6;chr6;chr6;chr6;chr6;chr6;chr6;chr6;chr6;chr6;chr6;chr6;chr6;chr6;chr6;chr6;chr6;chr6	13924446;13924446;13924867;13924867;13924896;13924955;13925193;13925193;13961480;13961480;13974210;13974210;13974210;13974210;13974210;13976909;13976909;13976909;13976909;13976909;13976909;13976909;13976909	13924572;13924572;13925023;13925023;13925023;13925023;13925366;13925366;13961562;13961562;13974364;13974364;13974364;13974364;13974364;13977367;13977606;13980008;13980008;13980008;13980302;13977158;13977272	+;+;+;+;+;+;+;+;+;+;+;+;+;+;+;+;+;+;+;+;+;+;+	4090	RNF182	826.916	3.35687	0.118202	28.3996	2.05e-177	2.52e-174	715.747	669.516	604.84	2233.89	1805.65	1987.89
ENSG00000113319.11	chr5;chr5;chr5;chr5;chr5;chr5;chr5;chr5;chr5;chr5;chr5;chr5;chr5;chr5;chr5;chr5;chr5;chr5;chr5;chr5;chr5;chr5;chr5;chr5;chr5;chr5;chr5;chr5;chr5;chr5;chr5;chr5;chr5;chr5;chr5;chr5;chr5;chr5;chr5;chr5;chr5;chr5;chr5;chr5;chr5;chr5;chr5;chr5;chr5;chr5;chr5;chr5;chr5;chr5;chr5;chr5;chr5;chr5;chr5;chr5;chr5;chr5;chr5;chr5;chr5;chr5;chr5;chr5;chr5;chr5;chr5	80960672;80960689;81019407;81042877;81042877;81042877;81068032;81068032;81068032;81070024;81070492;81070492;81070492;81073199;81073199;81073199;81073199;81080121;81080121;81080121;81080596;81080596;81080596;81085802;81085802;81085802;81086835;81086835;81086835;81087128;81092801;81092801;81092916;81094296;81094296;81094296;81094856;81094856;81094856;81096087;81108996;81108996;81112610;81112610;811…	80961026;80961026;81019585;81042983;81042983;81042983;81068179;81068179;81068179;81070581;81070581;81070581;81070581;81073222;81073452;81073452;81073452;81080200;81080200;81080200;81080789;81080789;81080789;81085911;81085911;81085911;81086953;81086953;81086953;81088564;81092961;81092961;81092961;81094362;81094362;81094362;81094992;81094992;81094992;81096506;81109078;81109078;81112858;81112858;811…	+;+;+;+;+;+;+;+;+;+;+;+;+;+;+;+;+;+;+;+;+;+;+;+;+;+;+;+;+;+;+;+;+;+;+;+;+;+;+;+;+;+;+;+;+;+;+;+;+;+;+;+;+;+;+;+;+;+;+;+;+;+;+;+;+;+;+;+;+;+;+	10702	RASGRF2	2284.61	2.08215	0.0741898	28.0652	2.6e-173	3e-170	877.726	794.077	779.839	2154.01	1541.82	1977.06
ENSG00000137070.17	chr9;chr9;chr9;chr9;chr9;chr9;chr9;chr9;chr9;chr9;chr9;chr9;chr9;chr9;chr9;chr9;chr9;chr9;chr9;chr9;chr9;chr9;chr9;chr9;chr9;chr9;chr9;chr9;chr9;chr9;chr9;chr9;chr9;chr9;chr9;chr9;chr9;chr9;chr9;chr9;chr9;chr9;chr9;chr9;chr9;chr9;chr9;chr9;chr9;chr9;chr9;chr9;chr9;chr9;chr9;chr9;chr9;chr9;chr9;chr9;chr9;chr9;chr9;chr9;chr9;chr9;chr9;chr9;chr9;chr9;chr9;chr9;chr9;chr9;chr9;chr9;chr9;chr9;chr9;chr9…	34650702;34652162;34652192;34652200;34653864;34653935;34653942;34653946;34655035;34655084;34655131;34655218;34655218;34655218;34655218;34655218;34655218;34655218;34655218;34655218;34655218;34655218;34655412;34655605;34655605;34655605;34655605;34655605;34655605;34655605;34655605;34655605;34655605;34656739;34656739;34656739;34656739;34656739;34656739;34656739;34656739;34656739;34656739;34656739;346…	34652057;34652233;34652233;34652233;34654019;34653999;34653999;34653999;34655070;34655317;34655317;34655317;34655317;34655665;34655317;34655317;34655317;34655317;34655317;34655317;34655317;34655317;34655665;34655665;34655665;34655665;34655665;34655937;34655665;34655665;34655665;34655665;34655665;34656908;34656908;34656908;34656908;34656908;34656908;34656950;34656820;34656908;34656908;34656908;346…	+;+;+;+;+;+;+;+;+;+;+;+;+;+;+;+;+;+;+;+;+;+;+;+;+;+;+;+;+;+;+;+;+;+;+;+;+;+;+;+;+;+;+;+;+;+;+;+;+;+;+;+;+;+;+;+;+;+;+;+;+;+;+;+;+;+;+;+;+;+;+;+;+;+;+;+;+;+;+;+;+;+;+;+;+;+;+;+;+;+;+;+;+;+;+;+;+;+;+;+;+;+;+;+;+;+;+;+;+;+;+;+;+;+;+;+	4271	IL11RA	661.609	3.41909	0.121945	28.0379	5.6e-173	6.04e-170	189.313	181.652	166.249	250.911	310.166	339.131
ENSG00000117318.8	chr1;chr1;chr1;chr1;chr1;chr1;chr1	23557918;23557934;23558445;23558935;23558935;23559127;23559127	23558415;23558415;23559019;23559019;23559075;23559443;23559794	-;-;-;-;-;-;-	1797	ID3	1569.91	8.80126	0.315778	27.8717	5.88e-171	5.97e-168	93.1382	65.7406	76.562	1662.61	1683.39	1797.58
ENSG00000105612.8	chr19;chr19;chr19;chr19;chr19;chr19;chr19;chr19;chr19;chr19;chr19;chr19;chr19;chr19;chr19	12875211;12875936;12876254;12878038;12878382;12878382;12878382;12878670;12878670;12880802;12880802;12880972;12880972;12881290;12881290	12876363;12876363;12876363;12878579;12878680;12878579;12878579;12878834;12878834;12880880;12880880;12881152;12881152;12881466;12881468	-;-;-;-;-;-;-;-;-;-;-;-;-;-;-	2389	DNASE2	1177.19	2.53574	0.0938289	27.0251	7.49e-161	7.17e-158	433.295	370.223	387.185	696.299	747.744	731.477
ENSG00000112305.14	chr6;chr6;chr6;chr6;chr6;chr6;chr6;chr6;chr6;chr6;chr6;chr6;chr6;chr6;chr6;chr6;chr6;chr6;chr6;chr6;chr6;chr6;chr6;chr6;chr6;chr6;chr6;chr6;chr6;chr6;chr6;chr6;chr6;chr6;chr6;chr6;chr6;chr6;chr6;chr6;chr6;chr6;chr6;chr6;chr6;chr6;chr6;chr6;chr6;chr6	70667776;70667776;70667776;70668530;70732378;70732378;70732378;70732378;70754980;70754980;70754980;70754980;70772929;70773350;70773350;70773350;70773350;70773389;70791689;70791689;70791689;70791689;70798657;70798657;70798657;70798657;70798657;70836941;70836941;70836941;70836941;70836941;70837781;70852540;70852540;70852540;70852540;70856859;70856859;70856859;70856859;70857922;70857922;70857922;708…	70668141;70668141;70668141;70668716;70732511;70732511;70732511;70732511;70755065;70755065;70755065;70755065;70773425;70773425;70773425;70773425;70773425;70773425;70791769;70791769;70791769;70791769;70798737;70798737;70798737;70798737;70798737;70837028;70837028;70837028;70837028;70837028;70837912;70852664;70852664;70852664;70852664;70857030;70857030;70857030;70857030;70858229;70858229;70858229;708…	+;+;+;+;+;+;+;+;+;+;+;+;+;+;+;+;+;+;+;+;+;+;+;+;+;+;+;+;+;+;+;+;+;+;+;+;+;+;+;+;+;+;+;+;+;+;+;+;+;+	4161	SMAP1	5462.25	1.76615	0.0658691	26.8131	2.28e-158	2.07e-155	866.59	785.427	728.433	969.783	827.537	956.963
ENSG00000181965.5	chr5	135534282	135535949	-	1668	NEUROG1	497.755	5.6876	0.213317	26.6626	1.28e-156	1.1e-153	95.1629	92.5558	94.0619	464.488	334.619	511.402
ENSG00000107779.11	chr10;chr10;chr10;chr10;chr10;chr10;chr10;chr10;chr10;chr10;chr10;chr10;chr10;chr10;chr10;chr10;chr10	86756650;86838865;86838939;86843406;86875867;86875867;86890062;86890062;86892127;86899794;86900027;86912240;86917134;86919172;86921520;86923376;86923594	86756919;86838979;86838979;86843510;86876085;86876085;86890117;86890224;86892229;86899890;86900126;86912384;86917326;86919469;86921695;86923506;86932838	+;+;+;+;+;+;+;+;+;+;+;+;+;+;+;+;+	11360	BMPR1A	5804.65	2.04018	0.0766504	26.6167	4.35e-156	3.57e-153	1594.49	1400.45	1510.46	2596.79	2303.72	2445.17
ENSG00000168874.12	chr2;chr2;chr2;chr2;chr2;chr2;chr2;chr2;chr2;chr2;chr2;chr2;chr2;chr2;chr2	85751344;85753894;85754647;85760749;85763991;85763991;85763991;85763991;85772618;85780373;85780965;85781034;85786885;85786885;85786885	85751862;85754957;85754957;85760902;85764182;85764182;85764182;85764182;85775213;85780538;85781167;85781166;85788039;85788066;85788066	+;+;+;+;+;+;+;+;+;+;+;+;+;+;+	6076	ATOH8	683.759	3.02318	0.117888	25.6445	4.86e-145	3.81e-142	132.621	134.076	114.843	132.835	119.69	117.253
ENSG00000107105.14	chr9;chr9;chr9;chr9;chr9;chr9;chr9;chr9;chr9;chr9;chr9;chr9;chr9;chr9;chr9;chr9;chr9;chr9;chr9;chr9;chr9;chr9;chr9;chr9;chr9;chr9;chr9;chr9;chr9;chr9;chr9;chr9;chr9;chr9;chr9;chr9;chr9;chr9;chr9;chr9;chr9;chr9;chr9;chr9;chr9;chr9	23690104;23690104;23690107;23690107;23691811;23693448;23693448;23693448;23693448;23701379;23701379;23701379;23701379;23701379;23701415;23701523;23704918;23704918;23704918;23704918;23704918;23704918;23704918;23731022;23731022;23731022;23731022;23731022;23731022;23731022;23735237;23762006;23762006;23762006;23762006;23762006;23762006;23765009;23765045;23779237;23821227;23821227;23821605;23825806;238…	23692884;23692887;23692884;23692884;23692884;23693486;23693486;23693486;23693486;23701604;23701604;23701604;23701604;23701604;23701604;23701604;23705071;23705071;23705071;23705071;23705071;23705071;23705071;23731125;23731125;23731125;23731125;23731125;23731125;23731125;23735565;23762249;23762249;23762249;23762246;23762249;23762249;23765099;23765099;23779375;23821275;23821480;23821848;23826174;238…	-;-;-;-;-;-;-;-;-;-;-;-;-;-;-;-;-;-;-;-;-;-;-;-;-;-;-;-;-;-;-;-;-;-;-;-;-;-;-;-;-;-;-;-;-;-	5140	ELAVL2	2190.89	-2.09422	0.0825672	-25.3638	6.33e-142	4.75e-139	656.017	663.461	668.277	445.388	462.031	409.483
ENSG00000125968.8	chr20;chr20;chr20	31605283;31605283;31606053	31605813;31606515;31606515	+;+;+	1233	ID1	3952.63	11.2005	0.442584	25.3071	2.67e-141	1.92e-138	71.8784	89.0958	90.7807	1791.97	1416.98	1792.16
ENSG00000173826.14	chr17;chr17;chr17;chr17;chr17;chr17;chr17;chr17;chr17;chr17;chr17;chr17;chr17;chr17;chr17;chr17;chr17;chr17;chr17;chr17;chr17;chr17;chr17;chr17;chr17;chr17;chr17;chr17;chr17;chr17;chr17;chr17;chr17;chr17;chr17;chr17;chr17;chr17;chr17;chr17;chr17;chr17;chr17;chr17;chr17;chr17;chr17;chr17;chr17;chr17;chr17;chr17;chr17;chr17;chr17;chr17;chr17;chr17;chr17;chr17;chr17;chr17;chr17;chr17;chr17;chr17;chr…	63523334;63523334;63523357;63523359;63523361;63523403;63524139;63524139;63524139;63524139;63524139;63524139;63530091;63530091;63530091;63530091;63530091;63530091;63530337;63530337;63530337;63530337;63530337;63530337;63533886;63533886;63533886;63533886;63533886;63533886;63535669;63535669;63535669;63535669;63535669;63535669;63535983;63535983;63538065;63538065;63538065;63538065;63538065;63538410;635…	63523489;63523489;63523489;63523489;63523489;63523489;63524369;63524369;63524236;63524369;63524369;63524369;63530252;63530252;63530252;63530252;63530252;63530252;63530542;63530542;63530542;63530542;63530542;63530542;63534311;63534311;63534311;63534311;63534311;63534311;63535823;63535823;63536068;63536068;63536068;63536213;63536068;63536068;63538264;63538264;63538264;63538264;63538264;63538662;635…	+;+;+;+;+;+;+;+;+;+;+;+;+;+;+;+;+;+;+;+;+;+;+;+;+;+;+;+;+;+;+;+;+;+;+;+;+;+;+;+;+;+;+;+;+;+;+;+;+;+;+;+;+;+;+;+;+;+;+;+;+;+;+;+;+;+;+;+;+;+;+;+;+;+;+	4211	KCNH6	1217.43	2.44583	0.0979478	24.9708	1.27e-137	8.77e-135	645.893	640.106	582.965	743.182	837.833	883.905
ENSG00000053438.8	chr20;chr20;chr20;chr20;chr20	37521215;37521219;37522358;37522667;37522667	37521403;37521403;37522438;37523690;37523693	+;+;+;+;+	1297	NNAT	17726.7	1.87279	0.0765225	24.4738	2.81e-132	1.86e-129	10247.2	10624	9692.75	34868.8	32316.4	34441.6
ENSG00000066468.20	chr10;chr10;chr10;chr10;chr10;chr10;chr10;chr10;chr10;chr10;chr10;chr10;chr10;chr10;chr10;chr10;chr10;chr10;chr10;chr10;chr10;chr10;chr10;chr10;chr10;chr10;chr10;chr10;chr10;chr10;chr10;chr10;chr10;chr10;chr10;chr10;chr10;chr10;chr10;chr10;chr10;chr10;chr10;chr10;chr10;chr10;chr10;chr10;chr10;chr10;chr10;chr10;chr10;chr10;chr10;chr10;chr10;chr10;chr10;chr10;chr10;chr10;chr10;chr10;chr10;chr10;chr…	121478334;121478334;121478334;121478341;121478364;121479072;121479218;121479227;121479619;121479785;121479855;121479857;121479857;121479857;121480226;121481835;121481856;121483698;121483698;121483698;121483698;121483698;121483698;121483698;121483698;121483698;121483698;121483698;121483698;121483698;121483698;121483698;121483718;121485395;121485395;121485395;121485395;121485395;121485395;121485395…	121479670;121480021;121480021;121480021;121480021;121480021;121480021;121480021;121480021;121480021;121480021;121480021;121480021;121480021;121480485;121482177;121482177;121483803;121483803;121483803;121483803;121483803;121483803;121483803;121483803;121483803;121483803;121483803;121483803;121483803;121483803;121483803;121483803;121485532;121485532;121485532;121485532;121485532;121485532;121485532…	-;-;-;-;-;-;-;-;-;-;-;-;-;-;-;-;-;-;-;-;-;-;-;-;-;-;-;-;-;-;-;-;-;-;-;-;-;-;-;-;-;-;-;-;-;-;-;-;-;-;-;-;-;-;-;-;-;-;-;-;-;-;-;-;-;-;-;-;-;-;-;-;-;-;-;-;-;-;-;-;-;-;-;-;-;-;-;-;-;-;-;-;-;-;-;-;-;-;-;-;-;-;-;-;-;-;-;-;-;-;-;-;-;-;-;-;-;-;-;-;-;-;-;-;-;-;-;-;-;-;-;-;-;-;-;-;-;-;-;-;-;-;-;-;-;-;-;-;-;-;-;-;-;-;-;-;-;-;-;-;-;-;-;-;-;-;-;-;-;-;-;-;-;-;-;-;-;-;-;-;-;-;-;-;-;-;-;-;-;-;-;-;-;-;-;-;-;-;-;-…	7486	FGFR2	884.606	2.7874	0.115783	24.0744	4.64e-128	2.96e-125	380.652	382.333	388.279	1380.44	1239.38	1552.25
ENSG00000204580.11	chr6;chr6;chr6;chr6;chr6;chr6;chr6;chr6;chr6;chr6;chr6;chr6;chr6;chr6;chr6;chr6;chr6;chr6;chr6;chr6;chr6;chr6;chr6;chr6;chr6;chr6;chr6;chr6;chr6;chr6;chr6;chr6;chr6;chr6;chr6;chr6;chr6;chr6;chr6;chr6;chr6;chr6;chr6;chr6;chr6;chr6;chr6;chr6;chr6;chr6;chr6;chr6;chr6;chr6;chr6;chr6;chr6;chr6;chr6;chr6;chr6;chr6;chr6;chr6;chr6;chr6;chr6;chr6;chr6;chr6;chr6;chr6;chr6;chr6;chr6;chr6;chr6;chr6;chr6;chr6…	30876421;30876444;30880780;30880849;30880898;30880970;30880987;30881035;30881066;30881295;30881927;30882613;30882928;30882934;30882934;30882934;30882955;30882955;30882955;30882976;30883085;30883171;30883181;30883201;30883264;30883264;30883264;30883401;30883445;30883709;30883981;30884058;30884069;30884069;30884084;30884104;30884353;30884458;30884538;30884538;30884538;30884538;30884538;30884538;308…	30876559;30876559;30881125;30881125;30881125;30881125;30881125;30881125;30881125;30881370;30881993;30882983;30882983;30882983;30882983;30882983;30882983;30882983;30882983;30883165;30883165;30883241;30883241;30883323;30883326;30883326;30883326;30883887;30883929;30883887;30884078;30884145;30884145;30884145;30884145;30884145;30884710;30884710;30884827;30884710;30884710;30884710;30884710;30884710;308…	+;+;+;+;+;+;+;+;+;+;+;+;+;+;+;+;+;+;+;+;+;+;+;+;+;+;+;+;+;+;+;+;+;+;+;+;+;+;+;+;+;+;+;+;+;+;+;+;+;+;+;+;+;+;+;+;+;+;+;+;+;+;+;+;+;+;+;+;+;+;+;+;+;+;+;+;+;+;+;+;+;+;+;+;+;+;+;+;+;+;+;+;+;+;+;+;+;+;+;+;+;+;+;+;+;+;+;+;+;+;+;+;+;+;+;+;+;+;+;+;+;+;+;+;+;+;+;+;+;+;+;+;+;+;+;+;+;+;+;+;+;+;+;+;+;+;+;+;+;+;+;+;+;+;+;+;+;+;+;+;+;+;+;+;+;+;+;+;+;+;+;+;+;+;+;+;+;+;+;+;+;+;+;+;+;+;+;+;+;+;+;+;+;+;+;+;+;+;+;+…	9122	DDR1	379.296	3.79105	0.161212	23.5159	2.8e-122	1.73e-119	55.6804	76.9857	68.9058	176.245	166.022	192.114
ENSG00000167191.11	chr16;chr16;chr16;chr16;chr16;chr16;chr16;chr16;chr16;chr16;chr16;chr16;chr16;chr16;chr16;chr16;chr16;chr16;chr16;chr16;chr16;chr16;chr16;chr16;chr16;chr16;chr16;chr16;chr16;chr16;chr16;chr16;chr16;chr16	19856691;19857299;19858001;19858498;19858971;19858971;19860408;19861837;19861837;19861837;19861837;19861837;19871816;19871816;19871816;19871816;19872313;19872401;19872576;19872587;19872769;19874732;19880970;19882132;19882132;19882132;19882132;19884727;19884727;19884727;19885203;19885203;19885926;19885926	19860544;19857743;19858046;19858545;19860544;19860544;19860544;19862340;19861973;19861973;19861973;19861973;19872845;19872846;19872846;19872846;19872846;19872846;19872846;19872846;19872846;19874798;19880993;19882301;19882301;19882360;19882301;19884864;19884904;19884917;19885727;19885525;19886155;19886167	-;-;-;-;-;-;-;-;-;-;-;-;-;-;-;-;-;-;-;-;-;-;-;-;-;-;-;-;-;-;-;-;-;-	6667	GPRC5B	386.341	4.18737	0.178942	23.4007	4.2e-121	2.5e-118	470.753	448.939	459.372	1218.96	1323.03	1439.5
ENSG00000101331.15	chr20;chr20;chr20;chr20;chr20;chr20;chr20;chr20;chr20;chr20;chr20;chr20;chr20;chr20;chr20	32010450;32014904;32017800;32017979;32018943;32019218;32022660;32022660;32025856;32028995;32028995;32029700;32029700;32031001;32031001	32010484;32015071;32017883;32018162;32019409;32019409;32022795;32022795;32025919;32029124;32029124;32029838;32029838;32032180;32032180	+;+;+;+;+;+;+;+;+;+;+;+;+;+;+	2587	CCM2L	420.625	6.41397	0.278052	23.0675	9.82e-118	5.65e-115	18.2227	22.4902	24.0623	46.0147	61.7757	41.4894
ENSG00000150625.16	chr4;chr4;chr4;chr4;chr4;chr4;chr4;chr4;chr4;chr4;chr4;chr4;chr4;chr4;chr4;chr4;chr4;chr4;chr4;chr4;chr4;chr4;chr4;chr4;chr4;chr4;chr4;chr4;chr4;chr4;chr4;chr4;chr4;chr4;chr4;chr4;chr4;chr4;chr4;chr4;chr4;chr4;chr4;chr4;chr4;chr4;chr4;chr4;chr4;chr4;chr4;chr4;chr4;chr4;chr4;chr4;chr4;chr4;chr4;chr4;chr4;chr4;chr4;chr4;chr4;chr4;chr4;chr4;chr4;chr4;chr4;chr4;chr4;chr4;chr4;chr4;chr4;chr4;chr4;chr4…	175632934;175633445;175633445;175633447;175634546;175634708;175634920;175640129;175640129;175640129;175640129;175640129;175640129;175640129;175640134;175640753;175640753;175640753;175640753;175640753;175640753;175640753;175640753;175642024;175651827;175651834;175651834;175651834;175651834;175651834;175651834;175651834;175651870;175651890;175651913;175651918;175651940;175654216;175673680;175673680…	175635057;175635057;175635057;175635057;175635057;175635057;175635057;175640194;175640194;175640194;175640194;175640194;175640194;175640194;175640194;175640829;175640829;175640829;175640829;175640829;175640829;175640829;175641745;175642082;175651987;175651987;175651987;175651987;175651987;175651987;175651987;175651987;175651987;175651987;175651987;175651987;175651987;175654323;175673836;175673836…	-;-;-;-;-;-;-;-;-;-;-;-;-;-;-;-;-;-;-;-;-;-;-;-;-;-;-;-;-;-;-;-;-;-;-;-;-;-;-;-;-;-;-;-;-;-;-;-;-;-;-;-;-;-;-;-;-;-;-;-;-;-;-;-;-;-;-;-;-;-;-;-;-;-;-;-;-;-;-;-;-;-;-;-;-;-;-;-;-;-;-;-;-;-;-;-;-;-;-;-;-	7040	GPM6A	9585	-1.68352	0.0731852	-23.0036	4.29e-117	2.39e-114	20.2474	27.6802	20.7811	57.3014	57.9147	53.2147
ENSG00000064309.14	chr11;chr11;chr11;chr11;chr11;chr11;chr11;chr11;chr11;chr11;chr11;chr11;chr11;chr11;chr11;chr11;chr11;chr11;chr11;chr11;chr11;chr11;chr11;chr11;chr11;chr11;chr11;chr11;chr11;chr11;chr11;chr11;chr11;chr11;chr11;chr11;chr11;chr11;chr11;chr11;chr11;chr11;chr11;chr11;chr11;chr11;chr11;chr11;chr11;chr11;chr11;chr11;chr11;chr11;chr11;chr11;chr11;chr11;chr11;chr11;chr11;chr11;chr11;chr11;chr11;chr11;chr…	125955796;125957452;125960679;125961655;125961724;125961724;125978304;125978304;125978304;125981049;125981049;125981049;125983872;125983872;125983872;125989637;125989637;125989637;125994284;125994284;125994284;125994871;125994871;125994871;125997207;125997207;125997207;126001719;126001719;126001719;126003902;126003902;126003902;126003906;126005393;126005759;126005759;126005759;126005759;126010341…	125961105;125961105;125961105;125961998;125961998;125961998;125978383;125978383;125978383;125981329;125981329;125981329;125984093;125984093;125984093;125989759;125989759;125989759;125994389;125994389;125994389;125995052;125995052;125995052;125997410;125997410;125997410;126001850;126001850;126001850;126004076;126004076;126004445;126004076;126005674;126006057;126006057;126006057;126006057;126010694…	-;-;-;-;-;-;-;-;-;-;-;-;-;-;-;-;-;-;-;-;-;-;-;-;-;-;-;-;-;-;-;-;-;-;-;-;-;-;-;-;-;-;-;-;-;-;-;-;-;-;-;-;-;-;-;-;-;-;-;-;-;-;-;-;-;-;-;-;-;-;-;-;-;-;-;-;-;-;-;-;-;-;-	10600	CDON	2468.16	2.06081	0.0896748	22.981	7.23e-117	3.9e-114	660.066	619.345	685.777	1317.06	1333.33	1378.17
ENSG00000129221.14	chr17;chr17;chr17;chr17;chr17;chr17;chr17;chr17;chr17;chr17;chr17;chr17;chr17;chr17;chr17;chr17;chr17;chr17;chr17;chr17;chr17;chr17;chr17;chr17;chr17;chr17;chr17;chr17;chr17;chr17;chr17;chr17;chr17;chr17;chr17;chr17;chr17;chr17;chr17;chr17;chr17;chr17;chr17;chr17;chr17;chr17;chr17;chr17;chr17;chr17;chr17;chr17;chr17;chr17;chr17;chr17;chr17;chr17;chr17;chr17;chr17;chr17;chr17;chr17	6393693;6423737;6423737;6423738;6424534;6425305;6425391;6425401;6425401;6425406;6425685;6426189;6426615;6426615;6426615;6426615;6426615;6426615;6426615;6426615;6426881;6426881;6426881;6426881;6426881;6426881;6426881;6426881;6426881;6426881;6426885;6428318;6428318;6428318;6428318;6428318;6428318;6428318;6428318;6428318;6428318;6433919;6433919;6433919;6433919;6433919;6433919;6433919;6433919;6433919…	6393850;6425830;6425830;6425830;6425830;6426756;6425683;6425830;6425830;6425830;6425830;6426756;6426756;6426756;6426756;6426756;6426756;6426684;6426756;6426756;6427057;6427057;6427057;6427057;6427057;6427033;6427057;6427057;6427057;6427057;6427069;6428506;6428506;6428506;6428506;6428506;6428506;6428506;6428506;6428506;6428506;6434098;6434098;6434098;6434098;6434098;6434098;6434098;6434098;6434098…	-;-;-;-;-;-;-;-;-;-;-;-;-;-;-;-;-;-;-;-;-;-;-;-;-;-;-;-;-;-;-;-;-;-;-;-;-;-;-;-;-;-;-;-;-;-;-;-;-;-;-;-;-;-;-;-;-;-;-;-;-;-;-;-	3985	AIPL1	533.706	2.79189	0.122039	22.8771	7.85e-116	4.1e-113	1373.79	1484.35	1247.96	2522.13	2229.07	2429.84
ENSG00000128594.7	chr7;chr7;chr7;chr7;chr7;chr7;chr7;chr7;chr7;chr7	128027071;128030159;128030357;128030489;128030913;128030913;128030913;128030913;128031507;128032015	128030740;128030622;128030740;128030740;128030996;128030996;128031005;128031070;128031621;128032107	-;-;-;-;-;-;-;-;-;-	4036	LRRC4	317.492	4.13502	0.184344	22.431	1.96e-111	9.95e-109	53.6557	36.3303	52.4997	88.5567	78.5067	93.8022
ENSG00000111305.18	chr12;chr12;chr12;chr12;chr12;chr12;chr12;chr12;chr12;chr12;chr12;chr12;chr12;chr12;chr12;chr12;chr12;chr12;chr12;chr12;chr12;chr12;chr12;chr12;chr12;chr12;chr12;chr12;chr12;chr12;chr12;chr12;chr12;chr12;chr12;chr12;chr12;chr12;chr12;chr12;chr12;chr12;chr12;chr12;chr12;chr12;chr12;chr12;chr12;chr12	13083560;13084577;13084587;13084823;13084825;13084825;13087152;13087152;13087152;13087152;13087152;13087152;13087245;13087907;13087907;13087907;13087907;13087907;13087952;13088738;13088738;13088738;13088743;13088862;13088862;13088862;13088862;13088862;13089208;13089208;13089208;13089208;13090503;13090503;13090503;13090503;13090503;13090503;13090503;13090503;13090503;13095599;13095599;13095599;130…	13085243;13085243;13085243;13085243;13085243;13085243;13087263;13087263;13087263;13087263;13087263;13087263;13087263;13088059;13088059;13088059;13088059;13088059;13088059;13088909;13088909;13088909;13088909;13088909;13088909;13088909;13088909;13088909;13089276;13089276;13089348;13089348;13090818;13090818;13090818;13090818;13090818;13090818;13090818;13090818;13090818;13095648;13095662;13095675;130…	-;-;-;-;-;-;-;-;-;-;-;-;-;-;-;-;-;-;-;-;-;-;-;-;-;-;-;-;-;-;-;-;-;-;-;-;-;-;-;-;-;-;-;-;-;-;-;-;-;-	3005	GSG1	5209.25	-1.52116	0.0685814	-22.1804	5.31e-109	2.62e-106	19965	20681.5	21067.7	18886	19294.6	18605.3
ENSG00000139352.3	chr12;chr12	102957686;102959362	102959002;102960516	+;+	2472	ASCL1	332.372	-4.25158	0.193176	-22.0088	2.37e-107	1.14e-104	219.685	221.442	197.967	122.417	111.969	110.037
ENSG00000186047.9	chr13;chr13;chr13;chr13;chr13;chr13	50711008;50711901;50715426;50822908;50843188;50843188	50713240;50713240;50715483;50823520;50843696;50843939	-;-;-;-;-;-	3656	DLEU7	306.283	5.37835	0.245183	21.9361	1.18e-106	5.48e-104	0	0.865007	3.28123	0	0	0
ENSG00000163110.14	chr4;chr4;chr4;chr4;chr4;chr4;chr4;chr4;chr4;chr4;chr4;chr4;chr4;chr4;chr4;chr4;chr4;chr4;chr4;chr4;chr4;chr4;chr4;chr4;chr4;chr4;chr4;chr4;chr4;chr4;chr4;chr4;chr4;chr4;chr4;chr4;chr4;chr4;chr4;chr4;chr4;chr4;chr4;chr4;chr4;chr4;chr4;chr4;chr4;chr4;chr4;chr4;chr4;chr4;chr4;chr4;chr4;chr4;chr4;chr4;chr4;chr4;chr4;chr4;chr4;chr4;chr4;chr4;chr4;chr4;chr4;chr4;chr4;chr4;chr4;chr4;chr4;chr4;chr4;chr4…	94451857;94451857;94451857;94451857;94451886;94451902;94451908;94451920;94451928;94451935;94451942;94451943;94451956;94455245;94455245;94455247;94455247;94455247;94455247;94455247;94455247;94455247;94455247;94455247;94455247;94455247;94455247;94455247;94455267;94455819;94456244;94489035;94523724;94523724;94523724;94523724;94523724;94523724;94523724;94523724;94523724;94523724;94523724;94523724;945…	94451995;94451995;94451995;94451995;94451995;94451995;94451995;94451995;94451995;94451995;94451995;94451995;94451995;94455384;94455384;94455384;94455384;94455384;94455384;94455384;94455384;94455384;94455384;94455384;94455542;94455384;94455384;94455384;94455384;94456164;94457184;94489070;94523875;94523875;94523875;94523875;94523875;94523875;94523875;94523875;94523875;94523875;94523875;94523875;945…	+;+;+;+;+;+;+;+;+;+;+;+;+;+;+;+;+;+;+;+;+;+;+;+;+;+;+;+;+;+;+;+;+;+;+;+;+;+;+;+;+;+;+;+;+;+;+;+;+;+;+;+;+;+;+;+;+;+;+;+;+;+;+;+;+;+;+;+;+;+;+;+;+;+;+;+;+;+;+;+;+;+;+;+;+;+;+;+;+;+;+;+;+;+;+;+;+;+;+;+;+;+;+;+;+;+;+;+;+;+;+;+;+;+;+;+;+;+;+;+;+;+;+;+;+;+;+;+;+;+;+;+;+;+;+;+;+;+;+;+;+;+;+;+;+;+;+;+;+;+;+;+;+;+;+;+;+;+;+;+;+;+;+;+;+;+;+;+;+;+;+;+;+;+;+;+;+;+;+;+;+;+;+;+;+;+	11090	PDLIM5	6581.15	-1.41616	0.0661601	-21.4051	1.2e-101	5.44e-99	795.724	746.501	741.558	671.989	631.914	637.675
ENSG00000115297.10	chr2;chr2;chr2;chr2;chr2;chr2;chr2;chr2;chr2;chr2;chr2;chr2;chr2	74513463;74513559;74513616;74513997;74513997;74513997;74514484;74515022;74515633;74515633;74515633;74515973;74515973	74513745;74513745;74513745;74514352;74514234;74514234;74515206;74515206;74515661;74515870;74515870;74516761;74517147	+;+;+;+;+;+;+;+;+;+;+;+;+	2775	TLX2	529.622	2.55107	0.119356	21.3737	2.35e-101	1.04e-98	42.5196	35.4653	44.8435	96.3705	77.2197	93.8022
ENSG00000163618.17	chr3;chr3;chr3;chr3;chr3;chr3;chr3;chr3;chr3;chr3;chr3;chr3;chr3;chr3;chr3;chr3;chr3;chr3;chr3;chr3;chr3;chr3;chr3;chr3;chr3;chr3;chr3;chr3;chr3;chr3;chr3;chr3;chr3;chr3;chr3;chr3;chr3;chr3;chr3;chr3;chr3;chr3;chr3;chr3;chr3;chr3;chr3;chr3;chr3;chr3;chr3;chr3;chr3;chr3;chr3;chr3;chr3;chr3;chr3;chr3;chr3;chr3;chr3;chr3;chr3;chr3;chr3;chr3;chr3;chr3;chr3;chr3;chr3;chr3;chr3;chr3;chr3;chr3;chr3;chr3…	62398346;62398347;62398348;62398348;62398350;62398352;62398355;62398972;62403081;62403081;62403081;62403081;62403081;62403081;62403081;62403081;62403094;62438104;62438104;62438104;62438104;62438104;62438104;62438104;62438104;62445765;62445765;62445765;62445765;62445765;62445765;62465367;62465367;62465367;62465367;62465367;62465367;62465367;62465367;62465367;62466339;62466339;62466339;62466339;624…	62399585;62399585;62399585;62399585;62399585;62399585;62399585;62399585;62403185;62403185;62403185;62404875;62403185;62403185;62403185;62403185;62403185;62438211;62438211;62438211;62441135;62438211;62438211;62438211;62438211;62445797;62445797;62445797;62445797;62445797;62445797;62465450;62465450;62465450;62465450;62465450;62465450;62465450;62465450;62465450;62466681;62466413;62466413;62466413;624…	-;-;-;-;-;-;-;-;-;-;-;-;-;-;-;-;-;-;-;-;-;-;-;-;-;-;-;-;-;-;-;-;-;-;-;-;-;-;-;-;-;-;-;-;-;-;-;-;-;-;-;-;-;-;-;-;-;-;-;-;-;-;-;-;-;-;-;-;-;-;-;-;-;-;-;-;-;-;-;-;-;-;-;-;-;-;-;-;-;-;-;-;-;-;-;-;-;-;-;-;-;-;-;-;-;-;-;-;-;-;-;-;-;-;-;-;-;-;-;-;-;-;-;-;-;-;-;-;-;-;-;-;-;-;-;-;-;-;-;-;-;-;-;-;-;-;-;-;-;-;-;-;-;-;-;-;-;-;-;-;-;-;-;-;-;-;-;-;-;-;-;-;-;-;-;-;-;-;-;-;-;-;-;-;-;-;-;-;-;-;-;-;-	14638	CADPS	6945.05	1.34003	0.0627648	21.35	3.9e-101	1.68e-98	8861.29	8631.04	8543.23	8183.68	7274.09	8236.56
ENSG00000130294.14	chr2;chr2;chr2;chr2;chr2;chr2;chr2;chr2;chr2;chr2;chr2;chr2;chr2;chr2;chr2;chr2;chr2;chr2;chr2;chr2;chr2;chr2;chr2;chr2;chr2;chr2;chr2;chr2;chr2;chr2;chr2;chr2;chr2;chr2;chr2;chr2;chr2;chr2;chr2;chr2;chr2;chr2;chr2;chr2;chr2;chr2;chr2;chr2;chr2;chr2;chr2;chr2;chr2;chr2;chr2;chr2;chr2;chr2;chr2;chr2;chr2;chr2;chr2;chr2;chr2;chr2;chr2;chr2;chr2;chr2;chr2;chr2;chr2;chr2;chr2;chr2;chr2;chr2;chr2;chr2…	240713764;240713764;240713764;240717020;240718050;240718050;240718050;240718050;240719006;240719006;240719006;240719006;240719149;240719774;240719774;240719774;240719774;240719774;240720627;240720914;240720914;240720914;240720914;240721807;240721807;240721807;240721807;240721807;240722456;240722456;240722456;240722456;240722456;240722544;240723413;240723413;240723413;240723413;240723413;240723487…	240717406;240717406;240717406;240717406;240718168;240718168;240718168;240718168;240719198;240719198;240719198;240719198;240719198;240719926;240719926;240719926;240719926;240720285;240721038;240721038;240721038;240721038;240721038;240721884;240721884;240721884;240721884;240721884;240722656;240722656;240722656;240722658;240722656;240722656;240723558;240723558;240723558;240723558;240723558;240723558…	-;-;-;-;-;-;-;-;-;-;-;-;-;-;-;-;-;-;-;-;-;-;-;-;-;-;-;-;-;-;-;-;-;-;-;-;-;-;-;-;-;-;-;-;-;-;-;-;-;-;-;-;-;-;-;-;-;-;-;-;-;-;-;-;-;-;-;-;-;-;-;-;-;-;-;-;-;-;-;-;-;-;-;-;-;-;-;-;-;-;-;-;-;-;-;-;-;-;-;-;-;-;-;-;-;-;-;-;-;-;-;-;-;-;-;-;-;-;-;-;-;-;-;-;-;-;-;-;-;-;-;-;-;-;-;-;-;-;-;-;-;-;-;-;-;-;-;-;-;-;-;-;-;-;-;-;-;-;-;-;-;-;-;-;-;-;-;-;-;-;-;-;-;-;-;-;-;-;-;-;-;-;-;-;-;-;-;-;-;-;-;-;-;-;-;-;-;-	12357	KIF1A	490.511	7.1832	0.342234	20.9892	8.24e-98	3.47e-95	3042.18	3062.13	2943.26	2845.97	2992.26	3761.11
ENSG00000262655.3	chr11;chr11;chr11;chr11;chr11;chr11;chr11;chr11;chr11;chr11;chr11;chr11;chr11;chr11;chr11;chr11;chr11;chr11	13962689;13982847;14041521;14075345;14079899;14135420;14243332;14254528;14255647;14256617;14257716;14259280;14259534;14260588;14262447;14262712;14265524;14265524	13963142;13982953;14041654;14075418;14080021;14135568;14243396;14254729;14255787;14256692;14257898;14259450;14259701;14260752;14262975;14262975;14265999;14267884	+;+;+;+;+;+;+;+;+;+;+;+;+;+;+;+;+;+	5102	SPON1	269.45	4.90396	0.234234	20.9361	2.51e-97	1.03e-94	4435.2	4287.84	4168.25	5090.27	4884.14	5385.51
ENSG00000163565.18	chr1;chr1;chr1;chr1;chr1;chr1;chr1;chr1;chr1;chr1;chr1;chr1;chr1;chr1;chr1;chr1;chr1;chr1;chr1;chr1;chr1;chr1;chr1;chr1;chr1;chr1;chr1;chr1;chr1;chr1;chr1;chr1;chr1;chr1;chr1;chr1;chr1;chr1;chr1;chr1;chr1;chr1;chr1;chr1;chr1;chr1;chr1;chr1;chr1;chr1;chr1;chr1;chr1;chr1;chr1;chr1;chr1;chr1;chr1;chr1;chr1;chr1;chr1;chr1;chr1;chr1;chr1;chr1;chr1;chr1;chr1;chr1;chr1;chr1;chr1;chr1;chr1;chr1;chr1;chr1…	158999968;159005962;159008995;159009892;159009892;159009918;159009918;159009918;159009927;159010003;159010003;159010003;159010010;159014661;159014661;159014661;159014661;159014661;159014661;159014661;159014661;159014661;159014661;159014681;159015673;159015673;159015872;159015872;159015872;159015872;159015872;159015872;159015872;159015872;159015872;159015872;159016533;159016533;159016533;159016533…	159000395;159006041;159009225;159010161;159010161;159010161;159010161;159010161;159010161;159010161;159010161;159010161;159010161;159014945;159014945;159014945;159014945;159014945;159014945;159014929;159014945;159014945;159014945;159014945;159015987;159015987;159015987;159015987;159015987;159015987;159015987;159015987;159015987;159015987;159015987;159015987;159016700;159016700;159016700;159016692…	+;+;+;+;+;+;+;+;+;+;+;+;+;+;+;+;+;+;+;+;+;+;+;+;+;+;+;+;+;+;+;+;+;+;+;+;+;+;+;+;+;+;+;+;+;+;+;+;+;+;+;+;+;+;+;+;+;+;+;+;+;+;+;+;+;+;+;+;+;+;+;+;+;+;+;+;+;+;+;+;+;+;+;+;+;+;+;+;+;+;+;+;+;+;+;+;+;+;+;+;+;+;+;+;+;+;+;+;+;+	5294	IFI16	623.217	2.69217	0.128645	20.9271	3.03e-97	1.22e-94	6.07423	8.65007	4.37497	0	3.86098	6.31361
ENSG00000110888.17	chr12;chr12;chr12;chr12;chr12;chr12;chr12;chr12;chr12;chr12;chr12;chr12;chr12;chr12;chr12;chr12;chr12;chr12;chr12;chr12;chr12;chr12;chr12;chr12;chr12;chr12;chr12;chr12;chr12;chr12;chr12;chr12;chr12;chr12;chr12;chr12;chr12;chr12;chr12;chr12;chr12;chr12;chr12;chr12;chr12;chr12;chr12;chr12;chr12;chr12;chr12;chr12;chr12;chr12;chr12;chr12;chr12;chr12;chr12;chr12;chr12;chr12;chr12;chr12;chr12;chr12;chr…	30709552;30709553;30709553;30709553;30709553;30709554;30710340;30711566;30711566;30711566;30711566;30711566;30711566;30711566;30711739;30713785;30713785;30713785;30713785;30713785;30713785;30713785;30714927;30714959;30714959;30714959;30714959;30714959;30714959;30714959;30716290;30716508;30716508;30716508;30716508;30716508;30716508;30716623;30719079;30719079;30719079;30719079;30719079;30719079;307…	30710514;30710470;30710470;30710470;30710470;30710514;30710514;30711629;30711629;30711629;30711629;30711629;30711629;30711629;30711782;30713885;30713885;30713885;30713885;30713885;30713885;30713885;30715377;30715141;30715141;30715141;30715141;30715144;30716676;30715081;30716676;30716676;30716676;30716676;30716676;30716676;30716676;30716676;30719225;30719225;30719225;30719225;30720915;30719225;307…	-;-;-;-;-;-;-;-;-;-;-;-;-;-;-;-;-;-;-;-;-;-;-;-;-;-;-;-;-;-;-;-;-;-;-;-;-;-;-;-;-;-;-;-;-;-;-;-;-;-;-;-;-;-;-;-;-;-;-;-;-;-;-;-;-;-;-;-;-;-;-;-;-;-;-;-;-;-;-;-;-;-;-;-;-;-;-;-;-;-;-;-;-;-;-;-;-;-;-;-;-;-;-;-;-;-;-;-;-;-;-;-;-;-;-;-;-;-;-;-;-;-;-;-;-;-;-;-;-;-;-;-;-;-;-;-;-;-;-;-;-;-;-;-;-;-;-;-;-;-;-;-;-;-;-;-;-;-;-;-;-;-;-;-;-;-;-;-;-;-;-;-;-;-;-;-;-;-	8392	CAPRIN2	6807.36	-1.45664	0.0700707	-20.7882	5.54e-96	2.17e-93	595.274	576.96	598.277	745.786	895.748	796.417
ENSG00000030304.12	chr9;chr9;chr9;chr9;chr9;chr9;chr9;chr9;chr9;chr9;chr9;chr9;chr9;chr9;chr9;chr9;chr9;chr9;chr9;chr9;chr9;chr9;chr9;chr9;chr9;chr9;chr9;chr9;chr9;chr9;chr9;chr9;chr9;chr9;chr9;chr9;chr9;chr9;chr9;chr9;chr9;chr9;chr9;chr9;chr9;chr9;chr9;chr9;chr9;chr9;chr9;chr9;chr9;chr9;chr9;chr9;chr9;chr9;chr9;chr9;chr9;chr9;chr9	110668771;110668771;110668779;110668859;110682674;110682674;110682674;110682674;110687117;110687117;110687117;110687117;110687217;110695403;110695403;110695403;110695403;110695403;110697325;110697325;110697325;110697325;110697325;110706076;110728688;110728688;110734251;110734251;110734251;110734251;110747641;110747641;110747641;110747641;110762202;110762202;110762202;110767820;110767820;110775347…	110668983;110668983;110668983;110668983;110682800;110682800;110682800;110682800;110687268;110687268;110687268;110687268;110687268;110695530;110695530;110695530;110695530;110695530;110697466;110697466;110697466;110697466;110697466;110706188;110728717;110728717;110734375;110734375;110734375;110734375;110747800;110747800;110747800;110747800;110762208;110762208;110762208;110768083;110768083;110775963…	+;+;+;+;+;+;+;+;+;+;+;+;+;+;+;+;+;+;+;+;+;+;+;+;+;+;+;+;+;+;+;+;+;+;+;+;+;+;+;+;+;+;+;+;+;+;+;+;+;+;+;+;+;+;+;+;+;+;+;+;+;+;+	4182	MUSK	579.815	2.35356	0.113976	20.6497	9.83e-95	3.77e-92	0	2.59502	5.46871	15.6277	29.6009	12.6272
ENSG00000171724.2	chr16;chr16;chr16;chr16;chr16;chr16;chr16;chr16;chr16;chr16;chr16;chr16;chr16	77788530;77816921;77825246;77862748;77862748;77876370;77876370;77879169;77879169;77882097;77884608;77971850;77977597	77788915;77817050;77825461;77862890;77862890;77876473;77876473;77879224;77879224;77882408;77884802;77971933;77980107	+;+;+;+;+;+;+;+;+;+;+;+;+	4137	VAT1L	364.135	-3.75974	0.18302	-20.5428	8.93e-94	3.35e-91	576.039	522.465	486.716	280.429	231.659	245.329
ENSG00000116183.10	chr1;chr1;chr1;chr1;chr1;chr1;chr1;chr1;chr1;chr1;chr1;chr1;chr1;chr1;chr1;chr1;chr1;chr1;chr1;chr1;chr1;chr1;chr1;chr1;chr1;chr1;chr1;chr1;chr1;chr1;chr1;chr1;chr1;chr1;chr1;chr1	176463171;176463171;176537303;176553488;176555407;176555407;176555407;176555407;176594524;176594524;176670970;176670970;176690137;176690137;176692126;176695738;176699100;176702607;176706359;176709983;176711835;176739626;176739980;176765666;176769607;176770967;176789809;176791347;176791445;176793560;176793560;176800061;176800061;176836635;176840173;176842380	176463418;176463418;176537349;176553737;176555736;176557241;176557241;176555711;176595595;176595595;176671115;176671115;176690430;176691204;176692318;176695859;176699589;176702735;176706450;176710176;176711981;176739761;176740196;176765837;176769784;176771180;176789977;176791482;176791482;176793669;176793669;176800132;176800132;176836802;176840271;176845605	+;+;+;+;+;+;+;+;+;+;+;+;+;+;+;+;+;+;+;+;+;+;+;+;+;+;+;+;+;+;+;+;+;+;+;+	10930	PAPPA2	639.952	-2.63574	0.131984	-19.9701	1e-88	3.68e-86	82.0021	53.6305	76.562	35.5963	16.7309	23.4506
ENSG00000168461.12	chr18;chr18;chr18;chr18;chr18;chr18;chr18;chr18;chr18;chr18;chr18;chr18;chr18;chr18;chr18;chr18;chr18;chr18;chr18;chr18;chr18;chr18;chr18;chr18;chr18;chr18;chr18;chr18;chr18;chr18;chr18;chr18;chr18;chr18;chr18;chr18;chr18;chr18;chr18;chr18;chr18;chr18;chr18;chr18;chr18;chr18;chr18	9708165;9708275;9708307;9708323;9722742;9723558;9726027;9757963;9775278;9775278;9775287;9792153;9792154;9792154;9792154;9792154;9797359;9814020;9814020;9814020;9814020;9814048;9814654;9814721;9815116;9815116;9815116;9815116;9815116;9815116;9815116;9816093;9845582;9845582;9845582;9845582;9845582;9845582;9849596;9856044;9859228;9859228;9859228;9859228;9859228;9859228;9859228	9708444;9708444;9708444;9708444;9722863;9723713;9726151;9758151;9775357;9775357;9775357;9792235;9792235;9792235;9792235;9792235;9797507;9814091;9814091;9814091;9814091;9814091;9814730;9814787;9815222;9815222;9815222;9815222;9815222;9815222;9815438;9816158;9845679;9845691;9845691;9845691;9845691;9845692;9849656;9856354;9859286;9859372;9859469;9859508;9859520;9859592;9862551	+;+;+;+;+;+;+;+;+;+;+;+;+;+;+;+;+;+;+;+;+;+;+;+;+;+;+;+;+;+;+;+;+;+;+;+;+;+;+;+;+;+;+;+;+;+;+	5586	RAB31	970.174	9.31027	0.466376	19.963	1.16e-88	4.15e-86	215.635	214.522	200.155	321.235	277.991	311.171
ENSG00000158050.4	chr2;chr2;chr2;chr2;chr2;chr2	96143166;96143729;96144154;96144154;96144761;96144967	96144037;96144037;96144373;96144617;96144882;96145440	-;-;-;-;-;-	1932	DUSP2	1508.46	1.72106	0.0863511	19.931	2.19e-88	7.71e-86	0	0	0	0.868203	2.57399	2.70583
ENSG00000164176.12	chr5;chr5;chr5;chr5;chr5;chr5;chr5;chr5;chr5;chr5;chr5;chr5;chr5;chr5;chr5;chr5;chr5;chr5;chr5;chr5;chr5;chr5;chr5;chr5;chr5;chr5;chr5;chr5;chr5;chr5	83940554;83940600;83963205;83963205;84047606;84060300;84060300;84060300;84064700;84064700;84064700;84066451;84066451;84066451;84078629;84106649;84106649;84106660;84137241;84137241;84137241;84180393;84180393;84180393;84181099;84229855;84254084;84254084;84384308;84384308	83943568;83943568;83963360;83963360;84048272;84060484;84060484;84060484;84064844;84064844;84064844;84066606;84066606;84066606;84078828;84106830;84106830;84106830;84137354;84137354;84137354;84180521;84180521;84180521;84181242;84229884;84254212;84254212;84384386;84384793	-;-;-;-;-;-;-;-;-;-;-;-;-;-;-;-;-;-;-;-;-;-;-;-;-;-;-;-;-;-	5738	EDIL3	1955.19	-1.54932	0.0787716	-19.6685	4.02e-86	1.39e-83	48.5938	44.1154	54.6871	30.3871	28.3139	26.1564
ENSG00000101871.14	chrX;chrX;chrX;chrX;chrX;chrX;chrX;chrX;chrX;chrX;chrX;chrX;chrX;chrX;chrX;chrX;chrX;chrX;chrX;chrX;chrX;chrX;chrX;chrX;chrX;chrX;chrX;chrX;chrX;chrX;chrX;chrX;chrX;chrX;chrX;chrX;chrX;chrX;chrX;chrX;chrX;chrX;chrX;chrX;chrX;chrX;chrX;chrX;chrX;chrX;chrX;chrX;chrX;chrX;chrX;chrX;chrX;chrX;chrX;chrX;chrX;chrX;chrX;chrX;chrX;chrX;chrX;chrX;chrX;chrX;chrX;chrX;chrX;chrX;chrX;chrX;chrX;chrX;chrX;chrX…	10445310;10445310;10445556;10445556;10445556;10445556;10448106;10449464;10454870;10454870;10454870;10454870;10454870;10454870;10454870;10454870;10455075;10459646;10459646;10459646;10459646;10459646;10459646;10459646;10459646;10459646;10469265;10469697;10469697;10469697;10469697;10469697;10469697;10469697;10469697;10474623;10474623;10474623;10474623;10474623;10474623;10474623;10474623;10474623;104…	10449716;10449716;10449716;10449716;10449716;10449716;10449616;10449716;10455077;10455077;10455077;10455077;10455077;10455077;10455077;10455077;10455077;10460042;10459807;10459807;10459807;10459807;10459807;10459807;10459807;10459807;10469840;10469840;10469840;10469840;10469840;10469840;10469840;10469840;10469840;10474750;10474750;10474750;10474750;10474750;10474750;10474750;10474750;10474750;104…	-;-;-;-;-;-;-;-;-;-;-;-;-;-;-;-;-;-;-;-;-;-;-;-;-;-;-;-;-;-;-;-;-;-;-;-;-;-;-;-;-;-;-;-;-;-;-;-;-;-;-;-;-;-;-;-;-;-;-;-;-;-;-;-;-;-;-;-;-;-;-;-;-;-;-;-;-;-;-;-;-;-;-;-;-;-;-;-;-;-;-;-;-;-;-	9295	MID1	1011.78	1.89262	0.0964138	19.6301	8.55e-86	2.89e-83	556.804	544.955	436.403	799.615	637.062	805.436
ENSG00000185033.14	chr15;chr15;chr15;chr15;chr15;chr15;chr15;chr15;chr15;chr15;chr15;chr15;chr15;chr15;chr15;chr15;chr15;chr15;chr15;chr15;chr15;chr15;chr15;chr15;chr15;chr15;chr15;chr15;chr15;chr15;chr15;chr15;chr15;chr15;chr15;chr15;chr15;chr15;chr15;chr15;chr15;chr15;chr15;chr15;chr15;chr15;chr15;chr15;chr15;chr15;chr15;chr15;chr15;chr15;chr15;chr15;chr15;chr15;chr15;chr15;chr15;chr15;chr15;chr15;chr15;chr15;chr…	90160604;90184918;90184920;90184963;90190344;90191922;90191928;90193129;90201319;90201421;90201458;90201458;90201458;90201458;90201536;90214937;90217056;90217439;90217439;90217439;90217439;90217439;90217439;90217439;90217439;90217439;90217617;90217767;90217767;90217767;90217767;90217767;90217767;90217767;90217767;90217767;90219208;90219793;90219793;90219793;90219793;90219793;90219793;90219793;902…	90160700;90185081;90185081;90185081;90190482;90192026;90192026;90193563;90201735;90201735;90201735;90201735;90201735;90201735;90201735;90214964;90217602;90217602;90217602;90217602;90217602;90217602;90217602;90217602;90217554;90217602;90217829;90217829;90217829;90217829;90217829;90217829;90217928;90217785;90217786;90217810;90219891;90219891;90219891;90220218;90219843;90219891;90219891;90219891;902…	+;+;+;+;+;+;+;+;+;+;+;+;+;+;+;+;+;+;+;+;+;+;+;+;+;+;+;+;+;+;+;+;+;+;+;+;+;+;+;+;+;+;+;+;+;+;+;+;+;+;+;+;+;+;+;+;+;+;+;+;+;+;+;+;+;+;+;+;+;+;+;+;+;+;+;+;+;+;+;+;+;+;+;+;+;+;+;+;+;+;+;+;+;+;+;+;+;+;+;+;+;+;+;+;+;+;+;+;+;+;+;+;+	7006	SEMA4B	351.036	3.12444	0.160276	19.4942	1.23e-84	4.08e-82	64.7918	72.6606	69.9996	123.285	144.143	159.644
ENSG00000182329.10	chr2;chr2;chr2;chr2;chr2;chr2;chr2;chr2;chr2;chr2;chr2;chr2;chr2;chr2;chr2;chr2;chr2;chr2;chr2;chr2;chr2;chr2;chr2;chr2;chr2;chr2;chr2;chr2;chr2;chr2;chr2;chr2;chr2;chr2;chr2;chr2;chr2;chr2;chr2;chr2;chr2;chr2;chr2;chr2;chr2;chr2;chr2;chr2;chr2;chr2;chr2;chr2;chr2;chr2;chr2;chr2;chr2;chr2;chr2;chr2;chr2;chr2;chr2;chr2;chr2;chr2;chr2;chr2;chr2;chr2;chr2;chr2	202073255;202073289;202073289;202074891;202074891;202074891;202076932;202090770;202090770;202090770;202093030;202093030;202093030;202097435;202097435;202097435;202099613;202099613;202099613;202100307;202100307;202100307;202100435;202102946;202102946;202102946;202102946;202105761;202105761;202105761;202105761;202109613;202109613;202109613;202109613;202113336;202113339;202125214;202125214;202125214…	202073711;202073711;202073711;202075175;202075175;202075175;202077099;202090929;202090929;202090929;202093185;202093185;202093185;202097577;202097577;202097577;202099796;202099796;202099796;202100449;202100449;202100449;202100449;202103114;202103114;202103114;202103114;202105910;202105910;202106015;202106015;202109789;202109789;202109789;202109664;202113446;202113446;202125282;202125282;202125282…	+;+;+;+;+;+;+;+;+;+;+;+;+;+;+;+;+;+;+;+;+;+;+;+;+;+;+;+;+;+;+;+;+;+;+;+;+;+;+;+;+;+;+;+;+;+;+;+;+;+;+;+;+;+;+;+;+;+;+;+;+;+;+;+;+;+;+;+;+;+;+;+	7612	KIAA2012	232.733	5.37025	0.276306	19.4359	3.84e-84	1.25e-81	11.1361	10.3801	17.4999	116.339	79.7937	117.253
ENSG00000184307.13	chr3;chr3;chr3;chr3;chr3;chr3;chr3;chr3;chr3;chr3;chr3;chr3;chr3;chr3;chr3;chr3;chr3;chr3;chr3;chr3;chr3;chr3;chr3;chr3;chr3;chr3	113947901;113947975;113948065;113948507;113948686;113948686;113948794;113948820;113953700;113953700;113953700;113953700;113956339;113956339;113956339;113957574;113958363;113958363;113958363;113958363;113958454;113959521;113960720;113960720;113961052;113965170	113948190;113948186;113948190;113948963;113948734;113948963;113948963;113948963;113953982;113954410;113954410;113954410;113956506;113956506;113956506;113957851;113958538;113958538;113963364;113958538;113958538;113959600;113961314;113962982;113962978;113965401	+;+;+;+;+;+;+;+;+;+;+;+;+;+;+;+;+;+;+;+;+;+;+;+;+;+	7138	ZDHHC23	583.787	2.35771	0.121581	19.392	9.01e-84	2.88e-81	341.169	380.603	331.404	760.546	676.959	803.632
ENSG00000136603.13	chr3;chr3;chr3;chr3;chr3;chr3;chr3;chr3;chr3;chr3;chr3;chr3;chr3;chr3;chr3;chr3;chr3;chr3;chr3;chr3;chr3;chr3;chr3;chr3;chr3;chr3;chr3;chr3;chr3;chr3;chr3;chr3;chr3;chr3;chr3;chr3;chr3;chr3;chr3;chr3;chr3;chr3	170357678;170357685;170357715;170357726;170357734;170358509;170359623;170359623;170359699;170359699;170359699;170359699;170359699;170359699;170360321;170360368;170361212;170381244;170381244;170381244;170381244;170381244;170381276;170384533;170384533;170384533;170384533;170384533;170390223;170390223;170390223;170390223;170390223;170391036;170391036;170391036;170391036;170391036;170392259;170392259…	170357856;170357763;170357763;170357763;170357763;170358645;170361429;170361429;170359876;170359876;170360073;170360160;170360213;170361429;170360700;170361429;170361429;170381341;170381341;170381341;170381341;170381341;170381341;170384765;170384765;170385049;170384627;170384765;170390464;170390464;170390464;170390464;170390464;170391260;170391260;170391260;170391260;170391187;170392493;170392748…	+;+;+;+;+;+;+;+;+;+;+;+;+;+;+;+;+;+;+;+;+;+;+;+;+;+;+;+;+;+;+;+;+;+;+;+;+;+;+;+;+;+	7782	SKIL	2143.53	1.57242	0.0821286	19.1459	1.05e-81	3.29e-79	1116.65	1165.17	1140.77	2460.49	2268.97	2173.69
ENSG00000155926.13	chr8;chr8;chr8;chr8;chr8;chr8;chr8;chr8;chr8;chr8;chr8;chr8;chr8;chr8;chr8;chr8;chr8;chr8;chr8;chr8;chr8;chr8;chr8;chr8;chr8;chr8;chr8;chr8;chr8;chr8;chr8;chr8;chr8;chr8;chr8;chr8;chr8;chr8;chr8;chr8;chr8;chr8;chr8;chr8;chr8;chr8;chr8;chr8;chr8;chr8;chr8;chr8;chr8;chr8;chr8;chr8;chr8;chr8;chr8;chr8;chr8;chr8;chr8;chr8;chr8;chr8;chr8;chr8;chr8;chr8;chr8;chr8;chr8;chr8;chr8;chr8;chr8;chr8;chr8;chr8…	133036724;133037639;133037653;133038260;133038367;133038427;133039998;133039998;133039998;133039998;133039998;133039998;133044984;133044984;133044984;133044984;133044992;133047105;133047830;133047830;133047830;133047830;133047830;133047830;133047846;133047908;133048579;133048579;133049332;133049902;133049902;133049902;133049902;133049902;133049902;133049902;133049902;133049902;133049902;133049902…	133038737;133038737;133038737;133038737;133038737;133038737;133040130;133040130;133040341;133040130;133040130;133040130;133045115;133045115;133045115;133045115;133045115;133047933;133047933;133047933;133047933;133047933;133047933;133047933;133047933;133047933;133049183;133049183;133049988;133049988;133049988;133049988;133049988;133049988;133049988;133049988;133049988;133049988;133049988;133049988…	-;-;-;-;-;-;-;-;-;-;-;-;-;-;-;-;-;-;-;-;-;-;-;-;-;-;-;-;-;-;-;-;-;-;-;-;-;-;-;-;-;-;-;-;-;-;-;-;-;-;-;-;-;-;-;-;-;-;-;-;-;-;-;-;-;-;-;-;-;-;-;-;-;-;-;-;-;-;-;-;-;-;-;-;-;-;-;-;-;-;-;-;-;-;-;-;-;-;-;-;-;-;-;-;-;-;-;-;-;-;-;-;-;-;-	7637	SLA	1330.84	-1.68384	0.0880023	-19.1341	1.31e-81	4.05e-79	442.406	463.644	345.623	229.206	186.614	203.839
ENSG00000175066.15	chr3;chr3;chr3;chr3;chr3;chr3;chr3;chr3;chr3;chr3;chr3;chr3;chr3;chr3;chr3;chr3;chr3;chr3;chr3;chr3;chr3;chr3;chr3;chr3;chr3;chr3;chr3;chr3;chr3;chr3;chr3;chr3;chr3;chr3;chr3;chr3;chr3;chr3;chr3;chr3;chr3;chr3;chr3;chr3;chr3;chr3;chr3;chr3;chr3;chr3;chr3;chr3;chr3;chr3;chr3;chr3;chr3;chr3;chr3;chr3;chr3;chr3;chr3;chr3;chr3;chr3;chr3;chr3;chr3;chr3;chr3;chr3;chr3;chr3;chr3;chr3;chr3;chr3;chr3;chr3…	142157527;142163572;142163909;142163919;142165638;142165699;142170183;142170325;142170325;142170325;142170325;142170325;142171419;142171419;142171419;142171419;142171419;142171419;142172353;142172353;142172353;142172353;142172353;142172353;142173076;142177482;142177482;142177482;142177482;142177482;142177482;142181461;142181461;142181461;142181461;142181461;142181462;142182923;142182923;142182923…	142165770;142163822;142165770;142165770;142165770;142165770;142170458;142170458;142170458;142170458;142170458;142170458;142171478;142171478;142171478;142171478;142171478;142171478;142172456;142172456;142172456;142172456;142172456;142172456;142173197;142177509;142177576;142177576;142177576;142177576;142177605;142181565;142181565;142181565;142181470;142181565;142181565;142183049;142183049;142183049…	-;-;-;-;-;-;-;-;-;-;-;-;-;-;-;-;-;-;-;-;-;-;-;-;-;-;-;-;-;-;-;-;-;-;-;-;-;-;-;-;-;-;-;-;-;-;-;-;-;-;-;-;-;-;-;-;-;-;-;-;-;-;-;-;-;-;-;-;-;-;-;-;-;-;-;-;-;-;-;-;-;-;-;-;-;-;-;-;-;-;-;-;-;-;-;-;-;-	12158	GK5	573.626	2.12195	0.110931	19.1285	1.46e-81	4.43e-79	294.6	257.772	249.373	267.406	238.094	239.917
ENSG00000155760.2	chr2	202034587	202038445	+	3859	FZD7	335.347	3.06052	0.161034	19.0055	1.54e-80	4.57e-78	220.697	179.057	226.405	636.393	568.852	708.928
ENSG00000144485.10	chr2;chr2;chr2;chr2;chr2;chr2;chr2;chr2;chr2;chr2;chr2;chr2;chr2;chr2;chr2;chr2;chr2;chr2;chr2;chr2;chr2;chr2;chr2;chr2;chr2;chr2;chr2;chr2;chr2;chr2	238238267;238238270;238238276;238238605;238238776;238238860;238239170;238239180;238239216;238239487;238239487;238239487;238239487;238239487;238239487;238239527;238239661;238239661;238239661;238239661;238239661;238239661;238239661;238239825;238239825;238239825;238239825;238239825;238239825;238240392	238239251;238239568;238239251;238239251;238239156;238239251;238239251;238239251;238239568;238239562;238239568;238239568;238239568;238239568;238239568;238239568;238239671;238239747;238239747;238239747;238239747;238239747;238240024;238240038;238240041;238240124;238239958;238239971;238240001;238240662	-;-;-;-;-;-;-;-;-;-;-;-;-;-;-;-;-;-;-;-;-;-;-;-;-;-;-;-;-;-	2037	HES6	6614.93	1.4343	0.0759778	18.8779	1.73e-79	5.07e-77	4279.29	4215.18	4269.97	4049.3	3688.53	4301.37
ENSG00000064042.17	chr4;chr4;chr4;chr4;chr4;chr4;chr4;chr4;chr4;chr4;chr4;chr4;chr4;chr4;chr4;chr4;chr4;chr4;chr4;chr4;chr4;chr4;chr4;chr4;chr4;chr4;chr4;chr4;chr4;chr4;chr4;chr4;chr4;chr4;chr4;chr4;chr4;chr4;chr4;chr4;chr4;chr4;chr4;chr4;chr4;chr4;chr4;chr4;chr4;chr4;chr4;chr4;chr4;chr4;chr4;chr4;chr4;chr4;chr4;chr4;chr4;chr4;chr4;chr4;chr4;chr4;chr4;chr4;chr4;chr4;chr4;chr4;chr4;chr4;chr4;chr4;chr4;chr4;chr4;chr4…	41359607;41360631;41360785;41360785;41360787;41360807;41360807;41360809;41360815;41385803;41385979;41418739;41453565;41494536;41494536;41494536;41494536;41494536;41494536;41494536;41494536;41494536;41494536;41494536;41524409;41524409;41524409;41524409;41524409;41524409;41524409;41524409;41524409;41524409;41524409;41538157;41538174;41551125;41551321;41598920;41598920;41598920;41598920;41598920;415…	41359803;41360936;41360936;41360936;41360936;41360936;41360936;41360936;41360936;41385894;41386006;41418794;41453686;41494606;41494606;41494606;41494606;41494606;41494606;41494606;41494606;41494606;41494606;41494606;41524478;41524478;41524478;41524478;41524478;41524478;41524478;41524478;41524478;41524478;41524478;41538350;41538350;41551191;41551395;41599026;41599026;41599026;41599026;41599026;415…	+;+;+;+;+;+;+;+;+;+;+;+;+;+;+;+;+;+;+;+;+;+;+;+;+;+;+;+;+;+;+;+;+;+;+;+;+;+;+;+;+;+;+;+;+;+;+;+;+;+;+;+;+;+;+;+;+;+;+;+;+;+;+;+;+;+;+;+;+;+;+;+;+;+;+;+;+;+;+;+;+;+;+;+;+;+;+;+;+;+;+;+;+;+;+;+;+;+;+;+;+;+;+;+;+;+;+;+;+;+;+;+;+;+;+;+;+;+;+;+;+;+;+;+;+;+;+;+;+;+;+;+;+;+;+;+;+;+;+;+;+;+;+;+;+;+;+;+;+;+;+;+;+;+;+;+;+;+;+;+;+;+;+;+;+;+;+;+;+;+;+;+;+;+;+;+;+;+;+;+;+;+;+;+;+;+;+;+;+;+;+;+;+;+;+;+;+;+;+;+…	10862	LIMCH1	2482.28	1.3777	0.0734835	18.7484	1.99e-78	5.74e-76	7033.96	6947.74	6584.33	7208.69	6397.65	7208.34
ENSG00000138166.5	chr10;chr10;chr10;chr10;chr10;chr10;chr10;chr10	110497838;110502721;110502747;110503433;110506935;110506935;110510020;110510020	110498500;110502869;110502869;110503490;110507154;110507154;110510437;110511544	+;+;+;+;+;+;+;+	2615	DUSP5	625.558	2.3197	0.125359	18.5044	1.9e-76	5.38e-74	952.642	883.173	748.12	877.753	456.883	836.102
ENSG00000137142.4	chr9;chr9;chr9;chr9;chr9	38408994;38411391;38413237;38414094;38423965	38409217;38411549;38413353;38414203;38424447	-;-;-;-;-	1093	IGFBPL1	869.585	-1.90337	0.103041	-18.472	3.47e-76	9.65e-74	2893.36	2759.37	2825.14	1963.01	1833.97	2105.14
ENSG00000160789.19	chr1;chr1;chr1;chr1;chr1;chr1;chr1;chr1;chr1;chr1;chr1;chr1;chr1;chr1;chr1;chr1;chr1;chr1;chr1;chr1;chr1;chr1;chr1;chr1;chr1;chr1;chr1;chr1;chr1;chr1;chr1;chr1;chr1;chr1;chr1;chr1;chr1;chr1;chr1;chr1;chr1;chr1;chr1;chr1;chr1;chr1;chr1;chr1;chr1;chr1;chr1;chr1;chr1;chr1;chr1;chr1;chr1;chr1;chr1;chr1;chr1;chr1;chr1;chr1;chr1;chr1;chr1;chr1;chr1;chr1;chr1;chr1;chr1;chr1;chr1;chr1;chr1;chr1;chr1;chr1…	156082573;156082578;156082600;156082631;156082948;156082948;156082948;156082948;156083521;156090471;156090999;156093709;156106658;156109513;156114670;156114670;156114670;156114707;156114711;156114711;156114713;156114713;156114722;156114964;156114964;156123142;156126160;156126174;156126189;156126545;156126555;156126736;156126736;156129827;156130617;156130617;156130617;156130617;156130617;156130617…	156082663;156082663;156082663;156082663;156083184;156083184;156083184;156083184;156083613;156090582;156091097;156093811;156106823;156109746;156114838;156115274;156115274;156115274;156115066;156114911;156114791;156115274;156115274;156115047;156115274;156123395;156126223;156126223;156126223;156126651;156126651;156126949;156126915;156129908;156130773;156130773;156130773;156130773;156130773;156130773…	+;+;+;+;+;+;+;+;+;+;+;+;+;+;+;+;+;+;+;+;+;+;+;+;+;+;+;+;+;+;+;+;+;+;+;+;+;+;+;+;+;+;+;+;+;+;+;+;+;+;+;+;+;+;+;+;+;+;+;+;+;+;+;+;+;+;+;+;+;+;+;+;+;+;+;+;+;+;+;+;+;+;+;+;+;+;+;+;+;+;+;+;+;+;+;+;+;+;+;+;+;+;+;+;+;+;+;+;+;+;+;+;+;+;+;+;+;+;+;+;+;+;+;+;+;+;+;+;+;+;+;+;+;+;+;+;+;+;+;+;+;+;+;+;+;+;+;+;+;+;+;+;+;+;+;+;+;+	6985	LMNA	2229.1	1.55185	0.0842087	18.4286	7.75e-76	2.12e-73	2595.72	2544.85	2287.02	1887.47	1824.96	1923.85
ENSG00000035664.11	chr15;chr15;chr15;chr15;chr15;chr15;chr15;chr15;chr15;chr15;chr15;chr15;chr15;chr15;chr15;chr15;chr15;chr15;chr15;chr15;chr15;chr15;chr15;chr15;chr15;chr15;chr15;chr15;chr15;chr15;chr15;chr15;chr15;chr15;chr15;chr15;chr15;chr15;chr15;chr15;chr15;chr15;chr15;chr15;chr15;chr15;chr15;chr15;chr15;chr15;chr15;chr15;chr15;chr15;chr15;chr15;chr15;chr15;chr15;chr15;chr15;chr15;chr15;chr15;chr15;chr15;chr…	63907036;63907036;63907923;63908253;63909184;63909677;63910623;63910700;63911852;63911908;63911908;63911908;63911908;63912108;63912108;63912108;63912108;63912108;63916147;63916576;63922735;63924512;63924816;63924816;63924816;63924816;63924816;63924816;63925941;63925941;63925941;63925941;63925941;63925941;63925941;63929551;63929551;63929551;63929551;63929551;63929551;63929674;63930407;63930407;639…	63908600;63909541;63908600;63908600;63909214;63909774;63911991;63911216;63911991;63911943;63911991;63911991;63911991;63912197;63912197;63912197;63912197;63912197;63923343;63916592;63923343;63924861;63924861;63924861;63924861;63924861;63924861;63924861;63926093;63926093;63926093;63926201;63926074;63926093;63926093;63929577;63929577;63929577;63929577;63929577;63929577;63929778;63930455;63930455;639…	-;-;-;-;-;-;-;-;-;-;-;-;-;-;-;-;-;-;-;-;-;-;-;-;-;-;-;-;-;-;-;-;-;-;-;-;-;-;-;-;-;-;-;-;-;-;-;-;-;-;-;-;-;-;-;-;-;-;-;-;-;-;-;-;-;-;-;-;-;-;-;-;-;-;-;-;-;-;-;-;-;-;-;-;-;-;-;-;-	13612	DAPK2	216.396	4.11726	0.2241	18.3724	2.19e-75	5.89e-73	28.3464	23.3552	18.5936	45.1465	46.3318	35.1758
ENSG00000027869.11	chr1;chr1;chr1;chr1;chr1;chr1;chr1;chr1;chr1;chr1;chr1;chr1;chr1;chr1;chr1;chr1;chr1;chr1;chr1;chr1;chr1;chr1;chr1;chr1;chr1;chr1;chr1;chr1;chr1;chr1;chr1;chr1;chr1;chr1;chr1;chr1;chr1	156806243;156806243;156806244;156807175;156807175;156807175;156809203;156809203;156809203;156809203;156809661;156809661;156809661;156809661;156809661;156813848;156813848;156813848;156813848;156813848;156814205;156814205;156814205;156814205;156814498;156815037;156815037;156815037;156815037;156816006;156816006;156816006;156816006;156816675;156816675;156816675;156816675	156806573;156806573;156806573;156807345;156807345;156807345;156809490;156809490;156809490;156809490;156809807;156809807;156809807;156809807;156809807;156814016;156814016;156814016;156814016;156814111;156814294;156814294;156814294;156814324;156815221;156815221;156815411;156815221;156815221;156816094;156816094;156816094;156816063;156816760;156816834;156816848;156816862	-;-;-;-;-;-;-;-;-;-;-;-;-;-;-;-;-;-;-;-;-;-;-;-;-;-;-;-;-;-;-;-;-;-;-;-;-	2512	SH2D2A	440.793	2.27195	0.124774	18.2085	4.42e-74	1.17e-71	96.1753	89.9608	102.812	151.067	126.125	147.919
ENSG00000183853.17	chr1;chr1;chr1;chr1;chr1;chr1;chr1;chr1;chr1;chr1;chr1;chr1;chr1;chr1;chr1;chr1;chr1;chr1;chr1;chr1;chr1;chr1;chr1;chr1;chr1;chr1;chr1;chr1;chr1;chr1;chr1;chr1;chr1;chr1;chr1;chr1;chr1;chr1;chr1;chr1;chr1;chr1;chr1;chr1;chr1;chr1;chr1;chr1;chr1;chr1;chr1;chr1	157993273;157993273;157993610;158076113;158076113;158077991;158077991;158084422;158084422;158086596;158086596;158086680;158087755;158087755;158087755;158087755;158088006;158088006;158088006;158088006;158088327;158088327;158088327;158088327;158089454;158089502;158089502;158089502;158089718;158089718;158089718;158089718;158091358;158091358;158091358;158091358;158093339;158093339;158093339;158093339…	157993728;157993732;157993728;158076262;158076262;158078140;158078140;158084579;158084579;158086746;158086746;158086746;158087860;158087860;158087860;158087860;158088154;158088154;158088154;158088154;158088454;158088454;158088454;158088454;158089628;158089628;158089628;158089628;158089818;158089818;158089818;158089818;158091556;158091556;158091556;158091556;158093446;158093446;158093446;158093446…	+;+;+;+;+;+;+;+;+;+;+;+;+;+;+;+;+;+;+;+;+;+;+;+;+;+;+;+;+;+;+;+;+;+;+;+;+;+;+;+;+;+;+;+;+;+;+;+;+;+;+;+	7872	KIRREL	594.512	2.47459	0.136596	18.1161	2.38e-73	6.21e-71	220.697	203.277	206.717	614.688	530.242	724.261
ENSG00000254377.5	chr8;chr8;chr8;chr8;chr8;chr8;chr8;chr8;chr8;chr8;chr8	64373328;64373328;64377327;64377333;64377960;64378059;64378059;64378059;64378059;64381603;64381603	64373551;64373551;64377481;64377528;64378489;64378435;64378478;64378489;64378834;64383787;64383286	+;+;+;+;+;+;+;+;+;+;+	3486	MIR124-2HG	965.531	-1.6817	0.0930391	-18.0752	5e-73	1.29e-70	293.588	305.348	252.655	335.994	216.215	313.877
ENSG00000171617.13	chr5;chr5;chr5;chr5;chr5;chr5;chr5;chr5;chr5;chr5;chr5;chr5;chr5;chr5;chr5;chr5;chr5;chr5;chr5;chr5;chr5;chr5	74627406;74627406;74627409;74629552;74629929;74632133;74634684;74634684;74634684;74634684;74636337;74636474;74637494;74637565;74637565;74640307;74640307;74640307;74640307;74640307;74640307;74640628	74629992;74629992;74629992;74629992;74629992;74632262;74636498;74636498;74636362;74636498;74636498;74636498;74637618;74637701;74637701;74641424;74640429;74640728;74641424;74641424;74641424;74640649	-;-;-;-;-;-;-;-;-;-;-;-;-;-;-;-;-;-;-;-;-;-	5858	ENC1	2314.75	1.56513	0.0867704	18.0376	9.88e-73	2.51e-70	817.996	794.077	731.714	1248.48	1051.47	1176.14
ENSG00000075223.13	chr7;chr7;chr7;chr7;chr7;chr7;chr7;chr7;chr7;chr7;chr7;chr7;chr7;chr7;chr7;chr7;chr7;chr7;chr7;chr7;chr7;chr7;chr7;chr7;chr7;chr7;chr7;chr7;chr7;chr7;chr7;chr7;chr7;chr7;chr7;chr7;chr7;chr7;chr7;chr7;chr7;chr7;chr7;chr7;chr7;chr7;chr7;chr7;chr7;chr7;chr7;chr7;chr7;chr7;chr7;chr7;chr7;chr7;chr7;chr7;chr7;chr7;chr7;chr7;chr7	80742538;80744868;80748898;80748898;80751269;80751269;80758331;80758331;80761616;80761616;80765155;80765155;80789306;80789306;80793357;80796389;80798092;80798092;80798092;80798092;80800757;80800757;80800757;80802665;80802665;80802665;80804106;80804106;80804106;80805639;80805639;80805639;80810611;80810611;80810611;80815949;80818299;80818299;80818299;80827425;80827425;80827430;80827449;80828585;808…	80745307;80745307;80749028;80749028;80751336;80751336;80758488;80758488;80761657;80761657;80765243;80765243;80789528;80789528;80793493;80796624;80798236;80798236;80798236;80798238;80800826;80800826;80800826;80802779;80802779;80802779;80804248;80804248;80804248;80805758;80805758;80805758;80810701;80810701;80810701;80816224;80818418;80818418;80818409;80827487;80827487;80827487;80827487;80828745;808…	-;-;-;-;-;-;-;-;-;-;-;-;-;-;-;-;-;-;-;-;-;-;-;-;-;-;-;-;-;-;-;-;-;-;-;-;-;-;-;-;-;-;-;-;-;-;-;-;-;-;-;-;-;-;-;-;-;-;-;-;-;-;-;-;-	6268	SEMA3C	2539.27	-1.43974	0.0802628	-17.9378	5.97e-72	1.49e-69	124.522	133.211	94.0619	187.532	158.3	151.527
ENSG00000157445.14	chr3;chr3;chr3;chr3;chr3;chr3;chr3;chr3;chr3;chr3;chr3;chr3;chr3;chr3;chr3;chr3;chr3;chr3;chr3;chr3;chr3;chr3;chr3;chr3;chr3;chr3;chr3;chr3;chr3;chr3;chr3;chr3;chr3;chr3;chr3;chr3;chr3;chr3;chr3;chr3;chr3;chr3;chr3;chr3;chr3;chr3;chr3;chr3;chr3;chr3;chr3;chr3;chr3;chr3;chr3;chr3;chr3;chr3;chr3;chr3;chr3;chr3;chr3;chr3;chr3;chr3;chr3;chr3;chr3;chr3;chr3;chr3;chr3;chr3;chr3;chr3;chr3;chr3;chr3;chr3…	54122547;54122630;54122666;54122666;54123461;54123461;54123461;54123479;54123513;54123513;54123513;54177796;54197371;54272774;54320442;54320442;54320442;54320442;54320442;54320442;54320442;54320442;54320442;54320442;54386715;54386715;54386715;54386715;54386715;54386715;54386715;54386715;54386715;54503492;54503492;54503492;54503492;54503492;54503492;54503492;54503492;54562800;54562800;54562800;545…	54122580;54122835;54122835;54122835;54123594;54123594;54123594;54123594;54123594;54123594;54123594;54177898;54197507;54273168;54320558;54320558;54320558;54320558;54320558;54320558;54320541;54320558;54320558;54320558;54386774;54386774;54386774;54386774;54386774;54386774;54386774;54386774;54386774;54503654;54503654;54503654;54503654;54503654;54503654;54503654;54503654;54562931;54562931;54562931;545…	+;+;+;+;+;+;+;+;+;+;+;+;+;+;+;+;+;+;+;+;+;+;+;+;+;+;+;+;+;+;+;+;+;+;+;+;+;+;+;+;+;+;+;+;+;+;+;+;+;+;+;+;+;+;+;+;+;+;+;+;+;+;+;+;+;+;+;+;+;+;+;+;+;+;+;+;+;+;+;+;+;+;+;+;+;+;+;+;+;+;+;+;+;+;+;+;+;+;+;+;+;+;+;+;+;+;+;+;+;+;+;+;+;+;+;+;+;+;+;+;+;+;+;+;+;+;+;+;+;+;+;+;+;+;+;+;+;+;+;+;+;+;+;+;+;+;+;+;+;+;+;+;+;+;+;+;+;+;+;+;+;+;+;+;+;+;+;+;+;+;+;+;+;+;+;+;+;+;+;+;+;+;+;+;+;+;+;+;+;+;+;+;+;+;+;+;+;+;+;+…	4670	CACNA2D3	221.055	5.82557	0.324851	17.933	6.51e-72	1.61e-69	8.09897	3.46003	4.37497	11.2866	18.0179	12.6272
ENSG00000154134.14	chr11;chr11;chr11;chr11;chr11;chr11;chr11;chr11;chr11;chr11;chr11;chr11;chr11;chr11;chr11;chr11;chr11;chr11;chr11;chr11;chr11;chr11;chr11;chr11;chr11;chr11;chr11;chr11;chr11;chr11;chr11;chr11;chr11;chr11;chr11;chr11;chr11;chr11;chr11;chr11;chr11;chr11;chr11;chr11;chr11;chr11;chr11;chr11;chr11;chr11;chr11;chr11;chr11;chr11;chr11;chr11;chr11;chr11;chr11;chr11;chr11;chr11;chr11;chr11;chr11;chr11;chr…	124865386;124868468;124868802;124869450;124869450;124869948;124869948;124870165;124870165;124870601;124870601;124871014;124871014;124872381;124872381;124872884;124872884;124873310;124873310;124873697;124873697;124874070;124874070;124874788;124874788;124875111;124875111;124875564;124875564;124875954;124875954;124876121;124876275;124876275;124876466;124876470;124876486;124876486;124876698;124876728…	124865737;124869128;124869128;124869607;124869607;124870068;124870068;124870303;124870303;124870728;124870728;124871138;124871138;124872552;124872552;124873089;124873089;124873391;124873391;124873862;124873862;124874236;124874236;124874909;124874909;124875336;124875336;124875685;124875685;124876125;124876125;124876460;124876460;124876460;124878131;124876932;124876738;124876932;124876932;124876932…	+;+;+;+;+;+;+;+;+;+;+;+;+;+;+;+;+;+;+;+;+;+;+;+;+;+;+;+;+;+;+;+;+;+;+;+;+;+;+;+;+;+;+;+;+;+;+;+;+;+;+;+;+;+;+;+;+;+;+;+;+;+;+;+;+;+;+;+;+;+;+;+;+;+;+;+;+;+;+;+;+;+;+;+;+;+;+;+;+;+;+;+;+;+;+;+;+;+;+;+;+;+;+;+;+;+;+;+;+;+;+;+;+;+;+;+;+;+;+;+;+;+;+;+;+;+;+;+;+;+;+;+;+;+;+;+;+;+;+;+;+;+;+;+;+;+;+;+;+;+;+;+;+;+;+;+;+;+;+;+;+;+;+;+;+;+;+;+;+	7026	ROBO3	650.393	-2.05406	0.115372	-17.8038	6.6e-71	1.6e-68	31.3835	45.8454	30.6248	41.6737	48.9058	36.0778
ENSG00000171621.13	chr1;chr1;chr1;chr1;chr1;chr1;chr1;chr1;chr1;chr1	9292880;9294528;9351431;9355707;9355743;9355743;9355743;9367448;9367448;9367448	9293071;9294594;9351610;9356585;9356585;9356497;9356585;9367575;9367863;9369532	+;+;+;+;+;+;+;+;+;+	3403	SPSB1	281.481	2.87303	0.16258	17.6715	6.96e-70	1.67e-67	50.6186	63.1455	53.5934	164.09	132.56	142.507
ENSG00000070214.15	chr9;chr9;chr9;chr9;chr9;chr9;chr9;chr9;chr9;chr9;chr9;chr9;chr9;chr9;chr9;chr9;chr9;chr9;chr9;chr9;chr9;chr9;chr9;chr9;chr9;chr9;chr9;chr9;chr9;chr9;chr9;chr9;chr9;chr9;chr9;chr9;chr9;chr9;chr9;chr9;chr9;chr9;chr9;chr9;chr9;chr9;chr9;chr9;chr9;chr9;chr9;chr9;chr9;chr9;chr9;chr9;chr9;chr9;chr9;chr9;chr9;chr9;chr9;chr9;chr9;chr9;chr9;chr9;chr9;chr9;chr9;chr9;chr9;chr9	105244622;105244622;105244622;105244622;105294666;105299220;105299220;105299220;105299220;105299220;105299743;105309724;105309724;105309724;105309724;105309724;105335563;105335563;105335563;105335563;105335563;105348358;105348358;105348358;105348358;105355917;105356212;105356212;105356212;105356212;105357151;105358344;105358344;105358344;105358344;105361191;105361191;105361191;105361191;105362821…	105244904;105244904;105244904;105244904;105294798;105299309;105299309;105299309;105299309;105299309;105299937;105309866;105309866;105309866;105309866;105309866;105335587;105335699;105335699;105335699;105335699;105348451;105348451;105348451;105348451;105356381;105356381;105356381;105356381;105356381;105357243;105358433;105358433;105358433;105358433;105361330;105361330;105361330;105361330;105363007…	+;+;+;+;+;+;+;+;+;+;+;+;+;+;+;+;+;+;+;+;+;+;+;+;+;+;+;+;+;+;+;+;+;+;+;+;+;+;+;+;+;+;+;+;+;+;+;+;+;+;+;+;+;+;+;+;+;+;+;+;+;+;+;+;+;+;+;+;+;+;+;+;+;+	12172	SLC44A1	7394.39	1.20687	0.0691479	17.4534	3.24e-68	7.67e-66	4169.96	4020.55	4145.29	3148.97	2971.67	2980.02
ENSG00000174514.12	chr1;chr1;chr1;chr1;chr1;chr1;chr1;chr1;chr1;chr1;chr1;chr1;chr1;chr1;chr1;chr1;chr1;chr1;chr1;chr1;chr1;chr1;chr1;chr1;chr1;chr1;chr1;chr1;chr1;chr1;chr1;chr1;chr1;chr1;chr1;chr1;chr1;chr1;chr1;chr1;chr1;chr1;chr1;chr1;chr1;chr1;chr1;chr1;chr1;chr1;chr1;chr1;chr1;chr1;chr1;chr1;chr1;chr1;chr1	205568885;205568977;205568984;205569021;205579531;205579566;205579587;205579598;205579751;205579751;205579751;205579751;205580661;205580661;205580661;205580661;205580661;205580661;205580798;205583955;205583955;205583955;205583955;205583955;205583955;205584876;205584876;205584876;205584876;205586034;205586034;205586034;205586034;205592037;205592129;205592140;205592140;205592140;205592140;205592140…	205569299;205569299;205569299;205569299;205579606;205579949;205579949;205579949;205579949;205579949;205579949;205579949;205580921;205580921;205580921;205580921;205580921;205580921;205580834;205584123;205584123;205584123;205583960;205584068;205584123;205584991;205584991;205584991;205584991;205586207;205586207;205586207;205586207;205592287;205592287;205592287;205592287;205592287;205592287;205592287…	+;+;+;+;+;+;+;+;+;+;+;+;+;+;+;+;+;+;+;+;+;+;+;+;+;+;+;+;+;+;+;+;+;+;+;+;+;+;+;+;+;+;+;+;+;+;+;+;+;+;+;+;+;+;+;+;+;+;+	5790	MFSD4	619.762	-1.94816	0.113646	-17.1423	7.18e-66	1.67e-63	49.6062	70.9306	53.5934	41.6737	25.7399	36.0778
ENSG00000143171.12	chr1;chr1;chr1;chr1;chr1;chr1;chr1;chr1;chr1;chr1;chr1;chr1;chr1;chr1;chr1;chr1;chr1;chr1;chr1;chr1;chr1;chr1;chr1;chr1;chr1;chr1;chr1;chr1	165400917;165400923;165406812;165406812;165408227;165408227;165409558;165409558;165410702;165410702;165410750;165410949;165410949;165410949;165417041;165417041;165417041;165419870;165419870;165419870;165424751;165424751;165428719;165428719;165436928;165444845;165444845;165444845	165401410;165401410;165406917;165406917;165408318;165408318;165409690;165409690;165410831;165410831;165410831;165411109;165411109;165411109;165417220;165417220;165417220;165420014;165420014;165420014;165424808;165424972;165428966;165428966;165437201;165445172;165445196;165445355	-;-;-;-;-;-;-;-;-;-;-;-;-;-;-;-;-;-;-;-;-;-;-;-;-;-;-;-	2696	RXRG	501.33	1.95286	0.114074	17.1193	1.07e-65	2.45e-63	4460.51	4761.87	4144.19	6461.17	5166	6132.32
ENSG00000144655.14	chr3;chr3;chr3;chr3;chr3;chr3;chr3;chr3;chr3;chr3	39141855;39142338;39144137;39144137;39144997;39144997;39146478;39146478;39153438;39154497	39144044;39144044;39144451;39144451;39145256;39145256;39146722;39146722;39153575;39154562	-;-;-;-;-;-;-;-;-;-	3214	CSRNP1	228.658	3.08678	0.182119	16.9493	1.95e-64	4.42e-62	211.586	224.902	199.061	224.865	204.632	256.152
ENSG00000171105.13	chr19;chr19;chr19;chr19;chr19;chr19;chr19;chr19;chr19;chr19;chr19;chr19;chr19;chr19;chr19;chr19;chr19;chr19;chr19;chr19;chr19;chr19;chr19;chr19;chr19;chr19;chr19;chr19;chr19;chr19;chr19;chr19;chr19;chr19;chr19;chr19;chr19;chr19;chr19;chr19;chr19;chr19;chr19;chr19;chr19;chr19;chr19;chr19;chr19;chr19;chr19;chr19;chr19;chr19;chr19;chr19;chr19;chr19;chr19;chr19;chr19;chr19;chr19;chr19;chr19	7112255;7116627;7119449;7119449;7120620;7120620;7120620;7122570;7122614;7122614;7122614;7122879;7122879;7122879;7122879;7125283;7125283;7125283;7126584;7126584;7128852;7128852;7132158;7132158;7141510;7141677;7141677;7142816;7142816;7142816;7150497;7151971;7152726;7152726;7159423;7163032;7163032;7163032;7163032;7166154;7166154;7166154;7166154;7167968;7167968;7167968;7167968;7170537;7170537;7170537…	7117410;7117410;7119583;7119583;7120749;7120749;7120749;7122773;7122773;7122773;7122773;7122989;7123158;7122989;7122989;7125386;7125527;7125527;7126651;7126651;7128954;7128954;7132317;7132317;7141816;7141816;7141816;7143040;7143090;7143090;7150532;7152927;7152927;7152927;7159645;7163199;7163199;7163199;7163199;7166404;7166404;7166404;7166404;7167978;7168094;7168094;7168094;7170751;7170751;7170751…	-;-;-;-;-;-;-;-;-;-;-;-;-;-;-;-;-;-;-;-;-;-;-;-;-;-;-;-;-;-;-;-;-;-;-;-;-;-;-;-;-;-;-;-;-;-;-;-;-;-;-;-;-;-;-;-;-;-;-;-;-;-;-;-;-	10451	INSR	1096.61	-1.84438	0.109083	-16.9081	3.92e-64	8.79e-62	1312.03	1166.9	1186.71	774.437	804.371	886.611
ENSG00000165061.14	chr8;chr8;chr8;chr8;chr8;chr8;chr8;chr8;chr8;chr8;chr8;chr8;chr8;chr8;chr8;chr8;chr8;chr8;chr8;chr8;chr8;chr8;chr8;chr8;chr8;chr8;chr8;chr8;chr8;chr8;chr8;chr8;chr8;chr8;chr8;chr8;chr8;chr8;chr8;chr8;chr8;chr8	40530590;40530594;40581165;40581165;40581204;40674364;40674704;40674704;40696996;40697245;40697245;40697245;40697245;40697270;40697274;40767641;40767641;40767641;40767641;40767641;40767641;40767646;40786689;40786689;40786689;40808509;40808509;40808523;40825575;40825575;40825575;40825575;40825575;40825575;40825575;40884529;40888495;40897683;40897683;40897683;40897683;40897683	40532238;40532238;40581261;40581261;40581261;40674931;40674931;40674931;40697401;40697337;40697401;40697401;40697401;40697401;40697401;40767730;40767730;40767730;40767730;40767730;40767730;40767730;40786782;40786782;40786782;40808571;40808571;40808571;40825680;40825680;40825680;40825680;40825680;40825680;40825680;40884944;40888545;40897807;40897810;40897824;40897825;40897833	-;-;-;-;-;-;-;-;-;-;-;-;-;-;-;-;-;-;-;-;-;-;-;-;-;-;-;-;-;-;-;-;-;-;-;-;-;-;-;-;-;-	3691	ZMAT4	285.178	2.53911	0.150398	16.8826	6.04e-64	1.34e-61	7.0866	6.05505	8.74994	4.34101	15.4439	3.60778
ENSG00000161653.10	chr17;chr17;chr17;chr17;chr17;chr17;chr17;chr17;chr17;chr17;chr17;chr17;chr17;chr17;chr17;chr17;chr17;chr17	44004546;44004757;44005637;44005637;44006024;44006024;44006048;44006529;44006529;44006529;44007323;44007323;44007567;44007591;44007591;44008448;44008448;44008448	44005089;44005089;44005911;44005911;44006237;44006237;44006237;44006709;44007494;44006709;44007494;44007494;44007773;44007773;44007773;44009063;44009060;44009060	+;+;+;+;+;+;+;+;+;+;+;+;+;+;+;+;+;+	2822	NAGS	164.302	4.326	0.257376	16.8081	2.13e-63	4.65e-61	7.0866	13.8401	8.74994	43.4101	39.8968	32.47
ENSG00000154144.12	chr11;chr11;chr11;chr11;chr11;chr11;chr11;chr11;chr11;chr11;chr11;chr11;chr11;chr11;chr11;chr11;chr11;chr11;chr11;chr11;chr11;chr11;chr11;chr11;chr11;chr11;chr11;chr11;chr11;chr11;chr11;chr11;chr11;chr11;chr11;chr11;chr11;chr11;chr11;chr11;chr11;chr11;chr11;chr11;chr11;chr11;chr11;chr11;chr11;chr11;chr11;chr11;chr11;chr11;chr11;chr11;chr11;chr11;chr11	124622836;124622861;124622870;124622875;124622880;124622899;124622994;124624931;124624931;124624931;124624931;124624931;124624931;124625671;124625671;124625671;124625671;124625671;124625766;124626473;124626693;124626693;124626799;124626813;124626904;124626904;124626904;124626904;124626904;124626904;124626904;124629922;124630388;124630388;124630388;124630388;124630388;124630388;124630388;124630388…	124623233;124623233;124623233;124623233;124623233;124623233;124623233;124625001;124625001;124625001;124625001;124625001;124625001;124625903;124625903;124625903;124625903;124625903;124625903;124626609;124626751;124626751;124627050;124627050;124626935;124627050;124627050;124627050;124627050;124627050;124627050;124631417;124630485;124630485;124630485;124630485;124630485;124630485;124632443;124630428…	+;+;+;+;+;+;+;+;+;+;+;+;+;+;+;+;+;+;+;+;+;+;+;+;+;+;+;+;+;+;+;+;+;+;+;+;+;+;+;+;+;+;+;+;+;+;+;+;+;+;+;+;+;+;+;+;+;+;+	6627	TBRG1	2627.83	-1.28222	0.0766343	-16.7316	7.71e-63	1.66e-60	507.198	436.829	422.185	450.597	428.569	439.247
ENSG00000179057.13	chr11;chr11;chr11;chr11;chr11;chr11;chr11;chr11;chr11;chr11;chr11;chr11;chr11;chr11;chr11;chr11;chr11;chr11;chr11;chr11;chr11;chr11;chr11;chr11;chr11;chr11;chr11;chr11;chr11;chr11;chr11;chr11;chr11;chr11;chr11;chr11;chr11;chr11;chr11;chr11;chr11;chr11;chr11;chr11;chr11;chr11;chr11;chr11;chr11;chr11;chr11;chr11;chr11;chr11;chr11;chr11;chr11;chr11;chr11;chr11;chr11;chr11;chr11;chr11;chr11;chr11;chr…	18704305;18704312;18705418;18705817;18705817;18705817;18706914;18706914;18707041;18707804;18707804;18707804;18708207;18708207;18709387;18709387;18709387;18710327;18710327;18710327;18710655;18710655;18712082;18712082;18713852;18713852;18713852;18714277;18714277;18714277;18714500;18714500;18714500;18715432;18715432;18715432;18716728;18716728;18716728;18717931;18717931;18717931;18718615;18718615;187…	18704538;18704538;18705617;18706129;18706146;18706146;18707213;18707213;18707213;18707996;18707996;18707996;18708295;18708295;18709683;18709683;18709683;18710455;18710455;18710828;18710828;18710828;18712384;18712384;18714148;18714148;18714148;18714418;18714418;18714418;18714624;18714624;18714624;18715716;18715716;18715716;18717000;18717000;18717000;18718093;18718093;18718093;18718728;18718728;187…	-;-;-;-;-;-;-;-;-;-;-;-;-;-;-;-;-;-;-;-;-;-;-;-;-;-;-;-;-;-;-;-;-;-;-;-;-;-;-;-;-;-;-;-;-;-;-;-;-;-;-;-;-;-;-;-;-;-;-;-;-;-;-;-;-;-;-;-;-	4841	IGSF22	973.895	-1.69516	0.101906	-16.6346	3.91e-62	8.34e-60	193.363	185.112	166.249	64.247	51.4798	55.9205
ENSG00000135919.12	chr2;chr2;chr2;chr2;chr2;chr2;chr2;chr2;chr2;chr2;chr2;chr2;chr2;chr2;chr2;chr2;chr2;chr2;chr2;chr2;chr2;chr2;chr2;chr2;chr2;chr2;chr2;chr2;chr2;chr2;chr2;chr2;chr2;chr2;chr2;chr2;chr2;chr2;chr2;chr2;chr2;chr2;chr2;chr2;chr2;chr2;chr2;chr2;chr2;chr2;chr2;chr2;chr2;chr2;chr2;chr2;chr2	223975112;223975112;223975153;223975153;223975682;223975814;223977544;223977544;223977544;223977544;223977544;223977544;223980311;223980311;223980311;223980311;223980311;223982681;223982681;223982681;223982681;223982681;223984752;223984752;223984752;223984752;223984752;223984809;223991803;223991803;223991803;223991803;223991803;223998115;223998115;223998115;223998115;223998115;224001552;224001641…	223975904;223975904;223975904;223975904;223975904;223975904;223982780;223977627;223977627;223977627;223977627;223977627;223980397;223980397;223980397;223980397;223980400;223982781;223982781;223982781;223982781;223982781;223984950;223984950;223984950;223984950;223985068;223984950;223992000;223992000;223992000;223992000;223992000;223998342;223998342;223998342;223998342;223998342;224001922;224001922…	-;-;-;-;-;-;-;-;-;-;-;-;-;-;-;-;-;-;-;-;-;-;-;-;-;-;-;-;-;-;-;-;-;-;-;-;-;-;-;-;-;-;-;-;-;-;-;-;-;-;-;-;-;-;-;-;-	8891	SERPINE2	306.21	2.48243	0.149252	16.6324	4.06e-62	8.44e-60	69.8536	76.9857	72.187	353.359	221.363	332.817
ENSG00000136770.10	chr10;chr10;chr10;chr10;chr10;chr10;chr10;chr10;chr10;chr10;chr10;chr10;chr10;chr10;chr10;chr10;chr10;chr10;chr10;chr10;chr10;chr10;chr10;chr10;chr10;chr10;chr10	21756537;21759170;21759509;21766261;21766261;21805980;21805980;21860744;21882282;21904522;21918779;21919832;21919889;21919903;21920610;21920798;21920798;21928506;21928506;21929040;21929040;21929040;21929040;22003213;22003213;22003213;22003213	21756755;21759618;21759618;21766309;21766309;21806099;21806099;21860906;21882439;21904612;21918872;21919929;21919929;21919929;21920963;21920963;21920963;21928552;21928552;21929141;21929141;21929141;21929141;22003399;22003585;22003725;22003769	-;-;-;-;-;-;-;-;-;-;-;-;-;-;-;-;-;-;-;-;-;-;-;-;-;-;-	2501	DNAJC1	663.516	1.77175	0.106523	16.6325	4.05e-62	8.44e-60	366.479	357.248	371.873	449.729	414.412	467.207
ENSG00000143344.15	chr1;chr1;chr1;chr1;chr1;chr1;chr1;chr1;chr1;chr1;chr1;chr1;chr1;chr1;chr1;chr1;chr1;chr1;chr1;chr1;chr1;chr1;chr1;chr1;chr1;chr1;chr1;chr1;chr1;chr1;chr1;chr1;chr1;chr1;chr1;chr1;chr1	183636085;183742126;183805120;183806375;183806375;183847566;183847566;183865996;183865996;183880616;183880616;183883786;183883786;183884723;183884723;183888474;183888474;183892077;183892077;183897808;183897808;183900150;183900150;183902568;183902568;183904850;183904850;183907012;183907012;183912082;183912082;183916447;183916447;183922222;183922222;183926105;183926105	183636501;183742289;183805324;183806485;183806485;183847774;183847774;183866073;183866073;183880800;183880800;183883910;183883910;183884938;183884938;183888577;183888577;183892161;183892161;183897897;183897897;183900236;183900236;183902600;183902600;183904971;183904971;183907101;183907101;183912268;183912268;183916701;183916701;183922336;183922336;183928531;183928531	+;+;+;+;+;+;+;+;+;+;+;+;+;+;+;+;+;+;+;+;+;+;+;+;+;+;+;+;+;+;+;+;+;+;+;+;+	5305	RGL1	1313.37	1.34695	0.0812726	16.5732	1.09e-61	2.23e-59	4048.47	3946.16	3676.07	5389.8	4948.49	4945.36
ENSG00000101558.13	chr18;chr18;chr18;chr18;chr18;chr18;chr18;chr18;chr18;chr18;chr18;chr18;chr18;chr18;chr18;chr18;chr18;chr18;chr18;chr18;chr18;chr18;chr18;chr18;chr18;chr18;chr18;chr18;chr18;chr18;chr18;chr18;chr18;chr18;chr18;chr18;chr18	9914002;9914052;9914062;9914063;9914613;9915770;9924903;9924996;9931777;9931810;9931810;9931810;9931810;9931810;9936110;9936110;9936110;9936110;9936110;9936110;9936727;9936986;9936986;9936986;9936986;9944924;9947594;9950395;9950395;9950395;9950395;9950395;9954053;9954053;9954053;9954053;9954053	9914335;9914335;9914335;9914335;9915065;9915820;9924995;9925074;9931962;9931962;9931962;9931962;9931962;9931962;9936157;9936213;9936213;9936213;9936213;9936589;9937066;9937066;9937066;9937066;9937066;9945058;9951353;9950568;9950568;9950568;9950568;9950568;9954226;9954358;9954477;9960021;9954143	+;+;+;+;+;+;+;+;+;+;+;+;+;+;+;+;+;+;+;+;+;+;+;+;+;+;+;+;+;+;+;+;+;+;+;+;+	11880	VAPA	5434.78	1.14107	0.0690852	16.5169	2.77e-61	5.63e-59	2105.73	2066.5	2063.89	2512.58	2135.12	2236.82
ENSG00000168348.3	chr14	35534042	35537054	+	3013	INSM2	3562.54	-1.31291	0.0797213	-16.4687	6.16e-61	1.24e-58	3146.45	2740.34	2599.83	1730.33	1664.08	1805.69
ENSG00000178860.8	chr8;chr8;chr8;chr8;chr8;chr8	71841549;71842349;71842420;71842937;71843380;71843645	71842747;71842747;71842747;71842992;71843413;71844468	-;-;-;-;-;-	2113	MSC	266.164	-2.77115	0.168964	-16.4008	1.89e-60	3.74e-58	0	0	1.09374	0	0	0
ENSG00000157240.3	chr7	91264364	91271326	+	6963	FZD1	395.301	2.29121	0.139937	16.3732	2.97e-60	5.83e-58	37.4577	38.9253	50.3122	96.3705	81.0806	137.997
ENSG00000095464.9	chr10;chr10;chr10;chr10;chr10;chr10;chr10;chr10;chr10;chr10;chr10;chr10;chr10;chr10;chr10;chr10;chr10;chr10;chr10;chr10;chr10;chr10;chr10;chr10;chr10	93612588;93620632;93620891;93621932;93625575;93626640;93626805;93629258;93634758;93635497;93636995;93640070;93640450;93640920;93645960;93655760;93658901;93659104;93662056;93662059;93662560;93662560;93663028;93665360;93665360	93613205;93620784;93620980;93622072;93625649;93626704;93626871;93629305;93634907;93635640;93637063;93640216;93640557;93641029;93646047;93655860;93659008;93659167;93662133;93662133;93662643;93662643;93663178;93665673;93666010	+;+;+;+;+;+;+;+;+;+;+;+;+;+;+;+;+;+;+;+;+;+;+;+;+	3310	PDE6C	2746.43	-1.22665	0.0749626	-16.3635	3.49e-60	6.76e-58	1976.15	1964.43	1892.18	1517.62	891.887	1342.09
ENSG00000267586.6	chr18;chr18;chr18;chr18;chr18;chr18;chr18;chr18;chr18;chr18;chr18;chr18;chr18;chr18;chr18;chr18;chr18;chr18;chr18;chr18;chr18;chr18;chr18;chr18;chr18;chr18;chr18;chr18;chr18;chr18;chr18;chr18;chr18;chr18;chr18;chr18;chr18;chr18;chr18;chr18;chr18;chr18;chr18;chr18;chr18;chr18;chr18;chr18;chr18;chr18;chr18;chr18;chr18;chr18;chr18;chr18;chr18;chr18;chr18;chr18;chr18;chr18;chr18	42159283;42186167;42186668;42186668;42186670;42186670;42186670;42186676;42186685;42186689;42186692;42186703;42212364;42212364;42212364;42212364;42212364;42212364;42212364;42225964;42225964;42225964;42225964;42225964;42225964;42225964;42225964;42225964;42225964;42225964;42233005;42289504;42289504;42289504;42335084;42335084;42335084;42337158;42396027;42398230;42433050;42453932;42453932;42453932;424…	42159477;42186391;42186762;42186762;42186762;42186762;42186762;42186762;42186762;42186762;42186762;42186762;42212526;42212526;42212526;42212526;42212526;42212526;42212526;42226107;42226107;42226107;42226107;42226107;42226107;42226104;42226107;42226107;42226107;42226107;42233327;42290139;42289594;42289594;42335303;42335303;42335303;42337296;42396268;42398277;42433375;42454098;42454098;42454098;424…	+;+;+;+;+;+;+;+;+;+;+;+;+;+;+;+;+;+;+;+;+;+;+;+;+;+;+;+;+;+;+;+;+;+;+;+;+;+;+;+;+;+;+;+;+;+;+;+;+;+;+;+;+;+;+;+;+;+;+;+;+;+;+	9813	LINC00907	1735.79	-1.38518	0.0855496	-16.1916	5.78e-59	1.11e-56	21.2598	38.0603	39.3747	17.3641	11.5829	19.8428
ENSG00000117519.15	chr1;chr1;chr1;chr1;chr1;chr1;chr1;chr1;chr1;chr1;chr1;chr1;chr1;chr1;chr1;chr1;chr1;chr1;chr1;chr1;chr1;chr1;chr1;chr1;chr1;chr1;chr1;chr1;chr1;chr1;chr1;chr1;chr1;chr1;chr1;chr1;chr1;chr1;chr1	94896949;94896949;94896951;94897868;94897947;94898052;94899371;94899371;94899371;94899371;94899371;94899371;94901669;94901669;94901669;94901669;94901669;94901669;94902121;94902121;94902121;94902121;94902178;94903122;94903122;94903122;94903122;94903122;94903122;94903403;94903403;94903403;94903403;94903403;94924174;94925633;94925633;94926838;94926838	94898083;94898083;94898083;94898083;94898083;94898083;94899517;94899517;94899517;94899517;94899517;94899517;94901785;94901785;94901785;94901873;94901785;94901785;94902258;94902258;94902258;94902258;94902258;94903188;94903321;94903188;94903188;94903188;94903188;94903524;94903524;94903524;94903524;94903524;94924447;94925801;94925808;94927223;94927278	-;-;-;-;-;-;-;-;-;-;-;-;-;-;-;-;-;-;-;-;-;-;-;-;-;-;-;-;-;-;-;-;-;-;-;-;-;-;-	2838	CNN3	14812.9	1.05957	0.0657318	16.1195	1.86e-58	3.53e-56	3793.36	3503.28	3369.82	4710	3666.65	4187.73
ENSG00000214595.11	chr2;chr2;chr2;chr2;chr2;chr2;chr2;chr2;chr2;chr2;chr2;chr2;chr2;chr2;chr2;chr2;chr2;chr2;chr2;chr2;chr2;chr2;chr2;chr2;chr2;chr2;chr2;chr2;chr2;chr2;chr2;chr2;chr2;chr2;chr2;chr2;chr2;chr2;chr2;chr2;chr2;chr2;chr2;chr2;chr2;chr2;chr2;chr2;chr2;chr2;chr2;chr2;chr2;chr2;chr2;chr2;chr2;chr2;chr2;chr2;chr2;chr2;chr2;chr2;chr2;chr2;chr2;chr2;chr2;chr2;chr2;chr2;chr2;chr2;chr2;chr2;chr2;chr2;chr2;chr2…	54723499;54723665;54724542;54724549;54724549;54813232;54813232;54816787;54816787;54820394;54827566;54829342;54844047;54847486;54849962;54853643;54853851;54859534;54859534;54863783;54863783;54866766;54866766;54869181;54871500;54871500;54879547;54879547;54891054;54892454;54894915;54895273;54899641;54903044;54903371;54910954;54916759;54928313;54928625;54948882;54948882;54950650;54950650;54952594;549…	54723777;54723777;54725258;54724670;54724731;54813391;54813391;54816862;54816885;54820462;54827751;54829477;54844248;54847623;54850218;54853855;54853855;54859701;54859701;54863889;54863889;54866884;54869367;54869367;54871605;54871605;54879640;54882878;54891154;54892656;54895026;54895400;54899782;54903196;54903502;54911042;54916935;54928514;54928751;54948960;54948960;54950779;54950779;54952692;549…	+;+;+;+;+;+;+;+;+;+;+;+;+;+;+;+;+;+;+;+;+;+;+;+;+;+;+;+;+;+;+;+;+;+;+;+;+;+;+;+;+;+;+;+;+;+;+;+;+;+;+;+;+;+;+;+;+;+;+;+;+;+;+;+;+;+;+;+;+;+;+;+;+;+;+;+;+;+;+;+;+	14426	EML6	199.419	2.98523	0.185678	16.0775	3.67e-58	6.88e-56	216.648	189.437	204.53	349.018	297.296	374.307
ENSG00000228624.7	chr6;chr6;chr6;chr6;chr6;chr6;chr6;chr6;chr6;chr6;chr6;chr6;chr6;chr6;chr6;chr6;chr6;chr6;chr6;chr6;chr6;chr6;chr6;chr6;chr6;chr6;chr6;chr6;chr6;chr6;chr6;chr6;chr6;chr6;chr6;chr6;chr6;chr6;chr6;chr6;chr6;chr6;chr6;chr6;chr6;chr6;chr6;chr6;chr6;chr6;chr6;chr6;chr6;chr6;chr6;chr6;chr6;chr6;chr6;chr6;chr6;chr6;chr6;chr6;chr6;chr6;chr6;chr6;chr6;chr6;chr6;chr6;chr6	113969701;113969954;113970106;113970235;113971495;113971496;113971518;113991893;113991893;113991893;113991893;113991893;113991893;113991893;113993343;113993343;113993343;113993343;113993343;113993343;113993343;113995144;113995244;113995600;113995600;113995600;113995600;113995600;113995600;113995600;113995955;113995975;113999537;114058631;114084569;114088937;114088937;114112386;114116118;114116118…	113970278;113970278;113970278;113970323;113971775;113971615;113971615;113992018;113992120;113992187;113992187;113992014;113992014;113992018;113993487;113993487;113993487;113993487;113993487;113993356;113993463;113995251;113995495;113996060;113995644;113995802;113995815;113995869;113995915;113996060;113996060;113996060;113999798;114059788;114084623;114089019;114089019;114112490;114116180;114116180…	+;+;+;+;+;+;+;+;+;+;+;+;+;+;+;+;+;+;+;+;+;+;+;+;+;+;+;+;+;+;+;+;+;+;+;+;+;+;+;+;+;+;+;+;+;+;+;+;+;+;+;+;+;+;+;+;+;+;+;+;+;+;+;+;+;+;+;+;+;+;+;+;+	8063	RP3-399L15.3	907.479	-1.55858	0.0969866	-16.07	4.14e-58	7.68e-56	14.1732	11.2451	30.6248	36.4645	33.4619	28.8622
ENSG00000116329.10	chr1;chr1;chr1;chr1;chr1;chr1;chr1	28812142;28812142;28858954;28858954;28862742;28862742;28862978	28812610;28812610;28859303;28859303;28862833;28871267;28863283	+;+;+;+;+;+;+	9345	OPRD1	349.354	2.15425	0.134712	15.9915	1.46e-57	2.69e-55	162.992	124.561	131.249	109.394	101.673	127.174
ENSG00000135185.11	chr7;chr7;chr7;chr7;chr7;chr7;chr7;chr7;chr7;chr7;chr7;chr7;chr7;chr7;chr7;chr7;chr7;chr7;chr7;chr7;chr7;chr7;chr7;chr7;chr7	87196160;87196162;87196600;87197701;87197718;87197941;87197941;87197941;87197983;87198228;87199007;87199007;87199007;87199007;87199007;87199007;87202964;87216740;87219426;87219426;87219426;87219426;87219489;87220217;87220361	87196758;87196758;87196758;87198045;87198045;87198045;87198045;87198045;87198045;87199057;87199057;87199057;87199057;87199057;87199613;87199057;87203043;87216921;87219626;87219630;87219718;87219733;87219718;87220530;87220587	-;-;-;-;-;-;-;-;-;-;-;-;-;-;-;-;-;-;-;-;-;-;-;-;-	3271	TMEM243	1609.02	1.2826	0.0809695	15.8406	1.63e-56	2.97e-54	667.153	662.596	729.527	997.565	902.183	907.356
ENSG00000162630.5	chr1;chr1	193179045;193186019	193181682;193186654	-;-	3274	B3GALT2	200.556	-3.25451	0.206279	-15.7772	4.46e-56	8.02e-54	8.09897	1.73001	5.46871	17.3641	11.5829	13.5292
ENSG00000143320.8	chr1;chr1;chr1;chr1;chr1;chr1;chr1;chr1;chr1;chr1;chr1;chr1;chr1;chr1;chr1;chr1;chr1	156699606;156699618;156699756;156700542;156700542;156700542;156700874;156700874;156700874;156700875;156705377;156705377;156705377;156705377;156705709;156705709;156705709	156700076;156700076;156700076;156700658;156700658;156700658;156701052;156701052;156701052;156701052;156705601;156705503;156705546;156705546;156705747;156705816;156705816	-;-;-;-;-;-;-;-;-;-;-;-;-;-;-;-;-	1100	CRABP2	458.105	1.98285	0.125692	15.7754	4.59e-56	8.17e-54	1792.91	1898.69	1566.24	2308.55	1666.66	2424.43
ENSG00000070159.13	chr9;chr9;chr9;chr9;chr9;chr9;chr9;chr9;chr9;chr9;chr9;chr9;chr9;chr9;chr9;chr9;chr9;chr9;chr9;chr9;chr9;chr9;chr9;chr9;chr9;chr9;chr9;chr9;chr9;chr9;chr9;chr9;chr9;chr9;chr9;chr9;chr9;chr9;chr9;chr9;chr9;chr9;chr9;chr9;chr9;chr9;chr9;chr9;chr9;chr9;chr9;chr9;chr9;chr9;chr9;chr9;chr9;chr9;chr9;chr9;chr9;chr9;chr9;chr9;chr9;chr9;chr9;chr9;chr9;chr9;chr9;chr9;chr9;chr9;chr9;chr9;chr9;chr9;chr9;chr9…	109375466;109375694;109375694;109375694;109375700;109378543;109381652;109381652;109381652;109381652;109382302;109382302;109382302;109382302;109383307;109383423;109383423;109383423;109389233;109389233;109389233;109389233;109389237;109391138;109391138;109391138;109391138;109391138;109391471;109391471;109391471;109391471;109391471;109392599;109397634;109404448;109404448;109404448;109404448;109406462…	109375614;109379633;109379633;109379633;109379633;109378980;109381787;109381787;109381787;109381787;109382447;109382447;109382447;109382447;109383551;109383551;109383551;109383551;109389379;109389379;109389379;109389379;109389379;109391199;109391199;109391199;109391199;109391199;109391561;109391561;109391561;109391561;109391561;109392946;109397770;109404608;109404608;109404608;109404608;109406618…	-;-;-;-;-;-;-;-;-;-;-;-;-;-;-;-;-;-;-;-;-;-;-;-;-;-;-;-;-;-;-;-;-;-;-;-;-;-;-;-;-;-;-;-;-;-;-;-;-;-;-;-;-;-;-;-;-;-;-;-;-;-;-;-;-;-;-;-;-;-;-;-;-;-;-;-;-;-;-;-;-;-;-;-;-;-;-;-;-;-;-;-;-;-;-;-;-;-;-;-	9995	PTPN3	164.014	-4.14332	0.262886	-15.7609	5.78e-56	1.02e-53	478.852	549.28	497.653	438.442	365.506	441.953
ENSG00000123700.4	chr17;chr17;chr17;chr17	70168673;70169535;70174824;70174824	70168857;70169701;70176323;70180048	+;+;+;+	5577	KCNJ2	1563.17	-1.38291	0.0883596	-15.651	3.27e-55	5.7e-53	438.357	412.609	473.591	466.225	487.771	461.795
ENSG00000145990.10	chr6;chr6;chr6;chr6;chr6;chr6;chr6;chr6;chr6;chr6;chr6;chr6	13357830;13357830;13363355;13407910;13469268;13469268;13469275;13471981;13486011;13486011;13486638;13486638	13365662;13365662;13365662;13408137;13470630;13470630;13470630;13472044;13486183;13486183;13487555;13487662	-;-;-;-;-;-;-;-;-;-;-;-	10686	GFOD1	1416.01	1.53981	0.0985257	15.6285	4.65e-55	8.03e-53	320.922	302.753	269.061	346.413	335.906	330.112
ENSG00000163873.9	chr1;chr1;chr1;chr1;chr1;chr1;chr1;chr1;chr1;chr1;chr1;chr1;chr1;chr1;chr1;chr1;chr1;chr1;chr1;chr1;chr1;chr1;chr1;chr1;chr1;chr1;chr1;chr1;chr1;chr1;chr1;chr1;chr1;chr1;chr1;chr1;chr1	36795527;36804618;36804987;36806104;36806104;36817060;36817060;36819736;36819736;36825603;36825603;36841736;36841736;36849674;36849948;36850311;36850311;36850311;36853615;36853615;36853615;36853615;36859108;36859108;36859108;36859844;36859844;36869748;36869748;36872188;36872188;36880634;36880634;36890920;36890920;37033994;37033994	36802045;36805237;36805237;36806326;36806326;36817277;36817277;36819854;36819854;36825826;36825826;36841939;36841939;36849980;36850424;36850424;36850424;36850424;36853687;36853722;36853722;36853722;36859251;36859136;36859251;36860017;36860017;36869801;36869801;36872369;36872369;36880891;36880891;36891096;36891096;37034129;37034125	-;-;-;-;-;-;-;-;-;-;-;-;-;-;-;-;-;-;-;-;-;-;-;-;-;-;-;-;-;-;-;-;-;-;-;-;-	10111	GRIK3	1902.66	1.57676	0.101435	15.5446	1.73e-54	2.96e-52	2540.04	2617.51	2437.95	3517.09	3416.97	4062.36
ENSG00000107731.12	chr10;chr10;chr10;chr10;chr10;chr10;chr10;chr10;chr10;chr10;chr10;chr10;chr10;chr10;chr10;chr10;chr10;chr10;chr10;chr10;chr10;chr10;chr10;chr10;chr10;chr10;chr10;chr10;chr10;chr10;chr10;chr10;chr10	71212570;71212927;71279821;71279821;71284720;71284720;71285326;71285326;71286689;71286689;71287598;71287598;71288568;71288568;71288958;71290915;71290915;71291432;71291432;71292467;71292467;71293405;71293405;71293700;71293700;71295811;71295811;71296578;71296578;71297909;71297909;71299112;71299112	71213064;71213064;71280045;71280045;71284863;71284863;71285429;71285429;71286869;71286869;71287765;71287765;71288732;71288732;71288990;71291109;71291109;71291821;71291821;71292554;71292554;71293573;71293573;71293933;71293933;71295960;71295960;71296742;71296742;71298090;71298090;71302864;71302864	+;+;+;+;+;+;+;+;+;+;+;+;+;+;+;+;+;+;+;+;+;+;+;+;+;+;+;+;+;+;+;+;+	6841	UNC5B	355.58	8.18327	0.527066	15.5261	2.31e-54	3.91e-52	56.6928	44.1154	60.1559	170.168	239.381	230.898
ENSG00000130956.13	chr9;chr9;chr9;chr9;chr9;chr9;chr9;chr9;chr9;chr9;chr9;chr9;chr9;chr9;chr9;chr9	96450201;96450205;96458379;96458379;96465337;96465710;96471011;96483025;96484462;96484462;96488089;96488089;96488089;96489982;96489982;96489982	96450628;96450628;96458541;96458541;96465498;96465778;96471094;96484633;96484633;96484633;96488274;96488274;96488274;96491336;96491336;96491336	+;+;+;+;+;+;+;+;+;+;+;+;+;+;+;+	4056	HABP4	538.973	1.81541	0.117947	15.3918	1.86e-53	3.11e-51	154.893	157.431	126.874	269.143	288.287	268.779
ENSG00000185518.11	chr15;chr15;chr15;chr15;chr15;chr15;chr15;chr15;chr15;chr15;chr15;chr15;chr15;chr15;chr15;chr15;chr15;chr15;chr15;chr15;chr15;chr15;chr15;chr15;chr15;chr15;chr15;chr15;chr15;chr15;chr15;chr15;chr15;chr15;chr15;chr15;chr15;chr15;chr15;chr15;chr15;chr15;chr15;chr15;chr15;chr15;chr15;chr15;chr15;chr15;chr15;chr15;chr15;chr15;chr15;chr15;chr15	91099950;91100285;91100315;91101828;91128723;91225870;91225873;91225873;91251819;91251819;91251819;91251819;91251819;91252369;91252369;91252369;91252369;91258421;91258421;91258421;91258421;91258477;91260320;91260320;91260320;91260320;91260320;91266582;91266582;91266582;91266582;91266582;91267555;91267555;91267555;91267555;91268441;91268441;91268441;91268441;91281728;91281728;91281728;91281728;912…	91100363;91100363;91100363;91102320;91128810;91226714;91226714;91226714;91251926;91251999;91251999;91251999;91251999;91252520;91252520;91252520;91252520;91258554;91258554;91258554;91258554;91258554;91260409;91260409;91260409;91260409;91260409;91266692;91266948;91266692;91266692;91266692;91267643;91267643;91267643;91267643;91268605;91268605;91268605;91268605;91281861;91281861;91281861;91281861;912…	+;+;+;+;+;+;+;+;+;+;+;+;+;+;+;+;+;+;+;+;+;+;+;+;+;+;+;+;+;+;+;+;+;+;+;+;+;+;+;+;+;+;+;+;+;+;+;+;+;+;+;+;+;+;+;+;+	12454	SV2B	1515.1	1.27798	0.0839059	15.2311	2.2e-52	3.65e-50	7090.65	6770.41	6549.33	11034	10012.8	11310.4
ENSG00000036054.12	chr3;chr3;chr3;chr3;chr3;chr3;chr3;chr3;chr3;chr3;chr3;chr3;chr3;chr3;chr3;chr3;chr3;chr3;chr3;chr3;chr3;chr3;chr3;chr3;chr3;chr3;chr3;chr3;chr3;chr3;chr3;chr3;chr3;chr3;chr3;chr3;chr3;chr3;chr3;chr3;chr3;chr3;chr3;chr3;chr3;chr3;chr3;chr3;chr3;chr3;chr3;chr3;chr3;chr3;chr3;chr3;chr3;chr3;chr3;chr3;chr3;chr3;chr3;chr3;chr3;chr3;chr3;chr3;chr3;chr3;chr3;chr3;chr3;chr3;chr3;chr3;chr3;chr3;chr3;chr3…	100261000;100261001;100261012;100261064;100267192;100279440;100279648;100279649;100279649;100279649;100279649;100279649;100281718;100281742;100281742;100281742;100281742;100281742;100281742;100283607;100283607;100283607;100283607;100283607;100283607;100290578;100290578;100290578;100290578;100290578;100290578;100295087;100295087;100295087;100295087;100295302;100295302;100295302;100295302;100296172…	100261071;100261071;100261071;100261545;100267248;100279760;100279760;100279760;100279760;100279760;100279760;100279760;100281847;100281847;100281847;100281847;100281847;100281847;100281847;100283811;100283811;100284049;100283811;100283811;100283811;100290645;100290656;100290701;100290701;100290701;100290701;100295211;100295211;100295211;100295211;100295348;100295348;100295348;100295348;100296275…	+;+;+;+;+;+;+;+;+;+;+;+;+;+;+;+;+;+;+;+;+;+;+;+;+;+;+;+;+;+;+;+;+;+;+;+;+;+;+;+;+;+;+;+;+;+;+;+;+;+;+;+;+;+;+;+;+;+;+;+;+;+;+;+;+;+;+;+;+;+;+;+;+;+;+;+;+;+;+;+;+;+;+;+;+;+;+;+;+;+;+;+;+	5168	TBC1D23	7101.55	-1.0694	0.070796	-15.1053	1.49e-51	2.45e-49	13141.6	13036.5	13343.7	13701.1	11305	12708.4
ENSG00000011105.11	chr12;chr12;chr12;chr12;chr12;chr12;chr12;chr12;chr12;chr12;chr12;chr12;chr12;chr12;chr12;chr12;chr12;chr12;chr12;chr12;chr12;chr12;chr12;chr12;chr12;chr12;chr12;chr12;chr12;chr12;chr12;chr12;chr12;chr12;chr12;chr12;chr12;chr12;chr12;chr12	3077355;3077377;3077377;3077428;3083653;3083653;3083653;3201175;3201177;3201177;3201177;3206280;3215251;3272912;3278421;3278421;3278421;3278421;3278421;3278421;3278992;3278992;3278992;3278992;3278992;3278992;3280382;3280382;3280382;3280382;3280382;3281198;3281198;3281198;3281198;3281734;3281734;3281734;3283045;3283045	3077453;3077453;3077453;3077453;3083719;3083719;3084210;3201256;3201256;3201256;3201256;3206418;3215355;3273246;3278612;3278612;3278612;3278612;3278612;3278612;3279066;3279066;3279066;3279066;3279006;3279066;3280483;3280471;3280483;3280483;3280483;3281281;3281329;3281329;3281329;3281817;3281817;3282108;3286564;3286558	+;+;+;+;+;+;+;+;+;+;+;+;+;+;+;+;+;+;+;+;+;+;+;+;+;+;+;+;+;+;+;+;+;+;+;+;+;+;+;+	5714	TSPAN9	7581.44	1.13283	0.0752406	15.0561	3.15e-51	5.12e-49	2405.39	2628.76	2417.17	4917.5	5539.22	5037.36
ENSG00000182272.11	chr11;chr11;chr11;chr11;chr11;chr11;chr11;chr11;chr11;chr11;chr11;chr11;chr11;chr11;chr11;chr11;chr11;chr11;chr11;chr11;chr11;chr11;chr11;chr11;chr11;chr11;chr11;chr11;chr11;chr11;chr11;chr11;chr11	369796;369804;372109;372109;372662;372662;372852;373026;373191;373449;373750;375461;375461;375639;375639;375847;376074;376074;376251;376421;379418;379866;379982;380101;380130;380292;380292;380292;380671;380825;380825;381669;381669	369954;369954;372212;372212;372754;372807;372947;373116;373291;373516;373828;375527;375527;375773;375956;375956;376174;376108;376351;377327;379701;380019;380019;380202;380202;380445;380445;380445;380951;380951;380951;382109;382116	+;+;+;+;+;+;+;+;+;+;+;+;+;+;+;+;+;+;+;+;+;+;+;+;+;+;+;+;+;+;+;+;+	3761	B4GALNT4	537.201	-1.67488	0.112908	-14.8341	8.82e-50	1.42e-47	186.276	203.277	189.218	141.517	111.969	168.664
ENSG00000165516.10	chr14;chr14;chr14;chr14;chr14;chr14;chr14;chr14;chr14;chr14;chr14;chr14;chr14;chr14;chr14;chr14;chr14;chr14;chr14;chr14;chr14;chr14;chr14;chr14;chr14;chr14;chr14;chr14;chr14;chr14;chr14;chr14;chr14;chr14;chr14;chr14;chr14;chr14;chr14;chr14;chr14;chr14;chr14;chr14;chr14;chr14;chr14;chr14;chr14;chr14;chr14;chr14;chr14;chr14;chr14;chr14;chr14;chr14;chr14;chr14;chr14;chr14;chr14;chr14;chr14;chr14;chr…	49767608;49768130;49768154;49768168;49768168;49768801;49771592;49771594;49771594;49771594;49771594;49771594;49771594;49774561;49774561;49774561;49774561;49774561;49774561;49774561;49777803;49777839;49777839;49777839;49777839;49777839;49777839;49777853;49778178;49778178;49778178;49778178;49778178;49778178;49778178;49778178;49778411;49778411;49778411;49778411;49778411;49778411;49778411;49779595;497…	49768621;49768621;49768621;49768621;49768621;49769091;49771673;49771673;49771673;49771673;49771673;49771673;49771673;49774678;49774678;49774678;49774678;49774895;49774678;49774678;49777954;49777954;49777954;49777954;49777954;49777954;49777954;49777954;49778259;49778259;49778259;49778259;49778259;49778259;49778259;49778259;49778494;49778494;49778494;49778494;49778494;49778494;49778494;49779675;497…	+;+;+;+;+;+;+;+;+;+;+;+;+;+;+;+;+;+;+;+;+;+;+;+;+;+;+;+;+;+;+;+;+;+;+;+;+;+;+;+;+;+;+;+;+;+;+;+;+;+;+;+;+;+;+;+;+;+;+;+;+;+;+;+;+;+;+;+;+;+;+;+;+;+;+;+;+;+;+;+;+;+;+;+;+	6841	KLHDC2	2070.33	1.13069	0.0763335	14.8125	1.22e-49	1.94e-47	1113.61	1077.8	1121.09	1841.46	1517.37	1741.65
ENSG00000109689.14	chr4;chr4;chr4;chr4;chr4;chr4;chr4;chr4;chr4;chr4;chr4;chr4;chr4;chr4;chr4;chr4;chr4;chr4;chr4;chr4;chr4;chr4;chr4;chr4;chr4;chr4;chr4;chr4;chr4;chr4;chr4;chr4;chr4;chr4;chr4;chr4;chr4;chr4;chr4;chr4;chr4;chr4;chr4;chr4;chr4;chr4;chr4;chr4;chr4;chr4;chr4;chr4;chr4;chr4;chr4;chr4;chr4;chr4;chr4;chr4;chr4;chr4;chr4;chr4;chr4;chr4;chr4;chr4;chr4;chr4;chr4	26857678;26857928;26858199;26858248;26858613;26860691;26860794;26860841;26861459;26881513;26919504;26919504;26919504;26919504;26919504;26919504;26957612;26957612;26957612;26957612;26957612;26957612;26995379;26995379;26995379;26995379;26995379;26995379;26999232;26999232;26999232;26999232;26999232;27002217;27002217;27002217;27002217;27002217;27002927;27002927;27002927;27003000;27007533;27007533;270…	26857768;26858347;26858347;26858347;26858919;26861369;26861369;26861369;26861674;26881609;26919634;26919634;26919634;26919634;26919634;26919634;26957726;26957726;26957726;26957726;26957726;26957726;26995490;26995402;26995490;26995490;26995490;26995490;26999347;26999347;26999347;26999347;26999347;27002228;27002394;27002394;27002394;27002394;27003104;27003104;27003104;27003104;27007700;27007700;270…	+;+;+;+;+;+;+;+;+;+;+;+;+;+;+;+;+;+;+;+;+;+;+;+;+;+;+;+;+;+;+;+;+;+;+;+;+;+;+;+;+;+;+;+;+;+;+;+;+;+;+;+;+;+;+;+;+;+;+;+;+;+;+;+;+;+;+;+;+;+;+	6909	STIM2	903.903	1.38644	0.0938902	14.7666	2.41e-49	3.81e-47	707.648	708.441	621.246	768.359	712.995	801.828
ENSG00000175868.13	chr11;chr11;chr11;chr11;chr11;chr11;chr11;chr11;chr11;chr11;chr11;chr11;chr11;chr11;chr11;chr11;chr11;chr11;chr11;chr11	14904997;14907859;14909866;14913387;14926145;14977891;15073562;15073562;15074710;15074710;15074710;15075061;15075061;15075061;15077286;15077286;15077286;15078083;15078083;15080766	14905469;14907994;14909912;14913476;14926215;14978359;15073663;15073663;15074804;15074804;15074804;15075198;15075198;15075198;15077470;15077470;15077470;15078632;15078636;15082342	+;+;+;+;+;+;+;+;+;+;+;+;+;+;+;+;+;+;+;+	3937	CALCB	810.165	1.468	0.0994604	14.7597	2.66e-49	4.18e-47	59.7299	52.7655	63.4371	98.1069	82.3676	101.92
ENSG00000107968.9	chr10;chr10;chr10;chr10;chr10;chr10;chr10;chr10;chr10;chr10;chr10;chr10;chr10;chr10;chr10;chr10;chr10;chr10;chr10;chr10;chr10;chr10;chr10;chr10;chr10;chr10;chr10;chr10;chr10;chr10;chr10;chr10;chr10;chr10;chr10;chr10;chr10;chr10	30433937;30434021;30434141;30434244;30434665;30437176;30437176;30438822;30438916;30438916;30438916;30438916;30438916;30439177;30447782;30447782;30447782;30447782;30447782;30447782;30450258;30450258;30450258;30450258;30450258;30450258;30451638;30451638;30451638;30458084;30458084;30458084;30459255;30459255;30459255;30460706;30460706;30460706	30434378;30434378;30434378;30434378;30434748;30437406;30437406;30439274;30439274;30439274;30439274;30439274;30439481;30439274;30447949;30447949;30447949;30447949;30447949;30447949;30450519;30450638;30450422;30450518;30450519;30450519;30451744;30451744;30451744;30458236;30458236;30458236;30459501;30459501;30459501;30461832;30461833;30461833	+;+;+;+;+;+;+;+;+;+;+;+;+;+;+;+;+;+;+;+;+;+;+;+;+;+;+;+;+;+;+;+;+;+;+;+;+;+	3601	MAP3K8	150.828	3.59137	0.243348	14.7581	2.73e-49	4.24e-47	26.3217	20.7602	28.4373	67.7198	64.3497	64.038
ENSG00000128045.6	chr4;chr4;chr4;chr4;chr4;chr4;chr4;chr4;chr4	52862290;52862332;52863268;52863268;52864146;52864478;52864478;52865335;52865335	52862649;52862649;52863610;52863324;52864336;52864554;52864554;52866799;52866835	+;+;+;+;+;+;+;+;+	2472	RASL11B	726.319	1.42351	0.0967892	14.7073	5.78e-49	8.91e-47	315.86	276.802	279.998	329.049	277.991	312.975
ENSG00000277072.4	chr7;chr7;chr7;chr7;chr7;chr7;chr7;chr7;chr7;chr7;chr7;chr7;chr7;chr7;chr7;chr7;chr7;chr7;chr7;chr7;chr7;chr7;chr7;chr7;chr7;chr7;chr7;chr7;chr7;chr7;chr7;chr7;chr7;chr7;chr7;chr7;chr7	74882163;74882705;74882936;74883349;74883413;74883728;74883728;74883728;74883767;74883795;74884144;74884144;74884144;74884434;74884434;74884434;74884434;74884434;74885023;74885023;74885023;74885023;74887683;74887683;74887683;74887683;74887683;74888312;74888312;74888312;74888312;74888312;74888562;74890271;74890388;74890388;74890388	74883463;74882762;74883041;74883463;74883463;74883835;74883835;74883835;74884223;74884223;74884223;74884223;74884223;74884524;74884524;74884524;74884524;74884524;74885146;74885146;74885146;74885146;74887799;74887799;74887799;74887799;74887799;74888397;74888397;74888397;74888397;74888397;74888700;74890566;74890566;74890566;74890610	-;-;-;-;-;-;-;-;-;-;-;-;-;-;-;-;-;-;-;-;-;-;-;-;-;-;-;-;-;-;-;-;-;-;-;-;-	2694	STAG3L2	351.384	2.15825	0.147233	14.6587	1.19e-48	1.79e-46	158.942	158.296	161.874	174.509	284.426	179.487
ENSG00000107099.15	chr9;chr9;chr9;chr9;chr9;chr9;chr9;chr9;chr9;chr9;chr9;chr9;chr9;chr9;chr9;chr9;chr9;chr9;chr9;chr9;chr9;chr9;chr9;chr9;chr9;chr9;chr9;chr9;chr9;chr9;chr9;chr9;chr9;chr9;chr9;chr9;chr9;chr9;chr9;chr9;chr9;chr9;chr9;chr9;chr9;chr9;chr9;chr9;chr9;chr9;chr9;chr9;chr9;chr9;chr9;chr9;chr9;chr9;chr9;chr9;chr9;chr9;chr9;chr9;chr9;chr9;chr9;chr9;chr9;chr9;chr9;chr9;chr9;chr9;chr9;chr9;chr9;chr9;chr9;chr9…	214854;214865;214865;214868;215171;220748;271627;271627;271627;271627;271627;273048;273050;273050;273059;273066;273070;273084;276994;280791;284375;286461;286461;286461;286461;286461;286461;286461;286461;286461;286461;286461;286461;289510;289510;289510;289510;289510;289510;289510;289510;289510;289510;289510;304581;304581;304581;304581;304581;304581;304581;304581;304581;304581;311954;311954;311954;…	215029;215029;215029;215029;215416;220863;271729;271729;271729;271729;271729;273100;273100;273100;273100;273100;273100;273100;277086;280905;284567;286636;286636;286636;286636;286636;286636;286636;286636;286636;286636;286636;286636;289581;289579;289581;289581;289581;289581;289581;289581;289581;289581;289581;304704;304703;304704;304704;304704;304704;304704;304704;304704;304704;312166;312166;312166;…	+;+;+;+;+;+;+;+;+;+;+;+;+;+;+;+;+;+;+;+;+;+;+;+;+;+;+;+;+;+;+;+;+;+;+;+;+;+;+;+;+;+;+;+;+;+;+;+;+;+;+;+;+;+;+;+;+;+;+;+;+;+;+;+;+;+;+;+;+;+;+;+;+;+;+;+;+;+;+;+;+;+;+;+;+;+;+;+;+;+;+;+;+;+;+;+;+;+;+;+;+;+;+;+;+;+;+;+;+;+;+;+;+;+;+;+;+;+;+;+;+;+;+;+;+;+;+;+;+;+;+;+;+;+;+;+;+;+;+;+;+;+;+;+;+;+;+;+;+;+;+;+;+;+;+;+;+;+;+;+;+;+;+;+;+;+;+;+;+;+;+;+;+;+;+;+;+;+;+;+;+;+;+;+;+;+;+;+;+;+;+;+;+;+;+;+;+;+;+;+…	13784	DOCK8	650.135	-1.64515	0.112664	-14.6023	2.72e-48	4.07e-46	1222.94	1255.13	1126.56	932.45	952.376	1018.3
ENSG00000260903.2	chr20;chr20;chr20	31968002;31995068;31996505	31968759;31995270;32003387	+;+;+	7844	XKR7	563.023	1.90764	0.130988	14.5635	4.79e-48	7.13e-46	221.709	200.682	194.686	190.136	173.744	209.251
ENSG00000155966.13	chrX;chrX;chrX;chrX;chrX;chrX;chrX;chrX;chrX;chrX;chrX;chrX;chrX;chrX;chrX;chrX;chrX;chrX;chrX;chrX;chrX;chrX;chrX;chrX;chrX;chrX;chrX;chrX;chrX;chrX;chrX;chrX;chrX;chrX;chrX;chrX;chrX;chrX;chrX;chrX;chrX;chrX;chrX;chrX;chrX;chrX;chrX;chrX;chrX;chrX;chrX;chrX;chrX;chrX;chrX;chrX;chrX;chrX;chrX;chrX;chrX;chrX;chrX;chrX;chrX;chrX;chrX;chrX;chrX;chrX;chrX;chrX;chrX;chrX;chrX;chrX;chrX;chrX;chrX;chrX…	148500619;148500708;148501009;148501047;148651999;148651999;148651999;148651999;148661908;148661908;148661908;148661908;148719091;148809876;148809876;148809876;148809876;148809876;148837647;148842966;148842966;148842966;148842966;148842966;148843382;148843382;148843382;148843382;148843382;148885889;148885889;148885889;148885889;148885889;148904221;148904221;148904221;148904221;148904221;148953580…	148501144;148501144;148501144;148501144;148652131;148652131;148652119;148652119;148662768;148662768;148662768;148662768;148719231;148809920;148809920;148809920;148809920;148809920;148837733;148843002;148843002;148843002;148843002;148843002;148843415;148843415;148843433;148843433;148843433;148885985;148885985;148885985;148885985;148885985;148904258;148904258;148904258;148904258;148904377;148953739…	+;+;+;+;+;+;+;+;+;+;+;+;+;+;+;+;+;+;+;+;+;+;+;+;+;+;+;+;+;+;+;+;+;+;+;+;+;+;+;+;+;+;+;+;+;+;+;+;+;+;+;+;+;+;+;+;+;+;+;+;+;+;+;+;+;+;+;+;+;+;+;+;+;+;+;+;+;+;+;+;+;+;+;+;+;+;+	14006	AFF2	159.484	3.10537	0.217035	14.3081	1.95e-46	2.87e-44	53.6557	52.7655	72.187	157.145	124.838	102.822
ENSG00000279561.2	chr9;chr9;chr9	41269916;41269916;41273284	41273281;41273997;41273997	-;-;-	4082	RP11-4L24.4	430.579	1.94401	0.136127	14.2809	2.88e-46	4.21e-44	126.546	128.886	139.999	146.726	173.744	162.35
ENSG00000130147.15	chr2;chr2;chr2;chr2;chr2;chr2;chr2;chr2;chr2;chr2;chr2;chr2;chr2;chr2;chr2;chr2;chr2;chr2;chr2;chr2;chr2;chr2;chr2;chr2;chr2;chr2;chr2;chr2;chr2;chr2;chr2;chr2;chr2;chr2;chr2;chr2;chr2;chr2;chr2;chr2;chr2;chr2;chr2;chr2	234951973;234952035;234952076;234952715;234978685;234978700;234978703;234978705;234979462;234981624;234981634;234983243;234994524;234994840;234995303;234995303;234995303;234995303;234995303;234995303;234995303;234995303;234995692;235008560;235034871;235034871;235034871;235034871;235034871;235034871;235034955;235040888;235040888;235040888;235040888;235040888;235040888;235040888;235052562;235052562…	234952170;234952170;234952170;234953190;234978985;234978900;234978900;234978900;234979898;234981727;234981727;234983296;234994628;234994960;234995376;234995376;234995376;234995376;234995376;234995376;234995376;234995376;234995993;235008594;235035120;235035120;235035120;235035120;235035120;235035120;235035120;235043247;235043247;235043247;235040937;235040942;235041135;235041288;235052750;235052750…	+;+;+;+;+;+;+;+;+;+;+;+;+;+;+;+;+;+;+;+;+;+;+;+;+;+;+;+;+;+;+;+;+;+;+;+;+;+;+;+;+;+;+;+	7129	SH3BP4	409.384	1.92911	0.135837	14.2017	8.95e-46	1.3e-43	1089.31	1032.82	1030.31	1098.28	772.197	1124.72
ENSG00000134243.11	chr1;chr1;chr1;chr1;chr1;chr1;chr1;chr1;chr1;chr1;chr1;chr1;chr1;chr1;chr1;chr1;chr1;chr1;chr1;chr1;chr1;chr1;chr1;chr1;chr1;chr1;chr1;chr1;chr1;chr1;chr1;chr1;chr1;chr1;chr1;chr1;chr1;chr1;chr1;chr1;chr1;chr1;chr1;chr1;chr1;chr1;chr1;chr1;chr1;chr1;chr1;chr1;chr1;chr1;chr1;chr1;chr1;chr1;chr1;chr1;chr1;chr1;chr1;chr1;chr1;chr1;chr1;chr1	109309568;109309570;109313801;109314261;109314261;109314672;109314672;109314672;109316850;109316850;109316850;109317853;109317853;109322932;109322932;109324899;109324899;109326806;109326992;109326992;109327499;109327499;109327499;109336240;109336240;109336240;109340724;109340724;109342014;109342014;109345751;109345751;109347483;109347483;109350929;109350929;109350947;109354367;109354367;109354367…	109314057;109314057;109314057;109314384;109314384;109314778;109314778;109314778;109316958;109316958;109316927;109317969;109317969;109323121;109323121;109325089;109325089;109327160;109327160;109327160;109327601;109327601;109327601;109336302;109336346;109336346;109340879;109340879;109342158;109342158;109345878;109345881;109347532;109347532;109351002;109351002;109351002;109354531;109354531;109354531…	-;-;-;-;-;-;-;-;-;-;-;-;-;-;-;-;-;-;-;-;-;-;-;-;-;-;-;-;-;-;-;-;-;-;-;-;-;-;-;-;-;-;-;-;-;-;-;-;-;-;-;-;-;-;-;-;-;-;-;-;-;-;-;-;-;-;-;-	9160	SORT1	2253.46	-1.10104	0.0775967	-14.1892	1.07e-45	1.54e-43	2410.46	2199.71	2175.45	1642.64	2247.09	1761.5
ENSG00000102755.10	chr13;chr13;chr13;chr13;chr13;chr13;chr13;chr13;chr13;chr13;chr13;chr13;chr13;chr13;chr13;chr13;chr13;chr13;chr13;chr13;chr13;chr13;chr13;chr13;chr13;chr13;chr13;chr13;chr13;chr13;chr13;chr13;chr13;chr13;chr13;chr13;chr13;chr13;chr13;chr13;chr13;chr13;chr13;chr13;chr13;chr13;chr13;chr13;chr13;chr13;chr13;chr13;chr13;chr13;chr13;chr13;chr13;chr13;chr13;chr13;chr13;chr13;chr13;chr13;chr13;chr13;chr…	28300344;28303126;28303126;28303134;28303144;28306678;28306678;28306678;28306678;28306678;28308339;28308843;28308843;28308843;28308843;28311590;28311590;28311590;28311590;28311993;28311993;28311993;28311993;28317498;28317498;28317498;28317498;28319423;28319423;28319423;28319423;28321463;28321463;28321463;28321463;28322262;28322262;28322262;28322262;28322456;28322790;28322790;28322790;28327462;283…	28303368;28303368;28303368;28303368;28303368;28306772;28306772;28306772;28306772;28306772;28308434;28308927;28308927;28308927;28308927;28311732;28311732;28311732;28311732;28312098;28312098;28312098;28312098;28317597;28317597;28317597;28317597;28319534;28319534;28319534;28319534;28321585;28321585;28321585;28321585;28322359;28322359;28322359;28322359;28322633;28322946;28322946;28322946;28327550;283…	-;-;-;-;-;-;-;-;-;-;-;-;-;-;-;-;-;-;-;-;-;-;-;-;-;-;-;-;-;-;-;-;-;-;-;-;-;-;-;-;-;-;-;-;-;-;-;-;-;-;-;-;-;-;-;-;-;-;-;-;-;-;-;-;-;-;-;-;-;-;-;-;-;-;-;-;-;-;-;-;-;-;-;-;-;-;-;-;-;-;-;-;-;-;-;-;-;-;-;-;-;-;-;-;-;-;-;-;-;-;-;-	12550	FLT1	140.132	3.24633	0.228947	14.1794	1.23e-45	1.75e-43	339.144	365.898	418.904	402.846	375.802	448.266
ENSG00000127928.12	chr7;chr7;chr7;chr7;chr7;chr7;chr7;chr7;chr7;chr7;chr7;chr7;chr7;chr7	93591573;93886506;93906508;93906586;93906592;93906594;93906736;93906736;93906736;93909483;93909483;93909483;93910790;93910790	93591771;93886549;93906644;93906842;93906842;93906644;93906842;93906842;93906842;93909859;93910055;93911075;93911070;93911265	+;+;+;+;+;+;+;+;+;+;+;+;+;+	2361	GNGT1	9363.25	-1.38927	0.0980161	-14.1739	1.33e-45	1.88e-43	304.724	311.403	370.779	342.94	361.645	295.838
ENSG00000049130.13	chr12;chr12;chr12;chr12;chr12;chr12;chr12;chr12;chr12;chr12;chr12;chr12;chr12;chr12;chr12;chr12;chr12;chr12;chr12;chr12;chr12;chr12;chr12;chr12;chr12;chr12;chr12;chr12;chr12;chr12;chr12;chr12;chr12;chr12;chr12;chr12;chr12;chr12;chr12;chr12;chr12	88492793;88496582;88496582;88497080;88497149;88505159;88505159;88505159;88505159;88505159;88506311;88506311;88506311;88506311;88507028;88507028;88507028;88507028;88515534;88515534;88516334;88516334;88516334;88518697;88518697;88518697;88518697;88518833;88532441;88532441;88532441;88532441;88534691;88545752;88545752;88545752;88564208;88580264;88580264;88580264;88580264	88497181;88497181;88497181;88497181;88497181;88505235;88505235;88505235;88505245;88505235;88506378;88506378;88506378;88506378;88507137;88507137;88507137;88507137;88515617;88515617;88516490;88516490;88516490;88518711;88518867;88518867;88518867;88518867;88532503;88532503;88532503;88532503;88534762;88545865;88545865;88545865;88564344;88580851;88580461;88580469;88580471	-;-;-;-;-;-;-;-;-;-;-;-;-;-;-;-;-;-;-;-;-;-;-;-;-;-;-;-;-;-;-;-;-;-;-;-;-;-;-;-;-	6040	KITLG	191.189	2.60531	0.183868	14.1695	1.42e-45	1.98e-43	0	0	0	0	0	0
ENSG00000155052.14	chr2;chr2;chr2;chr2;chr2;chr2;chr2;chr2;chr2;chr2;chr2;chr2;chr2;chr2;chr2;chr2;chr2;chr2;chr2;chr2;chr2;chr2;chr2;chr2;chr2;chr2;chr2;chr2	124025287;124025287;124135068;124221705;124221705;124242200;124242200;124417443;124434484;124446753;124474739;124504292;124524303;124527285;124563217;124609801;124647758;124747229;124763672;124763977;124772799;124789902;124798096;124865306;124869675;124902882;124911467;124914092	124025732;124025732;124135181;124221809;124221809;124242393;124242441;124417590;124434687;124446937;124474879;124504556;124524452;124527456;124563323;124609920;124647958;124747385;124763799;124764147;124773017;124790141;124798320;124865436;124869762;124903100;124911538;124915287	+;+;+;+;+;+;+;+;+;+;+;+;+;+;+;+;+;+;+;+;+;+;+;+;+;+;+;+	5446	CNTNAP5	378.591	-1.7806	0.12661	-14.0637	6.35e-45	8.76e-43	9.11134	8.65007	8.74994	14.7594	10.296	18.9408
ENSG00000151718.15	chr4;chr4;chr4;chr4;chr4;chr4;chr4;chr4;chr4;chr4;chr4;chr4;chr4;chr4;chr4;chr4;chr4;chr4;chr4;chr4;chr4;chr4;chr4;chr4;chr4;chr4;chr4;chr4;chr4;chr4;chr4;chr4;chr4;chr4;chr4;chr4;chr4;chr4;chr4;chr4;chr4;chr4;chr4;chr4;chr4;chr4;chr4;chr4;chr4;chr4;chr4;chr4;chr4;chr4;chr4;chr4;chr4;chr4;chr4;chr4;chr4;chr4;chr4;chr4;chr4;chr4;chr4;chr4;chr4;chr4;chr4;chr4;chr4;chr4;chr4;chr4;chr4;chr4;chr4;chr4…	183099293;183099339;183099492;183099492;183193599;183193599;183193599;183193599;183193615;183203516;183207953;183207953;183207953;183207953;183207953;183208949;183208949;183208949;183208949;183208949;183208979;183240183;183240183;183240183;183240183;183240183;183245416;183245416;183245416;183245416;183245416;183245416;183248714;183248714;183248714;183248714;183248714;183249920;183249920;183249920…	183099622;183099622;183099622;183099622;183193708;183193708;183193708;183193708;183193708;183203603;183208156;183208156;183208156;183208156;183208156;183209025;183209025;183209025;183209025;183209025;183209025;183240262;183240262;183240262;183240262;183240262;183245545;183245545;183245545;183245545;183245545;183245545;183248860;183248860;183248860;183248860;183248860;183249993;183249993;183249993…	+;+;+;+;+;+;+;+;+;+;+;+;+;+;+;+;+;+;+;+;+;+;+;+;+;+;+;+;+;+;+;+;+;+;+;+;+;+;+;+;+;+;+;+;+;+;+;+;+;+;+;+;+;+;+;+;+;+;+;+;+;+;+;+;+;+;+;+;+;+;+;+;+;+;+;+;+;+;+;+;+;+;+;+;+;+;+;+;+;+;+;+;+;+;+;+;+;+;+;+;+;+;+;+;+;+;+;+;+;+;+;+;+;+;+;+;+;+;+;+;+;+;+;+;+;+;+;+;+;+;+;+;+;+;+;+;+;+;+;+;+;+;+;+;+	9966	WWC2	118.07	3.73137	0.266553	13.9986	1.59e-44	2.18e-42	623.621	585.61	568.746	751.864	598.452	733.281
ENSG00000162688.15	chr1;chr1;chr1;chr1;chr1;chr1;chr1;chr1;chr1;chr1;chr1;chr1;chr1;chr1;chr1;chr1;chr1;chr1;chr1;chr1;chr1;chr1;chr1;chr1;chr1;chr1;chr1;chr1;chr1;chr1;chr1;chr1;chr1;chr1;chr1;chr1;chr1;chr1;chr1;chr1;chr1;chr1;chr1;chr1;chr1;chr1;chr1;chr1;chr1;chr1;chr1;chr1;chr1;chr1;chr1;chr1;chr1;chr1;chr1;chr1;chr1;chr1;chr1;chr1;chr1;chr1;chr1;chr1;chr1;chr1;chr1;chr1;chr1;chr1;chr1;chr1;chr1;chr1;chr1;chr1…	99850084;99850489;99850489;99850489;99850975;99850975;99850975;99850975;99851035;99852561;99852670;99861210;99861503;99861503;99861503;99861503;99861503;99861503;99862257;99862257;99862257;99862257;99862257;99862257;99862257;99864386;99864386;99864386;99864386;99864386;99864386;99864386;99870400;99870400;99870400;99870400;99870400;99870400;99870400;99870758;99870758;99870758;99870758;99870758;998…	99850415;99850618;99850898;99850618;99851124;99851124;99851124;99851124;99851124;99852703;99852703;99861713;99861713;99861713;99861713;99861713;99861713;99861713;99862423;99862423;99862423;99862423;99862423;99862423;99862423;99864589;99864589;99864589;99864589;99864589;99864589;99864589;99870581;99870581;99870581;99870581;99870581;99870581;99870581;99870869;99870869;99870869;99870869;99870869;998…	+;+;+;+;+;+;+;+;+;+;+;+;+;+;+;+;+;+;+;+;+;+;+;+;+;+;+;+;+;+;+;+;+;+;+;+;+;+;+;+;+;+;+;+;+;+;+;+;+;+;+;+;+;+;+;+;+;+;+;+;+;+;+;+;+;+;+;+;+;+;+;+;+;+;+;+;+;+;+;+;+;+;+;+;+;+;+;+;+;+;+;+;+;+;+;+;+;+;+;+;+;+;+;+;+;+;+;+;+;+;+;+;+;+;+;+;+;+;+;+;+;+;+;+;+;+;+;+;+;+;+;+;+;+;+;+;+;+;+;+;+;+;+;+;+;+;+;+;+;+;+;+;+;+;+;+;+;+;+;+;+;+;+;+;+;+;+;+;+;+;+;+;+;+;+;+;+;+;+;+;+;+;+;+;+;+;+;+;+;+;+;+;+;+;+;+;+;+;+;+…	8434	AGL	33423.5	-1.09349	0.0790456	-13.8337	1.6e-43	2.15e-41	6625.97	6078.41	6262.77	4802.9	3844.25	4311.29
ENSG00000185055.10	chr7;chr7;chr7;chr7;chr7;chr7;chr7;chr7;chr7;chr7;chr7;chr7;chr7;chr7;chr7;chr7;chr7;chr7;chr7;chr7;chr7;chr7;chr7;chr7;chr7;chr7	105565120;105565128;105565233;105566323;105567102;105567195;105567467;105567467;105569203;105569203;105569203;105569203;105569203;105569203;105569407;105569407;105569407;105569407;105569407;105581358;105581358;105581358;105581358;105591305;105591305;105600764	105565447;105565447;105565615;105567490;105567490;105567490;105567490;105567490;105569290;105569290;105569290;105569290;105569290;105569290;105569571;105569571;105569571;105569571;105569571;105581500;105581690;105581486;105581496;105591391;105591520;105600875	-;-;-;-;-;-;-;-;-;-;-;-;-;-;-;-;-;-;-;-;-;-;-;-;-;-	2578	EFCAB10	713.809	1.34037	0.0969146	13.8304	1.67e-43	2.23e-41	111.361	158.296	155.312	246.57	252.251	214.663
ENSG00000176887.6	chr2	5692667	5701385	+	8719	SOX11	2915.68	-1.09476	0.0791804	-13.8261	1.77e-43	2.35e-41	2458.04	2177.22	2179.83	2402.32	2343.62	2328.82
ENSG00000186615.10	chr14;chr14;chr14;chr14;chr14;chr14;chr14;chr14;chr14;chr14;chr14;chr14;chr14	55499278;55557972;55561089;55561089;55576186;55576187;55578606;55578606;55578606;55579936;55579936;55579936;55579936	55499493;55559774;55561163;55561163;55577379;55577379;55578737;55578737;55578737;55580092;55580096;55580110;55580074	-;-;-;-;-;-;-;-;-;-;-;-;-	3595	KTN1-AS1	684.525	1.41911	0.103393	13.7254	7.15e-43	9.42e-41	328.008	311.403	328.123	445.388	451.735	451.874
ENSG00000157851.16	chr2;chr2;chr2;chr2;chr2;chr2;chr2;chr2;chr2;chr2;chr2;chr2;chr2;chr2;chr2;chr2;chr2;chr2;chr2;chr2;chr2;chr2;chr2;chr2;chr2;chr2;chr2;chr2;chr2;chr2;chr2;chr2;chr2;chr2;chr2;chr2;chr2;chr2;chr2;chr2;chr2;chr2;chr2;chr2;chr2;chr2;chr2;chr2;chr2;chr2;chr2;chr2;chr2;chr2;chr2;chr2	26847747;26848101;26848289;26848424;26848424;26848508;26898496;26898496;26898496;26898496;26898496;26898496;26924887;26924887;26924887;26924887;26924887;26924887;26927253;26927253;26927253;26927253;26927253;26927253;26928255;26928255;26928255;26931640;26931640;26931640;26933258;26933258;26933258;26934578;26934578;26934578;26938459;26940031;26940031;26940031;26941950;26941950;26941950;26941950;269…	26847867;26848254;26848359;26848497;26848497;26848539;26898760;26898760;26898760;26898760;26898760;26898760;26925045;26925045;26925045;26925045;26925045;26925045;26927328;26927356;26927401;26927432;26927432;26927432;26928323;26928323;26928323;26931684;26931684;26931684;26933333;26933333;26933333;26934734;26934734;26934734;26940172;26940172;26940172;26940172;26942092;26942092;26942092;26942092;269…	+;+;+;+;+;+;+;+;+;+;+;+;+;+;+;+;+;+;+;+;+;+;+;+;+;+;+;+;+;+;+;+;+;+;+;+;+;+;+;+;+;+;+;+;+;+;+;+;+;+;+;+;+;+;+;+	7079	DPYSL5	1089.66	-1.74926	0.129296	-13.5291	1.05e-41	1.37e-39	1051.85	929.883	866.244	615.556	545.686	674.654
ENSG00000092200.12	chr14;chr14;chr14;chr14;chr14;chr14;chr14;chr14;chr14;chr14;chr14;chr14;chr14;chr14;chr14;chr14;chr14;chr14;chr14;chr14;chr14;chr14;chr14;chr14;chr14;chr14;chr14;chr14;chr14;chr14;chr14;chr14;chr14;chr14;chr14;chr14;chr14;chr14;chr14;chr14;chr14;chr14;chr14;chr14;chr14;chr14;chr14;chr14;chr14;chr14;chr14;chr14;chr14;chr14;chr14;chr14;chr14;chr14;chr14;chr14;chr14;chr14;chr14;chr14;chr14;chr14;chr…	21287939;21287939;21287977;21294677;21294677;21294677;21300966;21300966;21300966;21301149;21302488;21302488;21302488;21302488;21303331;21303412;21303412;21307731;21307731;21307731;21310584;21310584;21310584;21311824;21311824;21311824;21312433;21312433;21312433;21317539;21317553;21317696;21317696;21317696;21318127;21320017;21320017;21320017;21320017;21320017;21320151;21321259;21321259;21321259;213…	21288061;21288061;21288061;21294809;21294809;21294809;21301237;21301237;21301237;21301237;21302584;21302969;21302584;21302584;21303543;21303543;21303543;21307836;21307836;21307836;21310607;21310607;21310607;21311970;21311970;21311970;21312506;21312506;21312506;21317850;21317850;21317850;21317850;21317850;21318201;21320177;21320177;21320177;21320177;21320177;21320177;21321402;21321402;21321402;213…	+;+;+;+;+;+;+;+;+;+;+;+;+;+;+;+;+;+;+;+;+;+;+;+;+;+;+;+;+;+;+;+;+;+;+;+;+;+;+;+;+;+;+;+;+;+;+;+;+;+;+;+;+;+;+;+;+;+;+;+;+;+;+;+;+;+;+;+;+;+;+;+;+;+;+;+;+;+;+;+;+;+;+;+;+;+;+;+;+;+;+;+;+;+;+;+;+;+;+;+;+;+;+;+;+;+;+;+;+;+;+;+;+;+;+;+;+;+;+;+;+;+;+;+;+;+;+;+;+;+;+;+;+;+;+;+;+;+;+;+;+;+;+;+;+;+;+;+;+;+	5470	RPGRIP1	286.935	2.11432	0.156788	13.4852	1.91e-41	2.46e-39	425.196	390.983	395.935	706.717	684.681	800.025
ENSG00000164638.10	chr7;chr7;chr7;chr7;chr7;chr7;chr7;chr7;chr7;chr7;chr7;chr7;chr7;chr7;chr7;chr7;chr7;chr7;chr7;chr7;chr7;chr7;chr7;chr7;chr7;chr7;chr7;chr7;chr7;chr7;chr7;chr7;chr7;chr7;chr7;chr7;chr7;chr7;chr7;chr7;chr7;chr7;chr7;chr7;chr7;chr7	5274369;5282930;5282962;5282969;5283029;5287806;5287806;5287806;5287809;5287809;5290732;5290732;5290732;5290732;5290732;5291124;5291124;5291124;5291124;5291124;5291693;5291693;5291693;5291730;5291730;5294860;5294860;5294865;5296936;5296936;5296936;5298988;5298988;5298988;5299240;5299240;5299240;5299329;5300422;5300422;5300422;5300422;5302797;5302797;5302797;5303216	5274491;5283082;5283082;5283082;5283082;5287985;5287985;5287985;5287985;5287985;5290863;5290863;5290863;5290863;5290863;5291237;5291237;5291237;5291237;5291237;5291766;5291821;5291821;5291821;5291767;5294934;5294934;5294934;5297198;5297198;5297198;5299126;5299126;5299126;5299427;5299427;5299427;5299427;5300662;5300662;5300662;5300662;5304060;5304060;5306870;5303680	+;+;+;+;+;+;+;+;+;+;+;+;+;+;+;+;+;+;+;+;+;+;+;+;+;+;+;+;+;+;+;+;+;+;+;+;+;+;+;+;+;+;+;+;+;+	5811	SLC29A4	501.061	-2.31821	0.172891	-13.4085	5.39e-41	6.84e-39	367.491	328.703	257.03	246.57	250.964	245.329
ENSG00000069712.10	chr1;chr1;chr1;chr1;chr1;chr1;chr1;chr1;chr1	92167052;92167848;92168866;92171399;92176829;92177811;92178312;92180265;92183864	92167140;92167985;92168995;92171460;92177546;92177898;92178451;92182595;92184723	+;+;+;+;+;+;+;+;+	4556	KIAA1107	2943.05	-1.11123	0.0830917	-13.3735	8.64e-41	1.09e-38	259.167	276.802	252.655	288.243	216.215	229.996
ENSG00000132688.10	chr1;chr1;chr1;chr1	156668763;156673454;156675216;156676482	156673205;156673527;156675340;156677397	-;-;-;-	5558	NES	2316.95	1.24416	0.0930533	13.3704	9e-41	1.13e-38	2755.68	2492.09	2202.8	2263.4	2182.74	2251.25
ENSG00000132640.14	chr20;chr20;chr20;chr20;chr20;chr20;chr20;chr20;chr20;chr20;chr20;chr20;chr20;chr20;chr20;chr20;chr20;chr20;chr20;chr20;chr20;chr20;chr20;chr20;chr20;chr20;chr20;chr20;chr20;chr20;chr20;chr20;chr20;chr20;chr20;chr20;chr20;chr20;chr20;chr20;chr20;chr20;chr20;chr20;chr20;chr20;chr20;chr20;chr20;chr20;chr20;chr20;chr20;chr20;chr20;chr20;chr20;chr20;chr20	11890723;11890817;11890828;11890870;11891327;11892493;11892493;11917778;11917778;11917778;11917865;11917865;11918334;11918334;11918334;11918334;11918334;11918334;11918334;11918810;11918851;11919086;11919086;11919086;11919086;11919086;11919086;11919086;11919086;11919277;11919277;11919541;11919718;11919718;11919718;11919718;11919718;11919718;11919718;11919718;11919718;11919718;11919718;11919718;119…	11890954;11890954;11890954;11890954;11891447;11892543;11892543;11918011;11918011;11918601;11918011;11918601;11918601;11918601;11918463;11918601;11918601;11918601;11918601;11918876;11919176;11919176;11919176;11919176;11919176;11919176;11919176;11919176;11919176;11919423;11919610;11919836;11919836;11919836;11919836;11919836;11919836;11919836;11919836;11919836;11919836;11919836;11919836;11919836;119…	+;+;+;+;+;+;+;+;+;+;+;+;+;+;+;+;+;+;+;+;+;+;+;+;+;+;+;+;+;+;+;+;+;+;+;+;+;+;+;+;+;+;+;+;+;+;+;+;+;+;+;+;+;+;+;+;+;+;+	6228	BTBD3	1952.99	-1.02553	0.0768361	-13.347	1.23e-40	1.53e-38	1294.82	1206.69	1202.02	1381.31	1229.08	1241.98
ENSG00000229444.1	chr1;chr1;chr1;chr1	43709392;43718994;43720471;43727233	43709535;43719126;43720551;43727343	-;-;-;-	469	RP11-184I16.4	187.889	2.36984	0.177851	13.3249	1.66e-40	2.04e-38	498.087	553.605	562.184	558.254	633.201	503.285
ENSG00000108679.12	chr17;chr17;chr17;chr17;chr17;chr17;chr17;chr17;chr17;chr17;chr17;chr17;chr17;chr17;chr17;chr17;chr17;chr17;chr17;chr17;chr17;chr17;chr17;chr17;chr17;chr17;chr17;chr17;chr17;chr17;chr17;chr17;chr17;chr17;chr17;chr17;chr17;chr17;chr17;chr17;chr17;chr17;chr17;chr17;chr17;chr17;chr17;chr17;chr17;chr17;chr17;chr17;chr17;chr17;chr17;chr17;chr17;chr17;chr17;chr17;chr17;chr17;chr17;chr17;chr17;chr17;chr…	78971238;78971238;78971256;78971285;78971331;78972386;78972470;78972557;78972648;78972769;78972798;78972970;78972970;78972970;78972970;78972970;78972970;78972970;78972970;78972975;78973000;78973188;78974631;78974632;78974688;78974688;78974688;78974688;78974688;78974688;78974688;78974688;78974688;78974688;78974688;78974688;78974688;78974798;78975953;78975965;78975965;78975965;78975965;78975965;789…	78972704;78972704;78972704;78972704;78972704;78972704;78972704;78972704;78973343;78973215;78973222;78973125;78973175;78973222;78973222;78973222;78973222;78973222;78973343;78973222;78973222;78973222;78974819;78974819;78974819;78974819;78974819;78974819;78974819;78974819;78974819;78974819;78974997;78974772;78974796;78974819;78974819;78974819;78976156;78976156;78976156;78976156;78976156;78976156;789…	-;-;-;-;-;-;-;-;-;-;-;-;-;-;-;-;-;-;-;-;-;-;-;-;-;-;-;-;-;-;-;-;-;-;-;-;-;-;-;-;-;-;-;-;-;-;-;-;-;-;-;-;-;-;-;-;-;-;-;-;-;-;-;-;-;-;-;-;-;-;-;-;-;-;-;-;-;-;-;-;-;-;-;-;-;-;-	3584	LGALS3BP	949.649	-1.3322	0.100001	-13.3218	1.73e-40	2.12e-38	273.34	267.287	238.436	124.153	91.3766	135.292
ENSG00000115738.9	chr2;chr2;chr2;chr2;chr2;chr2;chr2;chr2;chr2;chr2;chr2;chr2	8678845;8681491;8681854;8681983;8682056;8682780;8682843;8682843;8682843;8683685;8683685;8683685	8679317;8681565;8682513;8682513;8682513;8682906;8682906;8682906;8683007;8684031;8684451;8684453	+;+;+;+;+;+;+;+;+;+;+;+	2205	ID2	132.242	3.07393	0.23083	13.3169	1.85e-40	2.24e-38	120.472	119.371	156.405	1506.33	1373.22	1308.72
ENSG00000133816.13	chr11;chr11;chr11;chr11;chr11;chr11;chr11;chr11;chr11;chr11;chr11;chr11;chr11;chr11;chr11;chr11;chr11;chr11;chr11;chr11;chr11;chr11;chr11;chr11;chr11;chr11;chr11;chr11;chr11;chr11;chr11;chr11;chr11;chr11;chr11;chr11;chr11;chr11;chr11;chr11;chr11;chr11;chr11;chr11;chr11;chr11;chr11;chr11;chr11;chr11;chr11;chr11;chr11;chr11;chr11;chr11;chr11;chr11;chr11;chr11;chr11;chr11;chr11;chr11;chr11;chr11;chr…	12094008;12094017;12094128;12095544;12095984;12109701;12110591;12110605;12116696;12121475;12138388;12138390;12138390;12138390;12138390;12138390;12153224;12161443;12161446;12161868;12162079;12162079;12162079;12162079;12162079;12162079;12162079;12162079;12162079;12162079;12162079;12162079;12162156;12195945;12195945;12197487;12204250;12204250;12204250;12204250;12204250;12204250;12204250;12204250;122…	12094224;12094147;12094224;12095629;12096221;12109773;12110726;12110726;12116916;12121649;12138464;12138460;12138460;12138464;12138464;12138464;12153316;12161576;12161532;12162419;12162419;12162419;12162419;12162419;12162419;12162419;12162420;12162166;12162419;12162419;12162419;12162419;12162419;12196200;12196200;12197811;12204457;12204457;12204457;12204457;12204457;12204457;12204457;12204280;122…	+;+;+;+;+;+;+;+;+;+;+;+;+;+;+;+;+;+;+;+;+;+;+;+;+;+;+;+;+;+;+;+;+;+;+;+;+;+;+;+;+;+;+;+;+;+;+;+;+;+;+;+;+;+;+;+;+;+;+;+;+;+;+;+;+;+;+;+;+;+;+;+;+;+;+;+;+;+;+;+;+;+;+;+;+;+;+;+;+;+;+;+;+;+;+;+;+;+;+;+;+;+;+;+;+;+;+;+;+;+;+;+;+;+;+;+;+;+;+;+;+;+;+;+;+;+;+;+;+;+;+;+;+;+;+;+;+;+;+;+;+;+;+;+;+;+;+;+;+;+;+;+;+;+;+;+;+;+;+;+;+;+;+;+;+;+;+;+;+;+;+;+;+;+;+;+;+;+;+;+;+;+;+;+;+;+;+;+;+;+;+;+;+;+;+;+;+;+;+;+…	15809	MICAL2	1612.02	1.46859	0.111131	13.2149	7.19e-40	8.61e-38	968.84	918.638	853.12	1182.49	1070.78	1260.92
ENSG00000100906.10	chr14;chr14;chr14;chr14;chr14;chr14;chr14;chr14;chr14;chr14;chr14;chr14;chr14;chr14;chr14;chr14;chr14;chr14;chr14;chr14;chr14;chr14;chr14;chr14;chr14;chr14;chr14;chr14;chr14;chr14;chr14;chr14;chr14;chr14;chr14;chr14;chr14;chr14;chr14;chr14	35401511;35401534;35401540;35401545;35401926;35402394;35402394;35402394;35402394;35402394;35402442;35402653;35402771;35402771;35402771;35402771;35402771;35403015;35403150;35403150;35403150;35403150;35403150;35403150;35403150;35403532;35403690;35403690;35403690;35403690;35403690;35403748;35404418;35404418;35404418;35404418;35404418;35404418;35404418;35404510	35402060;35402060;35402060;35402060;35402060;35402534;35402663;35402663;35402663;35402859;35402663;35402663;35402859;35402859;35402859;35402859;35402859;35403360;35403360;35403430;35403238;35403360;35403360;35403360;35403360;35403798;35403798;35403798;35403798;35403798;35404140;35403798;35404700;35404716;35404742;35404746;35404746;35404749;35404437;35404650	-;-;-;-;-;-;-;-;-;-;-;-;-;-;-;-;-;-;-;-;-;-;-;-;-;-;-;-;-;-;-;-;-;-;-;-;-;-;-;-	2373	NFKBIA	558.387	1.5239	0.115601	13.1824	1.11e-39	1.31e-37	341.169	366.763	304.061	618.16	535.39	569.127
ENSG00000169213.6	chr1;chr1;chr1;chr1;chr1	51907956;51933318;51937294;51976890;51990552	51920114;51933442;51937412;51977117;51990764	-;-;-;-;-	12844	RAB3B	372.897	2.15655	0.164722	13.0921	3.66e-39	4.26e-37	1010.35	913.448	838.901	1054.87	969.107	1003.86
ENSG00000109189.12	chr4;chr4;chr4;chr4;chr4;chr4;chr4;chr4;chr4;chr4;chr4;chr4;chr4;chr4;chr4;chr4;chr4;chr4;chr4;chr4;chr4;chr4;chr4;chr4;chr4;chr4;chr4;chr4;chr4;chr4;chr4;chr4;chr4;chr4;chr4;chr4;chr4;chr4;chr4;chr4;chr4;chr4;chr4;chr4;chr4;chr4;chr4;chr4;chr4;chr4;chr4;chr4;chr4;chr4;chr4;chr4;chr4;chr4;chr4;chr4;chr4	52590972;52594178;52596814;52597467;52597581;52598569;52598628;52598628;52598628;52598628;52601857;52601857;52601857;52601857;52601857;52604501;52604501;52604501;52604501;52604501;52610541;52610541;52610541;52610541;52610541;52626018;52626018;52626018;52626018;52626018;52626093;52626128;52627950;52627950;52627950;52627950;52627950;52627950;52627950;52628061;52629634;52631064;52631064;52631064;526…	52597741;52597741;52597741;52597741;52597741;52598706;52598706;52598706;52598706;52598706;52602054;52602054;52602054;52602054;52602054;52604584;52604584;52604584;52604584;52604584;52610617;52610617;52610617;52610617;52610617;52626247;52626247;52626247;52626247;52626247;52626247;52626247;52628163;52628163;52628366;52628163;52628163;52628163;52628163;52628163;52629685;52631144;52631144;52631144;526…	-;-;-;-;-;-;-;-;-;-;-;-;-;-;-;-;-;-;-;-;-;-;-;-;-;-;-;-;-;-;-;-;-;-;-;-;-;-;-;-;-;-;-;-;-;-;-;-;-;-;-;-;-;-;-;-;-;-;-;-;-	8917	USP46	1878.32	-1.13472	0.086767	-13.0778	4.41e-39	5.11e-37	1385.94	1330.38	1288.43	1295.36	1038.6	1127.43
ENSG00000186469.8	chr14;chr14;chr14;chr14;chr14;chr14;chr14;chr14;chr14;chr14;chr14;chr14;chr14;chr14;chr14;chr14;chr14;chr14;chr14;chr14;chr14;chr14;chr14;chr14;chr14;chr14;chr14;chr14;chr14;chr14;chr14;chr14;chr14;chr14;chr14;chr14;chr14;chr14;chr14;chr14;chr14;chr14;chr14;chr14;chr14;chr14;chr14;chr14;chr14;chr14;chr14;chr14;chr14;chr14;chr14;chr14;chr14;chr14;chr14;chr14;chr14;chr14;chr14;chr14;chr14	51826195;51826200;51826200;51827668;51827668;51827668;51841506;51847126;51847172;51847234;51847234;51860414;51860641;51860642;51860646;51860734;51861324;51873882;51873882;51877592;51877617;51877617;51877617;51877617;51877617;51877617;51877617;51877617;51877617;51877617;51877634;51913009;51913009;51913009;51913112;51914110;51939781;51939781;51939781;51950650;51950650;51950650;51950650;51950650;519…	51826230;51826230;51826230;51827807;51827807;51827807;51841572;51847378;51847378;51847378;51847378;51860790;51860790;51860790;51860790;51860790;51861390;51874082;51874082;51877657;51877657;51877657;51877657;51877657;51877657;51878044;51877657;51877657;51877657;51877657;51877657;51913128;51913128;51913336;51913128;51914274;51940091;51940091;51940399;51950765;51950765;51950765;51950765;51950765;519…	+;+;+;+;+;+;+;+;+;+;+;+;+;+;+;+;+;+;+;+;+;+;+;+;+;+;+;+;+;+;+;+;+;+;+;+;+;+;+;+;+;+;+;+;+;+;+;+;+;+;+;+;+;+;+;+;+;+;+;+;+;+;+;+;+	6379	GNG2	124.395	3.00897	0.231404	13.0031	1.17e-38	1.35e-36	1775.7	1704.06	1508.27	1912.65	1379.66	1745.26
ENSG00000149294.16	chr11;chr11;chr11;chr11;chr11;chr11;chr11;chr11;chr11;chr11;chr11;chr11;chr11;chr11;chr11;chr11;chr11;chr11;chr11;chr11;chr11;chr11;chr11;chr11;chr11;chr11;chr11;chr11;chr11;chr11;chr11;chr11;chr11;chr11;chr11;chr11;chr11;chr11;chr11;chr11;chr11;chr11;chr11;chr11;chr11;chr11;chr11;chr11;chr11;chr11;chr11;chr11;chr11;chr11;chr11;chr11;chr11;chr11;chr11;chr11;chr11;chr11;chr11;chr11;chr11;chr11;chr…	112961247;112961247;112961247;112961247;112961275;112961368;112961368;112961402;112961402;112961425;112961435;112961436;112961437;112961439;112961480;113003846;113003846;113003846;113003846;113040926;113130694;113132928;113133435;113133449;113202379;113202379;113202379;113202379;113202379;113202379;113202379;113202379;113202379;113202386;113202386;113202386;113202386;113204286;113204286;113204286…	112961660;112961660;112961660;112961660;112961664;112961664;112961664;112961664;112961664;112961664;112961664;112961664;112961664;112961664;112961664;113003856;113003856;113003856;113003856;113041216;113130799;113133448;113133448;113133951;113202453;113202453;113202453;113202453;113202453;113202453;113202453;113202453;113202453;113202453;113202453;113202453;113202453;113204504;113204504;113204504…	+;+;+;+;+;+;+;+;+;+;+;+;+;+;+;+;+;+;+;+;+;+;+;+;+;+;+;+;+;+;+;+;+;+;+;+;+;+;+;+;+;+;+;+;+;+;+;+;+;+;+;+;+;+;+;+;+;+;+;+;+;+;+;+;+;+;+;+;+;+;+;+;+;+;+;+;+;+;+;+;+;+;+;+;+;+;+;+;+;+;+;+;+;+;+;+;+;+;+;+;+;+;+;+;+;+;+;+;+;+;+;+;+;+;+;+;+;+;+;+;+;+;+;+;+;+;+;+;+;+;+;+;+;+;+;+;+;+;+;+;+;+;+;+;+;+;+;+;+;+;+;+;+;+;+;+;+;+;+;+;+;+;+;+;+;+;+;+;+;+;+;+;+;+;+;+;+;+;+;+;+;+;+;+;+;+;+;+;+;+;+;+;+;+;+;+;+;+;+;+…	12737	NCAM1	1904.88	1.44569	0.111556	12.9592	2.08e-38	2.38e-36	1911.36	1922.05	2077.02	2126.23	2275.41	2685.99
ENSG00000006071.11	chr11;chr11;chr11;chr11;chr11;chr11;chr11;chr11;chr11;chr11;chr11;chr11;chr11;chr11;chr11;chr11;chr11;chr11;chr11;chr11;chr11;chr11;chr11;chr11;chr11;chr11;chr11;chr11;chr11;chr11;chr11;chr11;chr11;chr11;chr11;chr11;chr11;chr11;chr11;chr11;chr11;chr11;chr11;chr11;chr11;chr11;chr11;chr11;chr11;chr11;chr11;chr11;chr11;chr11;chr11;chr11;chr11;chr11;chr11;chr11;chr11;chr11;chr11;chr11;chr11;chr11;chr…	17392885;17392885;17392885;17392886;17392988;17393041;17393697;17393697;17393697;17393697;17393697;17393697;17394266;17394266;17394266;17394266;17394266;17394266;17395172;17395172;17395172;17395172;17395610;17395610;17395610;17395610;17395610;17395610;17395852;17395852;17395852;17395852;17395913;17395921;17396811;17396916;17396916;17396916;17396916;17396933;17396935;17397193;17397193;17397193;173…	17393128;17393128;17393128;17393128;17393128;17393212;17393759;17393759;17393759;17393759;17393759;17393759;17394399;17394399;17394399;17394399;17394399;17394399;17395275;17395275;17395275;17395470;17395780;17395915;17395638;17395718;17395718;17395718;17395885;17395917;17395930;17395930;17395930;17395930;17397313;17397046;17397046;17397058;17397508;17397016;17397313;17397313;17397313;17397313;173…	-;-;-;-;-;-;-;-;-;-;-;-;-;-;-;-;-;-;-;-;-;-;-;-;-;-;-;-;-;-;-;-;-;-;-;-;-;-;-;-;-;-;-;-;-;-;-;-;-;-;-;-;-;-;-;-;-;-;-;-;-;-;-;-;-;-;-;-;-;-;-;-;-;-;-;-;-;-;-;-;-;-;-;-;-;-;-;-;-;-;-;-;-;-;-;-;-;-;-;-;-;-;-;-;-;-;-;-;-;-;-;-;-;-;-;-;-;-;-;-;-;-;-;-;-;-;-;-;-;-;-;-;-;-;-;-;-;-;-;-;-;-;-;-;-;-;-;-;-;-;-;-;-;-;-;-;-;-;-;-;-;-;-;-;-;-;-;-;-;-;-;-;-;-;-;-;-;-;-;-;-;-;-;-;-;-;-;-;-;-;-;-;-;-;-;-;-;-;-	6778	ABCC8	254.86	2.05374	0.159042	12.9132	3.79e-38	4.31e-36	140.72	178.192	173.905	183.191	196.91	210.153
ENSG00000197442.9	chr6;chr6;chr6;chr6;chr6;chr6;chr6;chr6;chr6;chr6;chr6;chr6;chr6;chr6;chr6;chr6;chr6;chr6;chr6;chr6;chr6;chr6;chr6;chr6;chr6;chr6;chr6;chr6;chr6;chr6;chr6;chr6;chr6	136557047;136558800;136561533;136562503;136567631;136580301;136580334;136583555;136583555;136584402;136592173;136592437;136601022;136601802;136605209;136611282;136613120;136614159;136622848;136637325;136639543;136642520;136650984;136656307;136659219;136669283;136694140;136695951;136697219;136698489;136705110;136720450;136791710	136557818;136558876;136561645;136562615;136567874;136580406;136580406;136583740;136583740;136584507;136592341;136592614;136601042;136601979;136605366;136611387;136613256;136614286;136622981;136637406;136639638;136642569;136651091;136656460;136659378;136669395;136694310;136696057;136697387;136698682;136705133;136720589;136792518	-;-;-;-;-;-;-;-;-;-;-;-;-;-;-;-;-;-;-;-;-;-;-;-;-;-;-;-;-;-;-;-;-	5303	MAP3K5	141.794	2.72119	0.210979	12.8979	4.62e-38	5.21e-36	108.324	99.4759	109.374	141.517	144.143	150.625
ENSG00000162706.12	chr1;chr1;chr1;chr1;chr1;chr1;chr1;chr1;chr1;chr1;chr1;chr1;chr1;chr1;chr1;chr1;chr1;chr1;chr1;chr1;chr1;chr1;chr1;chr1;chr1;chr1	159171609;159171609;159171759;159189771;159191936;159191936;159191936;159192578;159192578;159192578;159193423;159193423;159193423;159193870;159193870;159193870;159196364;159196364;159196364;159196891;159196891;159196891;159199751;159199751;159200804;159200804	159171853;159171853;159171853;159189872;159192076;159192076;159192076;159192730;159192730;159192730;159193560;159193560;159193560;159193902;159194040;159194040;159196454;159196454;159196454;159196950;159197060;159197060;159199876;159199876;159203313;159202012	+;+;+;+;+;+;+;+;+;+;+;+;+;+;+;+;+;+;+;+;+;+;+;+;+;+	3847	CADM3	1481.72	1.05079	0.0816246	12.8735	6.35e-38	7.11e-36	6003.36	5761.81	5484.03	4082.29	3945.92	4547.6
ENSG00000169282.17	chr3;chr3;chr3;chr3;chr3;chr3;chr3;chr3;chr3;chr3;chr3;chr3;chr3;chr3;chr3;chr3;chr3;chr3;chr3;chr3;chr3;chr3;chr3;chr3;chr3;chr3;chr3;chr3;chr3;chr3;chr3;chr3;chr3;chr3;chr3;chr3;chr3;chr3;chr3;chr3;chr3;chr3;chr3;chr3;chr3;chr3;chr3;chr3;chr3;chr3;chr3;chr3;chr3;chr3;chr3;chr3;chr3;chr3;chr3;chr3;chr3;chr3;chr3;chr3;chr3;chr3;chr3;chr3;chr3;chr3;chr3;chr3;chr3;chr3;chr3;chr3;chr3;chr3;chr3;chr3…	156037701;156037701;156037701;156118211;156118211;156118211;156120548;156120578;156142962;156273553;156290987;156291037;156291908;156291920;156382142;156421616;156421616;156421616;156421616;156421616;156421616;156421616;156421616;156421616;156421616;156452899;156452899;156452899;156452899;156452899;156452899;156452899;156452899;156452899;156452899;156452899;156455993;156456924;156457210;156457453…	156037745;156037745;156037745;156118339;156118339;156118339;156120886;156120886;156143420;156273676;156292128;156292128;156292128;156292128;156382208;156421659;156421659;156421659;156421659;156421659;156421659;156421659;156421659;156421659;156421659;156452936;156452936;156452936;156452936;156452936;156452936;156453260;156452936;156452936;156452936;156452936;156456120;156457043;156457358;156457532…	+;+;+;+;+;+;+;+;+;+;+;+;+;+;+;+;+;+;+;+;+;+;+;+;+;+;+;+;+;+;+;+;+;+;+;+;+;+;+;+;+;+;+;+;+;+;+;+;+;+;+;+;+;+;+;+;+;+;+;+;+;+;+;+;+;+;+;+;+;+;+;+;+;+;+;+;+;+;+;+;+;+;+;+;+;+;+;+;+;+;+;+;+;+;+;+;+;+;+;+;+;+;+;+;+;+;+;+;+;+;+;+;+;+;+;+;+;+;+;+;+;+;+;+;+;+;+;+;+;+;+;+;+;+;+;+;+;+;+;+;+;+;+;+;+;+;+;+;+;+;+;+	6852	KCNAB1	118.993	-3.41683	0.265493	-12.8698	6.66e-38	7.41e-36	22.2722	24.2202	36.0935	9.55023	16.7309	10.8233
ENSG00000151090.17	chr3;chr3;chr3;chr3;chr3;chr3;chr3;chr3;chr3;chr3;chr3;chr3;chr3;chr3;chr3;chr3;chr3;chr3;chr3;chr3;chr3;chr3;chr3;chr3;chr3;chr3;chr3;chr3;chr3;chr3;chr3;chr3;chr3;chr3;chr3;chr3;chr3;chr3;chr3;chr3;chr3;chr3;chr3;chr3;chr3;chr3;chr3;chr3;chr3;chr3;chr3;chr3;chr3;chr3;chr3;chr3;chr3;chr3;chr3;chr3;chr3;chr3;chr3;chr3;chr3;chr3;chr3;chr3;chr3;chr3;chr3;chr3;chr3;chr3;chr3;chr3;chr3;chr3;chr3;chr3…	24117160;24118210;24122208;24122838;24127499;24127499;24127499;24127499;24133316;24133316;24133316;24133316;24143501;24143501;24143501;24143501;24146675;24146675;24146675;24146675;24146718;24152390;24152390;24152390;24152390;24152390;24152408;24152408;24152410;24152431;24152463;24165027;24190074;24190074;24190074;24190074;24190074;24190074;24190074;24190074;24190074;24190154;24190168;24228938;242…	24123125;24123125;24123125;24123125;24127757;24127757;24127757;24127757;24133462;24133462;24133462;24133462;24143706;24143706;24143706;24143706;24146822;24146822;24146822;24146822;24146822;24152490;24152490;24152490;24152490;24152490;24152490;24152490;24152490;24152490;24152490;24165595;24190334;24190334;24190334;24190334;24190334;24190334;24190334;24190334;24190334;24190334;24190334;24229001;242…	-;-;-;-;-;-;-;-;-;-;-;-;-;-;-;-;-;-;-;-;-;-;-;-;-;-;-;-;-;-;-;-;-;-;-;-;-;-;-;-;-;-;-;-;-;-;-;-;-;-;-;-;-;-;-;-;-;-;-;-;-;-;-;-;-;-;-;-;-;-;-;-;-;-;-;-;-;-;-;-;-;-;-;-;-	8709	THRB	167.247	-2.60728	0.203146	-12.8345	1.05e-37	1.16e-35	13374.4	13086.7	12492.7	10276.9	9334.57	9593.98
ENSG00000058668.14	chr1;chr1;chr1;chr1;chr1;chr1;chr1;chr1;chr1;chr1;chr1;chr1;chr1;chr1;chr1;chr1;chr1;chr1;chr1;chr1;chr1;chr1;chr1;chr1;chr1;chr1;chr1;chr1;chr1;chr1;chr1;chr1;chr1;chr1;chr1;chr1;chr1;chr1;chr1;chr1;chr1;chr1;chr1;chr1;chr1;chr1;chr1;chr1;chr1;chr1;chr1;chr1;chr1;chr1;chr1;chr1;chr1;chr1;chr1;chr1;chr1;chr1;chr1;chr1;chr1;chr1;chr1;chr1;chr1;chr1;chr1;chr1;chr1;chr1;chr1;chr1	203626561;203626787;203682742;203682742;203682809;203698157;203698157;203698157;203699460;203699460;203699460;203700206;203700206;203700206;203700798;203700798;203700798;203702044;203702044;203702044;203703652;203703652;203703652;203707009;203707009;203707009;203707862;203707862;203707862;203709301;203709301;203709301;203710877;203710877;203710877;203711960;203711960;203711960;203713165;203713165…	203627219;203627219;203683398;203683398;203683398;203698354;203698354;203698354;203699717;203699717;203699717;203700331;203700331;203700331;203700923;203700923;203700923;203702079;203702079;203702079;203703813;203703813;203703813;203707223;203707223;203707223;203708104;203708104;203708104;203709542;203709542;203709542;203711108;203711108;203711108;203712139;203712139;203712139;203713252;203713252…	+;+;+;+;+;+;+;+;+;+;+;+;+;+;+;+;+;+;+;+;+;+;+;+;+;+;+;+;+;+;+;+;+;+;+;+;+;+;+;+;+;+;+;+;+;+;+;+;+;+;+;+;+;+;+;+;+;+;+;+;+;+;+;+;+;+;+;+;+;+;+;+;+;+;+;+	9721	ATP2B4	2050.23	1.33325	0.104644	12.7409	3.51e-37	3.85e-35	532.507	422.124	440.778	762.282	812.093	975.002
ENSG00000119522.15	chr9;chr9;chr9;chr9;chr9;chr9;chr9;chr9;chr9;chr9;chr9;chr9;chr9;chr9;chr9;chr9;chr9;chr9;chr9;chr9;chr9;chr9;chr9;chr9;chr9;chr9;chr9;chr9;chr9;chr9;chr9;chr9;chr9;chr9;chr9;chr9;chr9;chr9;chr9;chr9;chr9;chr9;chr9;chr9;chr9;chr9;chr9;chr9;chr9;chr9;chr9;chr9;chr9;chr9;chr9;chr9;chr9;chr9;chr9;chr9;chr9;chr9;chr9;chr9;chr9;chr9;chr9;chr9;chr9;chr9;chr9;chr9;chr9;chr9;chr9;chr9;chr9;chr9;chr9;chr9…	123379654;123379654;123379654;123383655;123383655;123383655;123387730;123400099;123401548;123401810;123403402;123403402;123403402;123403402;123403402;123403402;123403475;123411293;123413271;123437647;123439727;123440360;123440360;123440360;123440360;123440360;123440360;123440360;123440360;123440360;123440360;123450693;123450693;123450693;123450693;123450693;123450693;123450693;123450693;123450693…	123382625;123382625;123382625;123383913;123383913;123383913;123387858;123401912;123401912;123401912;123403490;123403490;123403490;123403573;123403490;123403490;123403490;123411829;123414588;123437832;123440189;123440491;123440491;123440491;123440491;123440491;123440491;123440491;123440491;123440491;123440491;123450749;123450749;123450749;123450749;123450749;123450749;123450749;123450749;123450749…	-;-;-;-;-;-;-;-;-;-;-;-;-;-;-;-;-;-;-;-;-;-;-;-;-;-;-;-;-;-;-;-;-;-;-;-;-;-;-;-;-;-;-;-;-;-;-;-;-;-;-;-;-;-;-;-;-;-;-;-;-;-;-;-;-;-;-;-;-;-;-;-;-;-;-;-;-;-;-;-;-;-;-;-;-;-;-;-;-;-;-;-;-;-;-;-;-;-;-;-;-;-;-;-;-;-;-;-;-;-;-;-;-;-;-;-;-;-;-;-;-;-;-;-;-;-;-;-;-;-;-;-;-;-;-;-;-;-;-;-;-;-;-;-;-;-;-;-;-;-;-;-;-;-;-;-;-;-	10256	DENND1A	822.111	1.29288	0.101487	12.7393	3.58e-37	3.9e-35	372.553	429.044	414.529	422.815	481.336	522.226
ENSG00000109103.11	chr17;chr17;chr17;chr17;chr17;chr17;chr17;chr17;chr17;chr17;chr17;chr17;chr17;chr17;chr17;chr17;chr17;chr17;chr17;chr17;chr17;chr17;chr17;chr17;chr17;chr17;chr17	28546707;28546708;28546708;28546711;28547524;28547642;28547677;28547677;28547688;28547999;28547999;28547999;28547999;28547999;28547999;28548592;28548592;28548592;28548592;28548592;28551825;28552065;28552338;28552338;28552338;28552338;28552338	28547409;28547409;28547849;28547849;28547849;28547849;28547849;28547849;28547849;28548101;28548101;28548101;28548101;28548101;28548173;28548705;28549399;28551802;28548656;28548705;28552092;28552092;28552668;28552549;28552609;28552625;28552631	-;-;-;-;-;-;-;-;-;-;-;-;-;-;-;-;-;-;-;-;-;-;-;-;-;-;-	5128	UNC119	6422.49	-1.02794	0.0808548	-12.7134	4.98e-37	5.41e-35	5107.41	5392.46	4810.28	3055.21	2920.19	3104.49
ENSG00000103522.15	chr16;chr16;chr16;chr16;chr16;chr16;chr16;chr16;chr16;chr16;chr16;chr16;chr16;chr16;chr16;chr16;chr16;chr16;chr16;chr16;chr16;chr16;chr16;chr16;chr16;chr16;chr16;chr16;chr16;chr16;chr16;chr16;chr16;chr16;chr16	27402162;27402174;27403080;27427244;27430056;27430056;27430056;27434347;27434347;27434347;27437488;27437488;27437488;27442670;27442962;27442962;27442962;27443967;27444542;27444542;27444542;27444542;27444542;27445177;27445177;27445177;27445179;27446007;27446007;27446007;27446007;27448534;27448534;27448534;27448534	27402618;27402618;27403220;27427361;27430120;27430120;27430120;27434449;27434449;27434449;27437687;27437687;27437687;27443116;27443116;27443116;27443116;27444033;27444719;27444690;27444719;27444719;27444719;27445276;27445276;27445276;27445276;27446088;27446088;27446088;27446088;27448674;27450073;27450485;27452042	+;+;+;+;+;+;+;+;+;+;+;+;+;+;+;+;+;+;+;+;+;+;+;+;+;+;+;+;+;+;+;+;+;+;+	5467	IL21R	93.3069	4.95869	0.390873	12.6862	7.05e-37	7.61e-35	11.1361	8.65007	4.37497	12.1548	7.72197	9.92139
ENSG00000100077.14	chr22;chr22;chr22;chr22;chr22;chr22;chr22;chr22;chr22;chr22;chr22;chr22;chr22;chr22;chr22;chr22;chr22;chr22;chr22;chr22;chr22;chr22;chr22;chr22;chr22;chr22;chr22;chr22;chr22;chr22;chr22;chr22;chr22;chr22;chr22;chr22;chr22;chr22;chr22;chr22;chr22;chr22;chr22;chr22;chr22;chr22;chr22;chr22;chr22;chr22;chr22;chr22;chr22	25564849;25564912;25565020;25565107;25604377;25604377;25604377;25644592;25644592;25661576;25661576;25661576;25663630;25663630;25663630;25667739;25667739;25667739;25672296;25672296;25672296;25674437;25674437;25674437;25678816;25678816;25678816;25684519;25685170;25685170;25687537;25687537;25690189;25690189;25695107;25695107;25702842;25703510;25703510;25704109;25704109;25709898;25709898;25711068;257…	25565153;25564978;25565153;25565153;25604453;25604453;25604453;25644665;25644665;25661677;25661677;25661677;25663704;25663704;25663704;25667800;25667800;25667800;25672347;25672347;25672347;25674528;25674528;25674528;25678915;25678915;25678915;25684568;25685248;25685248;25687667;25687667;25690283;25690283;25695214;25695214;25702991;25703576;25703576;25704209;25704209;25709964;25709964;25711163;257…	+;+;+;+;+;+;+;+;+;+;+;+;+;+;+;+;+;+;+;+;+;+;+;+;+;+;+;+;+;+;+;+;+;+;+;+;+;+;+;+;+;+;+;+;+;+;+;+;+;+;+;+;+	9303	ADRBK2	1492.23	1.11929	0.0886451	12.6266	1.51e-36	1.61e-34	3430.93	3134.79	3153.26	4492.95	3199.47	4444.78
ENSG00000058404.19	chr7;chr7;chr7;chr7;chr7;chr7;chr7;chr7;chr7;chr7;chr7;chr7;chr7;chr7;chr7;chr7;chr7;chr7;chr7;chr7;chr7;chr7;chr7;chr7;chr7;chr7;chr7;chr7;chr7;chr7;chr7;chr7;chr7;chr7;chr7;chr7;chr7;chr7;chr7;chr7;chr7;chr7;chr7;chr7;chr7;chr7;chr7;chr7;chr7;chr7;chr7;chr7;chr7;chr7;chr7;chr7;chr7;chr7;chr7;chr7;chr7;chr7;chr7;chr7;chr7;chr7;chr7;chr7;chr7;chr7;chr7;chr7;chr7;chr7;chr7;chr7;chr7;chr7;chr7;chr7…	44217150;44217150;44217156;44217559;44219213;44219292;44219346;44219349;44219351;44219351;44219365;44219417;44219430;44219430;44219430;44220060;44220060;44220060;44220060;44220060;44220060;44220060;44220060;44220060;44220060;44220060;44220060;44220060;44220060;44220060;44220062;44220616;44220616;44220616;44220616;44220616;44220616;44220616;44220616;44220616;44220616;44220616;44220616;44220616;442…	44217735;44219522;44219522;44217735;44219522;44219522;44219522;44219522;44219522;44219602;44219522;44219522;44219522;44219522;44219522;44220294;44220294;44220294;44220294;44220294;44220294;44220294;44220294;44220294;44220294;44220294;44220294;44220294;44220294;44220294;44220294;44220710;44220710;44220710;44220710;44220710;44220901;44220710;44220710;44220710;44220710;44220710;44220710;44220710;442…	-;-;-;-;-;-;-;-;-;-;-;-;-;-;-;-;-;-;-;-;-;-;-;-;-;-;-;-;-;-;-;-;-;-;-;-;-;-;-;-;-;-;-;-;-;-;-;-;-;-;-;-;-;-;-;-;-;-;-;-;-;-;-;-;-;-;-;-;-;-;-;-;-;-;-;-;-;-;-;-;-;-;-;-;-;-;-;-;-;-;-;-;-;-;-;-;-;-;-;-;-;-;-;-;-;-;-;-;-;-;-;-;-;-;-;-;-;-;-;-;-;-;-;-;-;-;-;-;-;-;-;-;-;-;-;-;-;-;-;-;-;-;-;-;-;-;-;-;-;-;-;-;-;-;-;-;-;-;-;-;-;-;-;-;-;-;-;-;-;-;-;-;-;-;-;-;-;-;-;-;-;-;-;-;-;-;-;-;-;-;-;-;-;-;-;-;-;-;-;-…	8159	CAMK2B	139.856	-2.92913	0.232024	-12.6243	1.55e-36	1.65e-34	267.266	280.262	265.78	151.067	151.865	153.331
ENSG00000230316.6	chr7;chr7;chr7;chr7;chr7;chr7;chr7;chr7;chr7;chr7;chr7	122303658;122304573;122304950;122305288;122305288;122306516;122306881;122307303;122308487;122308487;122309584	122304268;122304743;122305187;122305817;122306262;122306660;122307488;122307488;122308557;122308557;122310077	+;+;+;+;+;+;+;+;+;+;+	3313	FEZF1-AS1	3384.42	-1.09088	0.086426	-12.6221	1.6e-36	1.69e-34	3326.65	3710.88	3446.38	2959.7	2909.89	2889.83
ENSG00000272631.1	chr10	86749754	86756298	-	6545	RP11-359E3.4	201.677	2.24082	0.178946	12.5223	5.64e-36	5.82e-34	42.5196	44.1154	45.9372	40.8055	47.6188	55.9205
ENSG00000133216.16	chr1;chr1;chr1;chr1;chr1;chr1;chr1;chr1;chr1;chr1;chr1;chr1;chr1;chr1;chr1;chr1;chr1;chr1;chr1;chr1;chr1;chr1;chr1;chr1;chr1;chr1;chr1;chr1;chr1;chr1;chr1;chr1;chr1;chr1;chr1;chr1;chr1;chr1;chr1;chr1;chr1;chr1;chr1;chr1;chr1;chr1;chr1;chr1;chr1;chr1;chr1;chr1;chr1;chr1;chr1;chr1;chr1;chr1;chr1;chr1;chr1;chr1;chr1;chr1;chr1;chr1;chr1;chr1;chr1;chr1;chr1;chr1;chr1;chr1;chr1;chr1;chr1;chr1;chr1;chr1	22710839;22710965;22710965;22710970;22775178;22781421;22781421;22781421;22781421;22781421;22784392;22784392;22784392;22784392;22784392;22800240;22863037;22863037;22863037;22863037;22863037;22863037;22864877;22864877;22864877;22864877;22864877;22864877;22865159;22882359;22882359;22882359;22882359;22882359;22882359;22882359;22891129;22892881;22892884;22892884;22892884;22892884;22895472;22895472;228…	22711043;22711043;22711043;22711043;22775244;22781485;22781485;22781485;22781485;22781485;22785076;22785076;22785076;22785076;22785076;22800291;22863192;22863192;22863192;22863192;22863192;22863192;22865212;22865212;22865212;22865212;22865212;22865212;22865212;22882483;22882483;22882840;22882483;22882483;22882483;22882483;22891265;22893046;22893046;22893046;22893046;22893046;22895580;22895580;228…	+;+;+;+;+;+;+;+;+;+;+;+;+;+;+;+;+;+;+;+;+;+;+;+;+;+;+;+;+;+;+;+;+;+;+;+;+;+;+;+;+;+;+;+;+;+;+;+;+;+;+;+;+;+;+;+;+;+;+;+;+;+;+;+;+;+;+;+;+;+;+;+;+;+;+;+;+;+;+;+	12516	EPHB2	309.09	-2.09964	0.168079	-12.492	8.25e-36	8.47e-34	93.1382	119.371	104.999	52.0922	55.3408	54.1167
ENSG00000163531.15	chr1;chr1;chr1;chr1;chr1;chr1;chr1;chr1;chr1;chr1;chr1;chr1;chr1;chr1;chr1;chr1;chr1;chr1;chr1;chr1;chr1;chr1;chr1;chr1;chr1;chr1;chr1;chr1;chr1;chr1;chr1;chr1;chr1;chr1;chr1;chr1;chr1;chr1;chr1;chr1;chr1;chr1;chr1;chr1;chr1;chr1;chr1;chr1;chr1;chr1;chr1;chr1;chr1;chr1;chr1;chr1;chr1;chr1;chr1;chr1;chr1;chr1;chr1;chr1;chr1;chr1;chr1;chr1;chr1;chr1;chr1;chr1;chr1;chr1;chr1;chr1;chr1;chr1;chr1;chr1…	204828651;204828654;204828654;204828654;204828695;204870604;204870831;204870862;204920632;204920632;204920632;204920632;204920632;204920632;204920632;204920632;204920632;204929409;204944226;204944226;204944226;204944226;204944226;204944226;204944226;204944226;204944226;204944226;204944226;204944251;204944251;204944388;204944737;204950557;204950557;204950557;204950557;204950557;204950557;204952011…	204828782;204828782;204828782;204828782;204828782;204870700;204871053;204871070;204920740;204920740;204920740;204920740;204920740;204920740;204920740;204920740;204920740;204929502;204944406;204944406;204944406;204944406;204944406;204944406;204944406;204944406;204944406;204944406;204944406;204944406;204944406;204944406;204945032;204950574;204950574;204950574;204950574;204950574;204950574;204952116…	+;+;+;+;+;+;+;+;+;+;+;+;+;+;+;+;+;+;+;+;+;+;+;+;+;+;+;+;+;+;+;+;+;+;+;+;+;+;+;+;+;+;+;+;+;+;+;+;+;+;+;+;+;+;+;+;+;+;+;+;+;+;+;+;+;+;+;+;+;+;+;+;+;+;+;+;+;+;+;+;+;+;+;+;+;+;+;+;+;+;+;+;+;+;+;+;+;+;+;+;+;+;+;+;+;+;+;+;+;+;+;+;+;+;+;+;+;+;+;+;+;+;+;+;+;+;+;+;+;+;+;+;+;+;+;+;+;+;+;+;+;+;+;+;+;+;+;+;+;+;+;+;+;+;+;+;+;+;+;+;+;+;+;+;+;+;+;+;+;+;+;+;+;+;+;+;+;+;+;+;+;+;+;+;+;+;+;+;+;+;+;+;+;+;+;+;+;+;+;+…	21271	NFASC	749.275	1.75367	0.141271	12.4135	2.21e-35	2.25e-33	685.376	709.306	752.495	1126.06	1341.05	1401.62
ENSG00000165917.9	chr11;chr11;chr11;chr11;chr11;chr11;chr11;chr11;chr11;chr11;chr11;chr11;chr11;chr11;chr11;chr11;chr11;chr11;chr11;chr11;chr11;chr11;chr11;chr11;chr11;chr11;chr11;chr11	47437757;47437764;47437764;47437765;47438485;47438732;47438732;47438732;47441159;47441159;47441611;47441611;47441611;47441823;47441823;47441823;47441823;47442656;47442656;47442656;47447812;47447812;47447812;47447812;47448773;47448773;47448773;47448773	47438047;47438047;47438047;47438047;47438931;47438931;47438931;47438931;47441212;47441212;47441733;47441733;47441731;47441921;47441921;47441921;47441921;47442814;47442814;47442814;47448150;47448150;47448150;47448150;47449136;47449136;47449143;47449178	-;-;-;-;-;-;-;-;-;-;-;-;-;-;-;-;-;-;-;-;-;-;-;-;-;-;-;-	1918	RAPSN	1446.42	1.09906	0.0886618	12.3961	2.74e-35	2.79e-33	50.6186	47.5754	54.6871	54.6968	63.0627	60.4303
ENSG00000198001.13	chr12;chr12;chr12;chr12;chr12;chr12;chr12;chr12;chr12;chr12;chr12;chr12;chr12;chr12;chr12;chr12;chr12;chr12;chr12;chr12;chr12;chr12;chr12;chr12;chr12;chr12;chr12;chr12;chr12;chr12;chr12;chr12;chr12;chr12;chr12;chr12;chr12;chr12;chr12;chr12;chr12;chr12;chr12;chr12;chr12;chr12;chr12;chr12;chr12;chr12;chr12;chr12;chr12;chr12;chr12;chr12;chr12;chr12;chr12;chr12;chr12;chr12;chr12;chr12;chr12;chr12;chr…	43758944;43758944;43758950;43758950;43758951;43758955;43758961;43758961;43758961;43758967;43758967;43759036;43760925;43760925;43760925;43760925;43760925;43763302;43768103;43768103;43768103;43768103;43768103;43768103;43768103;43768103;43768103;43768103;43768103;43768112;43771038;43771038;43771220;43771220;43771220;43771220;43771220;43771220;43772180;43772180;43772180;43772180;43772180;43772180;437…	43759016;43759016;43759016;43759016;43759592;43759016;43759016;43759016;43759016;43759016;43759016;43759200;43760972;43760972;43760972;43760972;43760972;43763456;43768592;43768272;43768272;43768272;43768272;43768272;43768272;43768272;43768272;43768272;43768272;43768272;43771104;43771104;43771365;43771365;43771326;43771365;43771365;43771365;43772362;43772362;43772362;43772362;43772362;43772362;437…	+;+;+;+;+;+;+;+;+;+;+;+;+;+;+;+;+;+;+;+;+;+;+;+;+;+;+;+;+;+;+;+;+;+;+;+;+;+;+;+;+;+;+;+;+;+;+;+;+;+;+;+;+;+;+;+;+;+;+;+;+;+;+;+;+;+;+;+;+;+;+;+;+;+;+;+;+;+;+;+;+;+;+;+;+;+;+;+;+;+;+;+;+;+;+;+;+;+;+;+;+;+;+;+;+;+;+;+;+;+;+;+;+;+;+;+;+;+;+;+;+;+;+;+;+;+;+;+;+;+;+	5629	IRAK4	305.542	1.7403	0.14094	12.3478	5.01e-35	5.02e-33	0	2.59502	1.09374	0	0	0
ENSG00000165197.4	chrX;chrX;chrX;chrX;chrX;chrX;chrX;chrX;chrX	15345591;15345972;15347164;15347164;15353068;15355150;15358003;15363109;15383857	15346259;15346259;15347359;15347475;15353168;15355298;15358193;15363319;15384376	-;-;-;-;-;-;-;-;-	2153	FIGF	108.553	-3.59846	0.291523	-12.3437	5.27e-35	5.25e-33	20.2474	12.1101	13.1249	18.2323	9.00896	14.4311
ENSG00000091490.10	chr4;chr4;chr4;chr4;chr4;chr4;chr4;chr4;chr4;chr4;chr4;chr4;chr4;chr4;chr4;chr4;chr4;chr4;chr4;chr4;chr4;chr4;chr4;chr4;chr4;chr4;chr4;chr4;chr4;chr4;chr4;chr4;chr4;chr4;chr4;chr4;chr4;chr4;chr4;chr4;chr4;chr4;chr4;chr4;chr4;chr4;chr4;chr4;chr4;chr4;chr4;chr4;chr4;chr4;chr4;chr4;chr4;chr4;chr4;chr4;chr4;chr4;chr4;chr4;chr4;chr4;chr4;chr4;chr4;chr4;chr4;chr4;chr4;chr4;chr4;chr4;chr4;chr4;chr4;chr4…	25747427;25747433;25747434;25748064;25748266;25755922;25757534;25757534;25757534;25757534;25757534;25757534;25757534;25757688;25757688;25757688;25757688;25757688;25757688;25758941;25758941;25758941;25758941;25758941;25758941;25765326;25765326;25765326;25765326;25765326;25767525;25767525;25767525;25767525;25767584;25767740;25767740;25767740;25767740;25767740;25776277;25776277;25776277;25776277;257…	25748564;25748564;25748564;25748564;25748564;25756908;25757606;25757606;25757606;25757606;25757606;25757606;25757606;25757790;25757790;25757790;25757790;25757790;25757852;25759068;25759977;25759068;25759068;25759068;25759068;25765360;25765435;25765435;25765435;25765435;25767609;25767609;25767609;25767609;25767609;25767772;25767830;25767830;25767830;25767830;25776719;25776360;25776360;25776360;257…	-;-;-;-;-;-;-;-;-;-;-;-;-;-;-;-;-;-;-;-;-;-;-;-;-;-;-;-;-;-;-;-;-;-;-;-;-;-;-;-;-;-;-;-;-;-;-;-;-;-;-;-;-;-;-;-;-;-;-;-;-;-;-;-;-;-;-;-;-;-;-;-;-;-;-;-;-;-;-;-;-;-;-;-;-;-;-;-;-;-;-;-;-;-;-;-;-;-;-;-;-;-;-;-	7489	SEL1L3	608.579	-1.25836	0.1023	-12.3006	8.99e-35	8.91e-33	2115.86	2033.63	1841.86	1660.87	1549.54	1786.75
ENSG00000198873.11	chr10;chr10;chr10;chr10;chr10;chr10;chr10;chr10;chr10;chr10;chr10;chr10;chr10;chr10;chr10;chr10;chr10;chr10;chr10	119207589;119326516;119380815;119396695;119423166;119424993;119430375;119431387;119436651;119439731;119441999;119443544;119448123;119452448;119452671;119453145;119453145;119454969;119454969	119207969;119326611;119380927;119396772;119423266;119425085;119430438;119431527;119436841;119439768;119442088;119443752;119448260;119452808;119452808;119453276;119453276;119455619;119459742	+;+;+;+;+;+;+;+;+;+;+;+;+;+;+;+;+;+;+	7000	GRK5	123.856	2.81133	0.230343	12.205	2.92e-34	2.87e-32	1271.54	1124.51	1128.74	1126.93	777.345	1108.49
ENSG00000166886.12	chr12;chr12;chr12;chr12;chr12;chr12;chr12;chr12;chr12;chr12;chr12;chr12;chr12;chr12;chr12;chr12;chr12;chr12;chr12;chr12	57088894;57089043;57089094;57089147;57091125;57091125;57091231;57091234;57092149;57092448;57092448;57092917;57092917;57092917;57093063;57093063;57093063;57093407;57094612;57094612	57089354;57089354;57089354;57089354;57091998;57091998;57091509;57091816;57092581;57092581;57092581;57092968;57092968;57092968;57093195;57093146;57093195;57093598;57095475;57095476	+;+;+;+;+;+;+;+;+;+;+;+;+;+;+;+;+;+;+;+	3010	NAB2	705.119	1.32846	0.108975	12.1904	3.49e-34	3.41e-32	306.749	310.538	289.842	416.737	413.125	399.561
ENSG00000166140.17	chr15;chr15;chr15;chr15;chr15;chr15;chr15;chr15;chr15;chr15;chr15;chr15;chr15;chr15;chr15;chr15;chr15;chr15;chr15;chr15;chr15;chr15;chr15;chr15;chr15;chr15;chr15;chr15;chr15;chr15;chr15;chr15;chr15;chr15;chr15;chr15;chr15;chr15;chr15;chr15;chr15;chr15;chr15;chr15;chr15;chr15;chr15;chr15;chr15;chr15;chr15;chr15;chr15;chr15;chr15;chr15;chr15;chr15;chr15;chr15;chr15;chr15;chr15;chr15;chr15;chr15;chr…	40807086;40807089;40807089;40807234;40807590;40807642;40807660;40807677;40807734;40807757;40807763;40807768;40807792;40808044;40808121;40808255;40808919;40809013;40809119;40809119;40809119;40809119;40809119;40809119;40809119;40809119;40809119;40809156;40809408;40809408;40809408;40809408;40809408;40809408;40809408;40809408;40809408;40809408;40809408;40809852;40809852;40809852;40809852;40809852;408…	40807421;40807671;40807868;40807413;40807868;40807868;40807868;40807868;40807868;40807868;40807868;40807821;40807868;40808075;40809458;40808378;40809240;40809185;40809240;40809240;40809240;40809240;40809240;40809240;40809240;40809240;40809240;40809240;40809458;40809458;40809458;40809458;40809458;40809458;40809458;40809458;40809458;40809458;40809458;40809970;40809970;40809970;40809970;40809970;408…	+;+;+;+;+;+;+;+;+;+;+;+;+;+;+;+;+;+;+;+;+;+;+;+;+;+;+;+;+;+;+;+;+;+;+;+;+;+;+;+;+;+;+;+;+;+;+;+;+;+;+;+;+;+;+;+;+;+;+;+;+;+;+;+;+;+;+;+;+;+;+;+;+;+;+;+;+;+;+;+;+;+;+;+;+;+;+;+;+;+;+;+;+;+;+;+;+;+;+;+;+;+;+;+;+;+;+;+;+;+;+;+;+;+;+;+;+;+	4779	ZFYVE19	834.904	-1.12403	0.0924057	-12.1641	4.83e-34	4.65e-32	342.182	337.353	339.06	232.678	267.695	248.937
ENSG00000023909.9	chr1;chr1;chr1;chr1;chr1;chr1;chr1;chr1;chr1;chr1;chr1;chr1;chr1;chr1;chr1;chr1;chr1;chr1;chr1;chr1;chr1	93885205;93887034;93894614;93894614;93894644;93896618;93896618;93896618;93897839;93897839;93897839;93901585;93901585;93901585;93904266;93904523;93904523;93908665;93908665;93909038;93909038	93889159;93889159;93894728;93894728;93894728;93896820;93896820;93896820;93897898;93897898;93897898;93901669;93901669;93901669;93904588;93904588;93904588;93908790;93908924;93909410;93909456	-;-;-;-;-;-;-;-;-;-;-;-;-;-;-;-;-;-;-;-;-	5420	GCLM	1149.49	1.16987	0.0962817	12.1505	5.71e-34	5.47e-32	443.419	448.939	436.403	476.643	490.345	399.561
ENSG00000185043.10	chr15;chr15;chr15;chr15;chr15;chr15;chr15;chr15;chr15;chr15;chr15;chr15;chr15;chr15	90229975;90230246;90230934;90230934;90231095;90231095;90231357;90231357;90232219;90232219;90233669;90233669;90233835;90233835	90230505;90230505;90231022;90231022;90231213;90231213;90231507;90231507;90232327;90232447;90233703;90233703;90234047;90234047	-;-;-;-;-;-;-;-;-;-;-;-;-;-	1367	CIB1	658.283	1.3991	0.115388	12.1252	7.77e-34	7.41e-32	106.299	115.046	134.53	119.812	177.605	115.449
ENSG00000278484.1	chr10	120984966	120985596	-	631	RP11-95I16.6	118.742	6.59135	0.543775	12.1215	8.13e-34	7.7e-32	1.01237	0.865007	0	0	5.14798	3.60778
ENSG00000168234.12	chr18;chr18;chr18;chr18;chr18;chr18;chr18;chr18;chr18;chr18;chr18;chr18;chr18;chr18;chr18;chr18;chr18;chr18;chr18;chr18;chr18;chr18;chr18;chr18;chr18;chr18;chr18;chr18;chr18;chr18;chr18;chr18;chr18;chr18;chr18;chr18;chr18;chr18;chr18;chr18;chr18;chr18;chr18;chr18;chr18;chr18;chr18;chr18;chr18;chr18;chr18;chr18;chr18;chr18;chr18;chr18;chr18;chr18;chr18	23992773;24014420;24014636;24014913;24016634;24019860;24019860;24064140;24064140;24064140;24066012;24066012;24066012;24069157;24069157;24080585;24080585;24080585;24082913;24082913;24113353;24114273;24114340;24114554;24114554;24114554;24114554;24114554;24118125;24118125;24118125;24118125;24123596;24123627;24123834;24123834;24123834;24123834;24125427;24125427;24125427;24125427;24125427;24128886;241…	23993038;24015038;24015038;24015038;24016740;24020285;24020288;24064188;24064188;24064188;24066140;24066140;24066140;24069271;24069271;24080779;24080939;24080939;24083081;24083081;24113665;24114355;24114370;24114647;24115032;24114647;24114647;24114647;24118232;24118232;24118232;24118232;24123943;24123943;24123943;24123943;24123943;24123937;24125550;24125550;24125550;24125550;24125662;24128983;241…	+;+;+;+;+;+;+;+;+;+;+;+;+;+;+;+;+;+;+;+;+;+;+;+;+;+;+;+;+;+;+;+;+;+;+;+;+;+;+;+;+;+;+;+;+;+;+;+;+;+;+;+;+;+;+;+;+;+;+	7188	TTC39C	1254.04	1.05356	0.0872178	12.0797	1.35e-33	1.28e-31	443.419	461.049	570.934	540.89	500.641	519.52
ENSG00000134323.10	chr2;chr2;chr2	15940564;15941948;15945493	15940743;15942854;15947007	+;+;+	2602	MYCN	103.26	3.14792	0.261416	12.0418	2.14e-33	1.99e-31	796.736	774.182	720.777	929.845	859.712	954.257
ENSG00000229422.1	chr9	62837748	62838372	-	625	RP11-262H14.5	185.432	2.26799	0.18881	12.012	3.07e-33	2.83e-31	16.1979	32.0053	39.3747	24.3097	50.1928	29.7642
ENSG00000187634.10	chr1;chr1;chr1;chr1;chr1;chr1;chr1;chr1;chr1;chr1;chr1;chr1;chr1;chr1;chr1;chr1;chr1;chr1;chr1;chr1;chr1;chr1;chr1;chr1;chr1;chr1;chr1;chr1;chr1;chr1;chr1;chr1;chr1;chr1;chr1;chr1;chr1;chr1;chr1;chr1;chr1;chr1;chr1;chr1;chr1;chr1;chr1;chr1;chr1;chr1;chr1;chr1;chr1;chr1;chr1;chr1;chr1;chr1;chr1;chr1;chr1;chr1;chr1;chr1;chr1;chr1;chr1;chr1;chr1;chr1;chr1;chr1;chr1;chr1;chr1;chr1;chr1;chr1;chr1;chr1…	924880;925150;925738;925741;925741;925741;925741;925741;925741;925741;925741;925922;925922;925922;925922;925922;925922;925922;925922;925922;925922;925922;930155;930155;930155;930155;930155;930155;930155;930155;930155;930155;930155;930312;931039;931039;931039;931039;931039;931039;931039;931039;931039;931039;931039;935772;935772;935772;935772;935772;935772;935772;935772;935772;935772;935772;939040;…	924948;925189;925800;925800;925800;925800;925800;925800;925800;925800;925800;926013;926013;926013;926013;926013;926013;926013;926013;926013;926013;926013;930336;930336;930336;930336;930336;930336;930336;930336;930336;930336;930336;930336;931089;931089;931089;931089;931089;931089;931089;931089;931089;931089;931089;935896;935896;935896;935896;935896;935896;935896;935793;935805;935896;935896;939129;…	+;+;+;+;+;+;+;+;+;+;+;+;+;+;+;+;+;+;+;+;+;+;+;+;+;+;+;+;+;+;+;+;+;+;+;+;+;+;+;+;+;+;+;+;+;+;+;+;+;+;+;+;+;+;+;+;+;+;+;+;+;+;+;+;+;+;+;+;+;+;+;+;+;+;+;+;+;+;+;+;+;+;+;+;+;+;+;+;+;+;+;+;+;+;+;+;+;+;+;+;+;+;+;+;+;+;+;+;+;+;+;+;+;+;+;+;+;+;+;+;+;+;+;+;+;+;+;+;+;+;+;+;+;+;+;+;+;+;+;+;+;+;+;+;+;+;+;+;+;+;+;+;+	3214	SAMD11	3006.94	14.1565	1.18017	11.9953	3.76e-33	3.43e-31	20.2474	12.9751	13.1249	1093.94	953.663	1197.78
ENSG00000166402.8	chr11;chr11;chr11;chr11;chr11;chr11;chr11;chr11;chr11;chr11;chr11;chr11;chr11;chr11;chr11;chr11;chr11;chr11;chr11;chr11;chr11;chr11;chr11;chr11;chr11;chr11;chr11;chr11;chr11;chr11;chr11;chr11;chr11;chr11;chr11;chr11;chr11	8019244;8038633;8039645;8081362;8089610;8089610;8089610;8090069;8090069;8090069;8094046;8094046;8094046;8095498;8095498;8095498;8096685;8096685;8096685;8097228;8097228;8097228;8097714;8097714;8097714;8098758;8098758;8098758;8100503;8100503;8100503;8100826;8100826;8100826;8101486;8101486;8101486	8019358;8039028;8039692;8081548;8089661;8089661;8089661;8090231;8090231;8090231;8094189;8094189;8094189;8095665;8095665;8095665;8096806;8096806;8096806;8097425;8097425;8097425;8097826;8097826;8097826;8098875;8098875;8098875;8100601;8100601;8100601;8100997;8100997;8100997;8101968;8106112;8101780	+;+;+;+;+;+;+;+;+;+;+;+;+;+;+;+;+;+;+;+;+;+;+;+;+;+;+;+;+;+;+;+;+;+;+;+;+	6722	TUB	90.3268	3.5392	0.296271	11.9458	6.83e-33	6.2e-31	301.687	255.177	266.873	415.869	404.116	419.404
ENSG00000092445.11	chr15;chr15;chr15;chr15;chr15;chr15;chr15;chr15;chr15;chr15;chr15;chr15;chr15;chr15;chr15;chr15;chr15;chr15;chr15;chr15;chr15;chr15;chr15;chr15;chr15;chr15;chr15;chr15;chr15;chr15;chr15;chr15;chr15;chr15;chr15;chr15;chr15;chr15;chr15;chr15;chr15;chr15;chr15;chr15;chr15;chr15;chr15;chr15;chr15;chr15;chr15;chr15;chr15;chr15;chr15;chr15;chr15;chr15;chr15;chr15;chr15;chr15;chr15;chr15;chr15;chr15;chr…	41557675;41559034;41559227;41561127;41561127;41561127;41561539;41561539;41562548;41562548;41564184;41564184;41564784;41565026;41565026;41567360;41567360;41567360;41567379;41568217;41568217;41568217;41568217;41568878;41568878;41570027;41570027;41570027;41570240;41570240;41570240;41570604;41570604;41570677;41570938;41571038;41571038;41571038;41571103;41571549;41571595;41571595;41571595;41571595;415…	41558472;41559381;41559381;41561310;41561310;41562355;41561639;41561639;41562718;41562718;41564270;41564270;41565141;41565141;41565141;41567537;41567537;41567537;41567537;41568265;41568362;41568362;41568362;41569022;41569022;41570156;41570156;41570156;41570339;41570340;41570340;41570699;41570699;41570699;41571118;41571118;41571118;41571118;41571118;41571687;41571687;41571687;41571687;41571687;415…	+;+;+;+;+;+;+;+;+;+;+;+;+;+;+;+;+;+;+;+;+;+;+;+;+;+;+;+;+;+;+;+;+;+;+;+;+;+;+;+;+;+;+;+;+;+;+;+;+;+;+;+;+;+;+;+;+;+;+;+;+;+;+;+;+;+;+	10945	TYRO3	200.495	2.02677	0.170148	11.9118	1.03e-32	9.28e-31	281.439	319.188	281.092	176.245	205.919	174.075
ENSG00000158560.14	chr7;chr7;chr7;chr7;chr7;chr7;chr7;chr7;chr7;chr7;chr7;chr7;chr7;chr7;chr7;chr7;chr7;chr7;chr7;chr7;chr7;chr7;chr7;chr7;chr7;chr7;chr7;chr7;chr7;chr7;chr7;chr7;chr7;chr7;chr7;chr7;chr7;chr7;chr7;chr7;chr7;chr7;chr7;chr7;chr7;chr7;chr7;chr7;chr7;chr7;chr7;chr7;chr7;chr7;chr7;chr7;chr7;chr7;chr7;chr7;chr7;chr7;chr7;chr7;chr7;chr7;chr7;chr7;chr7;chr7;chr7;chr7;chr7;chr7;chr7;chr7;chr7;chr7;chr7;chr7…	95772506;95772554;95772579;95772590;95772594;95772597;95772598;95772604;95802680;95804218;95804284;95804721;95804721;95804721;95804721;95804721;95804721;95804721;95804721;95804721;95804721;95810392;95810392;95810392;95810392;95810392;95810392;95810392;95810392;95810392;95810392;95813196;95813196;95813247;95813247;95813247;95813247;95813247;95813247;95813247;95813247;95818499;95828057;95828057;958…	95772773;95772773;95772773;95772773;95772773;95772773;95772773;95772773;95802794;95804362;95804374;95804837;95804837;95804837;95804837;95804837;95804837;95804837;95804837;95804837;95804837;95810506;95810506;95810506;95810506;95810506;95810506;95810506;95810506;95810506;95810506;95813337;95813337;95813337;95813337;95813337;95813337;95813337;95813337;95813279;95813337;95818963;95828116;95828116;958…	+;+;+;+;+;+;+;+;+;+;+;+;+;+;+;+;+;+;+;+;+;+;+;+;+;+;+;+;+;+;+;+;+;+;+;+;+;+;+;+;+;+;+;+;+;+;+;+;+;+;+;+;+;+;+;+;+;+;+;+;+;+;+;+;+;+;+;+;+;+;+;+;+;+;+;+;+;+;+;+;+;+;+;+;+;+;+;+;+;+;+;+;+;+;+;+;+;+;+;+;+;+;+;+;+;+;+;+;+;+;+;+;+;+;+;+;+;+;+;+;+;+;+;+;+;+;+;+;+;+;+;+;+;+;+;+;+;+;+;+;+;+	4568	DYNC1I1	497.908	-1.35673	0.114274	-11.8726	1.64e-32	1.47e-30	221.709	226.632	216.561	144.99	146.717	153.331
ENSG00000213853.9	chr16;chr16;chr16;chr16;chr16;chr16;chr16;chr16;chr16;chr16;chr16;chr16	10528422;10532849;10537928;10537928;10543570;10543570;10544180;10547540;10547540;10558994;10580549;10580549	10533092;10533092;10538074;10538074;10543660;10543660;10547677;10547677;10547677;10559154;10580632;10580698	-;-;-;-;-;-;-;-;-;-;-;-	8718	EMP2	1512.78	1.04564	0.0884812	11.8176	3.17e-32	2.82e-30	196.4	187.707	184.843	204.896	203.345	199.33
ENSG00000152076.18	chr2;chr2;chr2;chr2;chr2;chr2;chr2;chr2;chr2;chr2;chr2;chr2;chr2;chr2;chr2;chr2;chr2;chr2;chr2;chr2;chr2;chr2;chr2;chr2;chr2;chr2;chr2;chr2;chr2;chr2;chr2;chr2;chr2;chr2;chr2;chr2;chr2;chr2;chr2;chr2;chr2;chr2;chr2;chr2;chr2;chr2;chr2;chr2;chr2;chr2	130139287;130139287;130139287;130139289;130139427;130139891;130139891;130139891;130139891;130140023;130140023;130140023;130140023;130140023;130140179;130140179;130140179;130140283;130141017;130141158;130141158;130141158;130141158;130141158;130142133;130142133;130142133;130142133;130142133;130142133;130142188;130142780;130143211;130143269;130143269;130143269;130143269;130143269;130143269;130143269…	130139690;130139690;130139690;130139690;130139947;130139947;130139947;130139947;130139947;130140096;130140096;130140096;130140073;130140096;130140371;130140371;130143028;130140371;130141296;130141296;130141296;130141296;130141296;130141296;130142183;130142183;130142353;130142381;130142381;130142381;130142381;130143313;130143313;130143313;130143313;130143313;130143313;130143313;130143313;130143313…	-;-;-;-;-;-;-;-;-;-;-;-;-;-;-;-;-;-;-;-;-;-;-;-;-;-;-;-;-;-;-;-;-;-;-;-;-;-;-;-;-;-;-;-;-;-;-;-;-;-	4487	CCDC74B	77.7801	4.61694	0.392646	11.7585	6.38e-32	5.65e-30	3.03711	1.73001	4.37497	78.1383	54.0538	73.0575
ENSG00000155368.16	chr2;chr2;chr2;chr2;chr2;chr2;chr2;chr2;chr2;chr2;chr2;chr2;chr2;chr2;chr2;chr2;chr2;chr2;chr2;chr2;chr2;chr2;chr2;chr2;chr2;chr2;chr2;chr2;chr2;chr2;chr2;chr2;chr2;chr2;chr2;chr2;chr2;chr2;chr2;chr2;chr2;chr2;chr2;chr2;chr2;chr2;chr2;chr2;chr2	119366921;119366924;119366924;119366935;119366977;119366989;119367048;119367070;119367081;119367253;119367338;119367403;119367559;119367559;119367559;119367677;119368188;119368188;119368188;119368188;119368188;119368188;119368188;119368188;119368188;119368188;119368188;119370217;119370740;119370740;119370740;119370740;119370740;119370740;119370740;119370740;119370740;119370740;119372245;119372245…	119367060;119367090;119367090;119367060;119367060;119367060;119367334;119367214;119367463;119367528;119367463;119367528;119367644;119367644;119367644;119367931;119368305;119368305;119368305;119368845;119368305;119368305;119368305;119368305;119368305;119368305;119368305;119370802;119370802;119370802;119370802;119370802;119370802;119370802;119370802;119370802;119370802;119370802;119372546;119372550…	+;+;+;+;+;+;+;+;+;+;+;+;+;+;+;+;+;+;+;+;+;+;+;+;+;+;+;+;+;+;+;+;+;+;+;+;+;+;+;+;+;+;+;+;+;+;+;+;+	2509	DBI	9720.8	1.00227	0.0853839	11.7384	8.1e-32	7.13e-30	2813.38	2799.16	3093.11	3777.55	4324.3	3439.11
ENSG00000165985.9	chr10;chr10;chr10;chr10;chr10	16513743;16514467;16520478;16520478;16520886	16514707;16514707;16520759;16522005;16521145	-;-;-;-;-	2493	C1QL3	97.2692	3.32741	0.284728	11.6863	1.5e-31	1.31e-29	9.11134	5.19004	1.09374	13.023	11.5829	11.7253
ENSG00000196169.14	chr17;chr17;chr17;chr17;chr17;chr17;chr17;chr17;chr17;chr17;chr17;chr17;chr17;chr17;chr17;chr17;chr17;chr17;chr17;chr17;chr17;chr17;chr17;chr17;chr17;chr17;chr17;chr17;chr17;chr17;chr17;chr17;chr17;chr17;chr17;chr17;chr17;chr17;chr17;chr17;chr17;chr17;chr17;chr17;chr17;chr17;chr17;chr17;chr17;chr17;chr17;chr17;chr17;chr17;chr17;chr17;chr17;chr17;chr17;chr17	74326210;74326212;74326226;74326231;74326257;74328425;74328425;74328425;74328425;74328425;74341876;74341876;74341876;74341876;74342630;74342630;74342630;74342630;74343024;74343024;74343024;74343024;74344223;74344223;74344761;74344761;74344761;74344761;74346378;74346378;74346378;74346378;74347777;74347777;74347777;74347777;74348590;74349184;74349184;74349184;74349184;74350401;74350401;74350401;743…	74326388;74326388;74326388;74326388;74326388;74328505;74328505;74328505;74328505;74329466;74341986;74341986;74341986;74341986;74342717;74342717;74342717;74342717;74343160;74343160;74343160;74343160;74344348;74344348;74344955;74344955;74344955;74344955;74346524;74346524;74346524;74346524;74347899;74347899;74347899;74347899;74349349;74349349;74349349;74349349;74349349;74350481;74350575;74350575;743…	+;+;+;+;+;+;+;+;+;+;+;+;+;+;+;+;+;+;+;+;+;+;+;+;+;+;+;+;+;+;+;+;+;+;+;+;+;+;+;+;+;+;+;+;+;+;+;+;+;+;+;+;+;+;+;+;+;+;+;+	5640	KIF19	630.21	1.31148	0.11338	11.5672	6.05e-31	5.24e-29	322.947	300.158	347.81	200.555	173.744	211.957
ENSG00000135926.12	chr2;chr2;chr2;chr2;chr2;chr2;chr2;chr2;chr2;chr2;chr2;chr2;chr2;chr2;chr2;chr2;chr2;chr2;chr2;chr2;chr2;chr2;chr2;chr2;chr2;chr2;chr2;chr2;chr2;chr2;chr2;chr2;chr2;chr2;chr2;chr2;chr2;chr2;chr2;chr2;chr2;chr2;chr2;chr2;chr2;chr2;chr2;chr2;chr2;chr2;chr2;chr2;chr2;chr2;chr2;chr2;chr2;chr2;chr2;chr2;chr2;chr2;chr2;chr2;chr2;chr2;chr2;chr2;chr2;chr2;chr2;chr2;chr2;chr2;chr2;chr2;chr2;chr2;chr2;chr2…	218274192;218274201;218274201;218274201;218275006;218275432;218276026;218276026;218276026;218276026;218276026;218276026;218277004;218277004;218277004;218277004;218277004;218277004;218277363;218277366;218277366;218277366;218277366;218277366;218277366;218277633;218277633;218277633;218277633;218277633;218277633;218277633;218277801;218277935;218277935;218277935;218277935;218277935;218277935;218277935…	218275621;218275621;218275621;218275621;218275621;218275621;218276079;218276079;218276079;218276079;218276079;218276079;218277099;218277099;218277099;218277099;218277099;218277099;218277453;218277453;218277453;218277453;218277453;218277453;218277453;218277670;218277670;218277670;218277670;218277670;218277670;218277670;218277974;218277974;218277974;218277974;218277974;218277974;218277974;218277974…	-;-;-;-;-;-;-;-;-;-;-;-;-;-;-;-;-;-;-;-;-;-;-;-;-;-;-;-;-;-;-;-;-;-;-;-;-;-;-;-;-;-;-;-;-;-;-;-;-;-;-;-;-;-;-;-;-;-;-;-;-;-;-;-;-;-;-;-;-;-;-;-;-;-;-;-;-;-;-;-;-;-;-;-;-;-;-;-;-;-;-;-;-;-;-;-;-;-;-;-;-;-;-;-;-;-;-;-;-;-;-;-;-;-;-;-;-;-;-;-;-;-;-;-;-;-;-;-;-;-;-;-;-;-;-;-;-;-;-;-;-;-;-;-;-;-;-;-;-;-	5098	TMBIM1	424.496	1.37219	0.119106	11.5207	1.04e-30	8.95e-29	244.994	234.417	205.624	331.653	285.713	302.151
ENSG00000271901.1	chr13;chr13	34545929;34671000	34546018;34671182	-;-	273	RP11-266E6.3	76.4476	4.82017	0.420739	11.4564	2.18e-30	1.85e-28	1.01237	1.73001	2.18749	11.2866	6.43497	6.31361
ENSG00000126803.9	chr14;chr14;chr14;chr14;chr14	64535905;64540468;64540741;64540845;64541337	64535975;64543234;64540958;64546173;64541575	+;+;+;+;+	5777	HSPA2	402.484	1.46114	0.127596	11.4513	2.32e-30	1.95e-28	0	0	0	0	0	0
ENSG00000140564.10	chr15;chr15;chr15;chr15;chr15;chr15;chr15;chr15;chr15;chr15;chr15;chr15;chr15;chr15;chr15;chr15;chr15;chr15;chr15;chr15;chr15;chr15;chr15;chr15;chr15;chr15;chr15;chr15;chr15;chr15;chr15;chr15;chr15;chr15;chr15;chr15;chr15;chr15;chr15;chr15;chr15;chr15;chr15;chr15;chr15;chr15;chr15;chr15;chr15;chr15;chr15;chr15;chr15;chr15;chr15;chr15;chr15;chr15;chr15;chr15;chr15;chr15;chr15;chr15	90868592;90871539;90872878;90872878;90875582;90875582;90875582;90875582;90875688;90876255;90876255;90876255;90876255;90876255;90876462;90876462;90876462;90876468;90876896;90876896;90876896;90876896;90877135;90877135;90877135;90877135;90877527;90877527;90877527;90878132;90878132;90878132;90878194;90878764;90878764;90878764;90878764;90879444;90879444;90879444;90879444;90879584;90879671;90879671;908…	90868711;90871605;90873098;90873098;90875917;90875917;90875917;90875917;90875917;90876284;90876353;90876353;90876353;90876353;90876557;90876557;90876557;90876557;90877024;90877024;90877024;90877024;90877166;90877211;90877211;90877211;90877615;90877615;90877615;90878304;90878304;90878304;90878304;90878976;90878976;90878976;90878976;90879544;90879544;90879544;90879544;90879774;90879774;90879774;908…	+;+;+;+;+;+;+;+;+;+;+;+;+;+;+;+;+;+;+;+;+;+;+;+;+;+;+;+;+;+;+;+;+;+;+;+;+;+;+;+;+;+;+;+;+;+;+;+;+;+;+;+;+;+;+;+;+;+;+;+;+;+;+;+	4728	FURIN	294.844	1.92442	0.168188	11.4421	2.57e-30	2.16e-28	169.066	196.357	170.624	112.866	102.96	137.096
ENSG00000171033.12	chr8;chr8;chr8;chr8;chr8;chr8;chr8;chr8;chr8;chr8	78516139;78516355;78572811;78591231;78598358;78598358;78598358;78601742;78601742;78601742	78516468;78516468;78572939;78591283;78598535;78598535;78598535;78602098;78603185;78605267	+;+;+;+;+;+;+;+;+;+	4216	PKIA	776.86	-1.16817	0.102346	-11.4139	3.56e-30	2.97e-28	483.914	499.109	435.31	530.472	427.282	461.795
ENSG00000170324.19	chr10;chr10;chr10;chr10;chr10;chr10;chr10;chr10;chr10;chr10;chr10;chr10;chr10;chr10;chr10;chr10;chr10;chr10;chr10;chr10;chr10;chr10;chr10;chr10;chr10;chr10;chr10;chr10;chr10;chr10;chr10;chr10;chr10;chr10;chr10;chr10;chr10;chr10;chr10;chr10;chr10;chr10;chr10;chr10;chr10;chr10;chr10;chr10;chr10;chr10;chr10;chr10;chr10;chr10;chr10;chr10;chr10;chr10;chr10;chr10;chr10;chr10;chr10;chr10;chr10;chr10;chr…	48156558;48156558;48156559;48156767;48158893;48163328;48163328;48163328;48163328;48163328;48168595;48168595;48168595;48168595;48168595;48170994;48170994;48170994;48170994;48170994;48172946;48172946;48172946;48172946;48172946;48174870;48174870;48174870;48174870;48174870;48174895;48175846;48175846;48175846;48175846;48175846;48176053;48177293;48177712;48178047;48178047;48178818;48180803;48180803;481…	48157370;48157370;48157370;48157370;48159238;48163671;48163671;48163671;48163671;48163671;48168693;48168693;48168693;48168693;48168693;48171208;48171208;48171208;48171208;48171208;48173093;48173093;48173093;48173093;48173093;48174955;48174955;48174955;48174955;48175143;48174955;48175939;48175939;48175939;48176345;48175939;48176212;48178151;48178151;48178151;48178151;48178890;48181008;48181008;481…	-;-;-;-;-;-;-;-;-;-;-;-;-;-;-;-;-;-;-;-;-;-;-;-;-;-;-;-;-;-;-;-;-;-;-;-;-;-;-;-;-;-;-;-;-;-;-;-;-;-;-;-;-;-;-;-;-;-;-;-;-;-;-;-;-;-;-;-;-;-;-;-;-;-;-;-;-;-;-;-;-;-;-;-;-;-;-;-;-;-;-;-;-;-;-;-;-;-;-;-;-;-;-;-;-;-;-;-;-;-;-;-	7872	FRMPD2	1047.67	1.13945	0.0999182	11.4039	4e-30	3.32e-28	721.821	712.766	638.746	552.177	526.381	487.05
ENSG00000203805.10	chr10;chr10;chr10;chr10;chr10;chr10;chr10;chr10;chr10;chr10;chr10;chr10;chr10;chr10;chr10;chr10;chr10;chr10;chr10;chr10;chr10;chr10;chr10	120456954;120457222;120503579;120503818;120503818;120503818;120513911;120513911;120513911;120518833;120518833;120518833;120520971;120520971;120520971;120575131;120575131;120575131;120575188;120587259;120589303;120589303;120589303	120457361;120457361;120503604;120503926;120503926;120503926;120514001;120514001;120514001;120518896;120518896;120518896;120521095;120521095;120521095;120575301;120575301;120575301;120575301;120587496;120589851;120589855;120589487	+;+;+;+;+;+;+;+;+;+;+;+;+;+;+;+;+;+;+;+;+;+;+	1785	PPAPDC1A	110.86	2.81803	0.248247	11.3517	7.27e-30	6e-28	37.4577	50.1704	37.1873	122.417	108.108	110.939
ENSG00000187699.10	chr2;chr2;chr2;chr2;chr2;chr2;chr2;chr2;chr2;chr2;chr2;chr2;chr2;chr2;chr2;chr2;chr2;chr2;chr2;chr2;chr2;chr2;chr2;chr2;chr2	189879609;189879627;190079223;190079954;190089541;190089576;190090897;190090897;190095519;190137760;190150246;190163936;190163936;190163936;190163936;190180482;190180863;190180955;190199697;190199697;190199697;190199697;190199697;190199697;190199697	189879827;189879827;190079570;190080023;190089608;190089608;190090970;190090970;190095602;190137849;190150448;190164051;190164060;190164060;190164060;190181409;190181109;190181128;190199827;190199950;190200063;190200209;190200214;190200479;190203484	+;+;+;+;+;+;+;+;+;+;+;+;+;+;+;+;+;+;+;+;+;+;+;+;+	5997	C2orf88	249.106	1.79379	0.159333	11.2582	2.11e-29	1.73e-27	126.546	124.561	80.937	159.749	100.386	207.447
ENSG00000121454.5	chr1;chr1;chr1;chr1;chr1;chr1;chr1;chr1;chr1;chr1;chr1;chr1	180230286;180230298;180248285;180248285;180248285;180266392;180266392;180271380;180271380;180271835;180271835;180274185	180230605;180230605;180248469;180248697;180248456;180266594;180266594;180271534;180271534;180271894;180272006;180278982	+;+;+;+;+;+;+;+;+;+;+;+	6061	LHX4	564.178	-1.45165	0.129018	-11.2516	2.27e-29	1.85e-27	5049.71	4753.22	4367.32	4138.72	3442.71	4068.67
ENSG00000068078.17	chr4;chr4;chr4;chr4;chr4;chr4;chr4;chr4;chr4;chr4;chr4;chr4;chr4;chr4;chr4;chr4;chr4;chr4;chr4;chr4;chr4;chr4;chr4;chr4;chr4;chr4;chr4;chr4;chr4;chr4;chr4;chr4;chr4;chr4;chr4;chr4;chr4;chr4;chr4;chr4;chr4;chr4;chr4;chr4;chr4;chr4;chr4;chr4;chr4;chr4;chr4;chr4;chr4;chr4;chr4;chr4;chr4;chr4;chr4;chr4;chr4;chr4;chr4;chr4;chr4;chr4;chr4;chr4;chr4;chr4;chr4;chr4;chr4;chr4;chr4;chr4;chr4;chr4;chr4;chr4…	1793307;1793312;1793312;1793312;1793312;1793833;1793833;1793833;1793833;1793833;1793833;1793896;1799254;1799254;1799254;1799254;1799254;1799254;1799254;1799747;1799747;1799747;1799747;1799747;1799747;1799747;1801367;1801367;1801367;1801367;1801367;1801367;1801367;1801462;1801620;1801620;1801620;1801620;1801620;1801620;1801620;1801620;1801629;1801835;1801835;1801835;1801835;1801835;1801835;1801835…	1793465;1793465;1793465;1793465;1793465;1794043;1794043;1794043;1794043;1794043;1794043;1794043;1799523;1799523;1799523;1799523;1799523;1799523;1799523;1799812;1799812;1799812;1799812;1799812;1799812;1799812;1801536;1801536;1801536;1801536;1801536;1801536;1801536;1801536;1801743;1801743;1801743;1801743;1801743;1801743;1801743;1801743;1801743;1801923;1802025;1802025;1802025;1802025;1802025;1802025…	+;+;+;+;+;+;+;+;+;+;+;+;+;+;+;+;+;+;+;+;+;+;+;+;+;+;+;+;+;+;+;+;+;+;+;+;+;+;+;+;+;+;+;+;+;+;+;+;+;+;+;+;+;+;+;+;+;+;+;+;+;+;+;+;+;+;+;+;+;+;+;+;+;+;+;+;+;+;+;+;+;+;+;+;+;+;+;+;+;+;+;+;+;+;+;+;+;+;+;+;+;+;+;+;+;+;+;+;+;+;+;+;+;+;+;+;+;+;+;+;+;+;+;+;+;+;+;+;+;+;+	4834	FGFR3	98.8353	6.50921	0.579012	11.2419	2.54e-29	2.06e-27	2.02474	6.92006	3.28123	34.7281	39.8968	57.7244
ENSG00000182054.9	chr15;chr15;chr15;chr15;chr15;chr15;chr15;chr15;chr15;chr15;chr15;chr15;chr15;chr15;chr15;chr15;chr15;chr15;chr15;chr15;chr15;chr15;chr15;chr15;chr15;chr15;chr15;chr15;chr15;chr15;chr15;chr15;chr15;chr15;chr15;chr15;chr15;chr15;chr15	90083045;90083996;90084014;90084177;90084816;90084816;90084816;90085001;90085001;90085001;90085001;90085275;90085275;90085275;90085275;90087112;90087112;90087112;90087112;90087439;90087439;90087439;90087439;90088359;90088359;90088359;90088359;90088587;90088587;90088587;90090479;90090479;90091553;90091553;90091553;90100576;90102276;90102276;90102276	90084353;90084353;90084353;90084353;90084908;90084908;90084908;90085098;90085098;90085098;90085098;90085387;90085387;90085387;90085387;90087263;90087263;90087263;90087263;90087575;90087575;90087575;90087575;90088502;90088502;90088502;90088502;90088747;90088747;90088747;90090644;90090644;90091644;90091644;90091644;90100695;90102468;90102477;90102504	-;-;-;-;-;-;-;-;-;-;-;-;-;-;-;-;-;-;-;-;-;-;-;-;-;-;-;-;-;-;-;-;-;-;-;-;-;-;-	2814	IDH2	1176.25	1.05556	0.0942554	11.199	4.13e-29	3.31e-27	1056.92	996.489	913.275	1053.13	882.878	1096.76
ENSG00000107859.9	chr10;chr10;chr10;chr10;chr10;chr10;chr10;chr10	102230186;102230186;102230478;102231588;102231588;102231963;102231963;102241333	102231101;102230424;102231101;102231790;102231790;102232083;102232092;102241474	-;-;-;-;-;-;-;-	1391	PITX3	161.66	2.15075	0.192569	11.1687	5.8e-29	4.61e-27	51.631	41.5204	39.3747	49.4876	41.1838	55.0186
ENSG00000274070.1	chr7;chr7;chr7;chr7;chr7;chr7;chr7;chr7;chr7;chr7;chr7;chr7;chr7;chr7;chr7	74964818;75007888;75007994;75017598;75017598;75017990;75017990;75018972;75018972;75020039;75020039;75021874;75021874;75024440;75024634	74965098;75008064;75008064;75017791;75017791;75018122;75018122;75019095;75019095;75020149;75020149;75021943;75021956;75024534;75024798	+;+;+;+;+;+;+;+;+;+;+;+;+;+;+	1363	GATSL2	322.721	1.98354	0.177706	11.1619	6.26e-29	4.96e-27	102.25	108.991	77.6558	100.712	37.3228	89.2925
ENSG00000248905.8	chr15;chr15;chr15;chr15;chr15;chr15;chr15;chr15;chr15;chr15;chr15;chr15;chr15;chr15;chr15;chr15;chr15;chr15;chr15;chr15;chr15;chr15;chr15;chr15;chr15;chr15;chr15;chr15;chr15;chr15;chr15;chr15;chr15;chr15;chr15;chr15;chr15;chr15;chr15;chr15;chr15;chr15;chr15;chr15;chr15;chr15;chr15;chr15;chr15;chr15;chr15;chr15;chr15;chr15;chr15;chr15;chr15;chr15;chr15;chr15;chr15;chr15;chr15;chr15;chr15;chr15;chr…	32765545;32765546;32774151;32774310;32774323;32776835;32776835;32776835;32776835;32776835;32798804;32798804;32798804;32798804;32798804;32804281;32804281;32804281;32804281;32804281;32810895;32857015;32857015;32857015;32857015;32857015;32857015;32860680;32888172;32888172;32888172;32888172;32888172;32898834;32898834;32898834;32898834;32899795;32899807;32899979;32899979;32899979;32899979;32901911;329…	32774354;32774354;32774354;32774354;32774354;32776919;32776919;32776919;32776919;32776919;32798953;32798953;32798953;32798953;32798953;32804332;32804332;32804332;32804332;32804332;32811111;32857107;32857107;32857107;32857107;32857107;32857107;32860837;32888254;32888292;32888292;32888292;32888292;32898893;32898893;32898893;32898893;32900125;32900252;32900125;32900125;32900125;32900125;32902040;329…	-;-;-;-;-;-;-;-;-;-;-;-;-;-;-;-;-;-;-;-;-;-;-;-;-;-;-;-;-;-;-;-;-;-;-;-;-;-;-;-;-;-;-;-;-;-;-;-;-;-;-;-;-;-;-;-;-;-;-;-;-;-;-;-;-;-;-;-;-;-;-;-;-;-;-;-;-;-;-;-;-;-;-;-;-;-;-;-;-;-;-;-;-;-;-;-;-;-;-;-	20084	FMN1	328.462	1.56073	0.139889	11.1569	6.62e-29	5.22e-27	779.526	835.597	895.776	631.183	570.139	726.967
ENSG00000138131.3	chr10;chr10;chr10;chr10;chr10;chr10;chr10;chr10;chr10;chr10;chr10;chr10;chr10;chr10;chr10	98247690;98251065;98251566;98252353;98253553;98255577;98256780;98257650;98257981;98259009;98259391;98260922;98262035;98262743;98268132	98248991;98251176;98251702;98252468;98253796;98255739;98256947;98257804;98258164;98259228;98259429;98261127;98262213;98263051;98268250	-;-;-;-;-;-;-;-;-;-;-;-;-;-;-	3653	LOXL4	103.471	2.87479	0.257735	11.1541	6.84e-29	5.36e-27	456.58	459.319	456.091	484.457	442.726	565.519
ENSG00000149548.14	chr11;chr11;chr11;chr11;chr11;chr11;chr11;chr11;chr11;chr11;chr11;chr11;chr11;chr11;chr11;chr11;chr11;chr11;chr11;chr11;chr11;chr11;chr11;chr11;chr11;chr11;chr11;chr11;chr11;chr11;chr11;chr11;chr11;chr11;chr11;chr11;chr11;chr11	124954121;124954121;124954724;124954724;124959115;124959115;124959815;124959815;124975096;124975096;124977478;124977478;124986742;124986742;124987127;124987127;124991461;124991461;124992580;124992580;124993169;124993169;125003867;125003867;125005109;125005109;125037456;125038073;125038431;125038431;125038431;125038888;125038921;125038921;125038921;125040590;125040590;125040590	124954370;124954370;124954909;124954909;124959264;124959264;124960003;124960003;124975209;124975209;124977600;124977600;124986888;124986888;124988134;124988134;124991583;124991583;124992687;124992687;124993243;124993243;125003959;125003959;125005212;125005212;125037514;125038604;125038604;125038604;125038604;125039069;125039069;125039549;125039069;125040963;125041487;125041489	+;+;+;+;+;+;+;+;+;+;+;+;+;+;+;+;+;+;+;+;+;+;+;+;+;+;+;+;+;+;+;+;+;+;+;+;+;+	4823	CCDC15	506.775	-1.32977	0.119881	-11.0924	1.37e-28	1.07e-26	68.8413	81.3107	82.0307	87.6885	78.5067	79.3711
ENSG00000235531.9	chr8;chr8;chr8;chr8;chr8;chr8;chr8;chr8;chr8;chr8;chr8;chr8;chr8;chr8;chr8;chr8;chr8;chr8;chr8;chr8;chr8;chr8;chr8;chr8;chr8;chr8;chr8;chr8;chr8;chr8;chr8;chr8;chr8;chr8;chr8;chr8;chr8;chr8;chr8;chr8;chr8;chr8	71828167;71843123;71843561;71844103;71844144;71844158;71844229;71961934;71962922;71962923;71962923;71962923;71962923;71962923;71962923;71962923;71965409;71965409;71965409;71965409;71965409;71966742;71970666;71973538;71973538;72002222;72002242;72029726;72052539;72052539;72052539;72052539;72052539;72052539;72052539;72055465;72060363;72062252;72076521;72106861;72116718;72118237	71828215;71843704;71843704;71844422;71844422;71844422;71844422;71962113;71963048;71963048;71963048;71963048;71963048;71963048;71963048;71963048;71965534;71965534;71965534;71965534;71965534;71966779;71970884;71973659;71973659;72002405;72002394;72029773;72053322;72056312;72052607;72052616;72052616;72052713;72053047;72055582;72060441;72062292;72076627;72106948;72116760;72118393	+;+;+;+;+;+;+;+;+;+;+;+;+;+;+;+;+;+;+;+;+;+;+;+;+;+;+;+;+;+;+;+;+;+;+;+;+;+;+;+;+;+	6284	MSC-AS1	122.243	-2.60407	0.235538	-11.0559	2.05e-28	1.6e-26	21.2598	15.5701	20.7811	17.3641	6.43497	14.4311
ENSG00000159640.14	chr17;chr17;chr17;chr17;chr17;chr17;chr17;chr17;chr17;chr17;chr17;chr17;chr17;chr17;chr17;chr17;chr17;chr17;chr17;chr17;chr17;chr17;chr17;chr17;chr17;chr17;chr17;chr17;chr17;chr17;chr17;chr17;chr17;chr17;chr17;chr17;chr17;chr17;chr17;chr17;chr17;chr17;chr17;chr17;chr17;chr17;chr17;chr17;chr17;chr17;chr17;chr17;chr17;chr17;chr17;chr17;chr17;chr17;chr17;chr17;chr17;chr17;chr17;chr17;chr17;chr17;chr…	63477061;63477061;63477061;63477061;63477070;63477071;63477482;63477493;63477931;63477931;63477931;63477931;63477931;63477931;63477931;63478811;63479007;63479007;63479007;63479007;63479007;63479769;63479769;63479769;63479769;63479769;63479769;63480337;63480337;63480337;63480337;63480337;63480337;63481091;63481091;63481091;63481091;63481091;63481566;63481566;63481566;63481566;63482466;63482466;634…	63477343;63477343;63477343;63477343;63477343;63477343;63477790;63478098;63478098;63478098;63478098;63478098;63478098;63478517;63478098;63478898;63479100;63479100;63479100;63479100;63479100;63479912;63479912;63479912;63479912;63479912;63479912;63480425;63480528;63480528;63480528;63480528;63480528;63481188;63481188;63481185;63481188;63481188;63481738;63481738;63481738;63481738;63482689;63482689;634…	+;+;+;+;+;+;+;+;+;+;+;+;+;+;+;+;+;+;+;+;+;+;+;+;+;+;+;+;+;+;+;+;+;+;+;+;+;+;+;+;+;+;+;+;+;+;+;+;+;+;+;+;+;+;+;+;+;+;+;+;+;+;+;+;+;+;+;+;+;+;+;+;+;+;+;+;+;+;+;+;+;+;+;+;+;+;+;+;+;+;+;+;+;+;+;+;+;+;+;+;+;+;+;+;+;+;+;+;+;+;+;+;+;+;+;+;+;+;+;+;+;+;+;+;+;+;+;+;+;+;+;+;+;+;+;+;+;+;+;+;+;+;+;+;+;+;+;+;+;+;+;+;+;+;+;+;+;+;+;+;+;+;+;+;+;+;+;+;+;+;+;+;+;+;+;+;+;+;+;+;+;+;+;+;+	8365	ACE	85.158	3.98456	0.361428	11.0245	2.91e-28	2.25e-26	37.4577	22.4902	43.7497	60.7742	70.7847	82.0769
ENSG00000147481.13	chr8;chr8;chr8;chr8;chr8;chr8;chr8;chr8;chr8;chr8;chr8;chr8;chr8;chr8;chr8;chr8;chr8;chr8;chr8;chr8;chr8;chr8;chr8;chr8;chr8;chr8;chr8;chr8;chr8;chr8;chr8;chr8;chr8;chr8;chr8;chr8;chr8;chr8;chr8;chr8;chr8;chr8;chr8;chr8;chr8;chr8;chr8;chr8;chr8;chr8;chr8;chr8;chr8;chr8;chr8;chr8;chr8;chr8;chr8;chr8;chr8;chr8;chr8;chr8;chr8;chr8;chr8;chr8;chr8;chr8;chr8;chr8;chr8;chr8;chr8;chr8;chr8;chr8;chr8;chr8…	49909789;49909804;49910892;49910892;49910949;49911421;49911673;49912037;49912145;49912176;49914974;50011776;50163499;50172561;50172561;50172561;50172561;50172561;50286538;50394198;50394198;50394212;50394212;50394212;50394212;50394212;50402210;50402210;50402210;50402210;50402210;50402210;50402210;50438543;50438543;50438543;50438543;50438543;50438543;50438543;50449668;50449668;50449668;50449668;504…	49909904;49909904;49911044;49911044;49911044;49911583;49912231;49912231;49912231;49912231;49915022;50011857;50163969;50172635;50172635;50172635;50172635;50172635;50286853;50394265;50394265;50394265;50394265;50394265;50394265;50394265;50402344;50402344;50402344;50402344;50402344;50402344;50402344;50438599;50438599;50438599;50438599;50438599;50438599;50438599;50449725;50449725;50449725;50449725;504…	+;+;+;+;+;+;+;+;+;+;+;+;+;+;+;+;+;+;+;+;+;+;+;+;+;+;+;+;+;+;+;+;+;+;+;+;+;+;+;+;+;+;+;+;+;+;+;+;+;+;+;+;+;+;+;+;+;+;+;+;+;+;+;+;+;+;+;+;+;+;+;+;+;+;+;+;+;+;+;+;+;+;+;+;+;+;+;+;+;+;+;+;+;+;+;+;+;+;+;+;+;+;+;+;+;+;+;+;+;+;+;+;+;+;+;+;+;+;+;+;+;+;+;+;+;+;+;+;+	5099	SNTG1	395.095	-1.35904	0.123501	-11.0043	3.64e-28	2.81e-26	127.559	145.321	107.187	132.835	131.273	119.959
ENSG00000183049.12	chr10;chr10;chr10;chr10;chr10;chr10;chr10;chr10;chr10;chr10;chr10;chr10;chr10;chr10;chr10;chr10;chr10;chr10;chr10;chr10;chr10;chr10;chr10;chr10;chr10;chr10;chr10;chr10;chr10;chr10;chr10;chr10	12349482;12349652;12349733;12553225;12553225;12666736;12666736;12666736;12760576;12760948;12760948;12760948;12769673;12769673;12769673;12791158;12791158;12791158;12814195;12814195;12814195;12816250;12816250;12816250;12824465;12824465;12824465;12825573;12825573;12825573;12828769;12828769	12349910;12349910;12349910;12553356;12553356;12666810;12666949;12666810;12760592;12761086;12761086;12761086;12769799;12769799;12769799;12791233;12791233;12791233;12814307;12814307;12814307;12816328;12816328;12816328;12824552;12824552;12824552;12825690;12825690;12826143;12829736;12835545	+;+;+;+;+;+;+;+;+;+;+;+;+;+;+;+;+;+;+;+;+;+;+;+;+;+;+;+;+;+;+;+	8762	CAMK1D	125.538	2.55569	0.232752	10.9803	4.75e-28	3.63e-26	627.67	632.32	495.466	559.991	409.264	539.363
ENSG00000174721.9	chr10;chr10	91906589;91909398	91909047;91909483	-;-	2545	FGFBP3	156.983	2.18393	0.198936	10.9781	4.87e-28	3.7e-26	88.0763	100.341	79.8432	106.789	129.986	110.037
ENSG00000171189.16	chr21;chr21;chr21;chr21;chr21;chr21;chr21;chr21;chr21;chr21;chr21;chr21;chr21;chr21;chr21;chr21;chr21;chr21;chr21;chr21;chr21;chr21;chr21;chr21;chr21;chr21;chr21;chr21;chr21;chr21;chr21;chr21;chr21;chr21;chr21;chr21;chr21;chr21;chr21;chr21;chr21;chr21;chr21;chr21;chr21;chr21;chr21;chr21;chr21;chr21;chr21;chr21;chr21;chr21;chr21;chr21;chr21;chr21;chr21;chr21;chr21;chr21;chr21;chr21;chr21;chr21;chr…	29536933;29536933;29536933;29536933;29536935;29537706;29537798;29537798;29553252;29553252;29553558;29555052;29555052;29555052;29555052;29555052;29555052;29555052;29555052;29555052;29561624;29561624;29561624;29561624;29561624;29561624;29561624;29561624;29561624;29576964;29576964;29576964;29576964;29576964;29576964;29576964;29576964;29576964;29581425;29581425;29581425;29581425;29581425;29581425;295…	29537385;29537385;29537385;29537385;29537385;29537778;29537884;29537884;29553704;29553704;29553704;29555302;29555302;29555302;29555302;29555302;29555302;29555302;29555302;29555302;29561849;29561849;29561849;29561849;29561849;29561849;29561849;29561849;29561849;29577181;29577181;29577181;29577181;29577181;29577181;29577181;29577181;29577181;29581543;29581543;29581543;29581543;29581543;29581543;295…	-;-;-;-;-;-;-;-;-;-;-;-;-;-;-;-;-;-;-;-;-;-;-;-;-;-;-;-;-;-;-;-;-;-;-;-;-;-;-;-;-;-;-;-;-;-;-;-;-;-;-;-;-;-;-;-;-;-;-;-;-;-;-;-;-;-;-;-;-;-;-;-;-;-;-;-;-;-;-;-;-;-;-;-;-;-;-;-;-;-;-;-;-;-;-;-;-;-;-;-;-;-;-;-;-;-;-;-;-;-;-;-;-;-;-;-;-;-;-;-;-;-;-;-;-;-;-;-;-;-;-;-;-;-;-;-;-;-;-;-;-;-;-;-;-;-;-;-;-;-;-;-;-;-;-;-;-	4243	GRIK1	67.7599	4.13488	0.377256	10.9604	5.92e-28	4.48e-26	35.433	27.6802	22.9686	84.2157	68.2107	81.175
ENSG00000165959.11	chr14;chr14;chr14;chr14;chr14;chr14;chr14;chr14;chr14;chr14;chr14;chr14;chr14;chr14;chr14;chr14;chr14;chr14;chr14;chr14;chr14;chr14;chr14;chr14;chr14;chr14;chr14;chr14;chr14;chr14;chr14;chr14;chr14;chr14;chr14;chr14;chr14;chr14;chr14;chr14;chr14;chr14;chr14;chr14;chr14;chr14;chr14;chr14;chr14;chr14	95181940;95191527;95191527;95191530;95191531;95191713;95193319;95193849;95193849;95193849;95193849;95193849;95193849;95194215;95194215;95194215;95194536;95196498;95196498;95196498;95202838;95202838;95209395;95209395;95210686;95210686;95213219;95213225;95213320;95215641;95215641;95215641;95221691;95221691;95221691;95221733;95222403;95223760;95223760;95223760;95223760;95230072;95230072;95230072;952…	95191732;95191732;95191732;95191732;95191728;95193415;95193415;95194596;95193917;95193919;95193919;95193919;95193976;95194300;95194395;95194596;95194596;95196584;95196694;95196694;95204463;95204463;95209477;95209477;95210851;95210879;95213409;95213409;95213409;95215733;95215733;95215733;95221774;95221774;95221774;95221774;95222599;95223855;95223855;95223855;95223855;95230133;95230133;95230133;952…	-;-;-;-;-;-;-;-;-;-;-;-;-;-;-;-;-;-;-;-;-;-;-;-;-;-;-;-;-;-;-;-;-;-;-;-;-;-;-;-;-;-;-;-;-;-;-;-;-;-	15701	CLMN	1423.39	-1.17154	0.107945	-10.8531	1.93e-27	1.45e-25	4846.22	4449.6	4528.1	3165.47	2723.28	3386.8
ENSG00000162383.11	chr1;chr1;chr1;chr1;chr1;chr1;chr1;chr1;chr1;chr1;chr1;chr1;chr1;chr1;chr1;chr1;chr1;chr1;chr1;chr1;chr1;chr1;chr1;chr1;chr1;chr1;chr1;chr1;chr1;chr1;chr1;chr1;chr1;chr1;chr1;chr1;chr1;chr1;chr1;chr1;chr1;chr1;chr1;chr1;chr1;chr1;chr1	53087179;53087179;53087183;53087184;53087184;53088877;53088877;53088877;53088877;53089800;53089800;53089800;53089800;53090612;53090612;53090612;53092554;53092554;53092554;53092554;53093461;53093461;53093461;53093461;53102264;53103346;53103346;53103346;53105732;53105732;53105732;53105732;53107928;53114758;53114758;53114758;53114758;53134350;53134350;53134350;53134350;53134350;53142315;53142315;531…	53088227;53088246;53088227;53088227;53088227;53088979;53088979;53088979;53088979;53089934;53089934;53089934;53090982;53090983;53090806;53090806;53092787;53092787;53092787;53092787;53093560;53093560;53093560;53093560;53103617;53103568;53103568;53103568;53105774;53105774;53105774;53105774;53108634;53114973;53114973;53114973;53114973;53134429;53134429;53134429;53134429;53134429;53142632;53142632;531…	-;-;-;-;-;-;-;-;-;-;-;-;-;-;-;-;-;-;-;-;-;-;-;-;-;-;-;-;-;-;-;-;-;-;-;-;-;-;-;-;-;-;-;-;-;-;-	5407	SLC1A7	2001.68	1.02477	0.0949061	10.7977	3.53e-27	2.64e-25	611.472	560.525	527.184	911.613	1113.25	1110.29
ENSG00000162407.8	chr1;chr1;chr1;chr1;chr1;chr1;chr1;chr1;chr1;chr1;chr1;chr1;chr1;chr1;chr1;chr1;chr1;chr1	56494747;56496276;56496434;56511976;56511976;56511976;56516889;56523823;56524277;56524308;56536955;56536955;56578878;56579168;56643468;56643500;56645218;56645218	56496676;56496676;56496676;56512152;56512152;56513771;56517006;56523880;56524554;56524554;56537112;56537112;56579568;56579584;56643624;56643624;56645272;56645301	-;-;-;-;-;-;-;-;-;-;-;-;-;-;-;-;-;-	5286	PPAP2B	206.837	-1.89026	0.17545	-10.7738	4.58e-27	3.39e-25	950.617	934.208	969.056	769.228	786.354	776.574
ENSG00000134917.9	chr11;chr11;chr11;chr11;chr11;chr11;chr11;chr11;chr11;chr11;chr11;chr11;chr11	130404925;130404925;130408464;130408464;130408768;130408768;130411417;130411417;130414531;130416163;130416940;130419053;130427567	130406128;130406128;130408639;130408639;130408940;130408940;130411600;130412113;130414832;130416330;130417075;130419292;130428993	-;-;-;-;-;-;-;-;-;-;-;-;-	4523	ADAMTS8	255.678	1.69315	0.157766	10.732	7.2e-27	5.29e-25	139.707	178.192	146.562	277.825	238.094	259.76
ENSG00000227115.6	chr18;chr18;chr18;chr18;chr18;chr18;chr18;chr18;chr18;chr18;chr18;chr18;chr18;chr18;chr18;chr18;chr18;chr18;chr18;chr18;chr18;chr18	51346249;51372738;51387172;51391998;51392042;51392042;51392042;51392042;51465407;51524962;51524962;51530365;51530365;51532112;51532112;51532112;51560593;51560593;51560593;51560593;51561181;51562517	51346378;51372804;51387301;51392257;51392257;51392257;51392257;51392257;51468378;51525082;51525082;51530395;51530395;51532171;51532277;51532277;51560629;51560701;51560886;51560886;51562469;51562569	+;+;+;+;+;+;+;+;+;+;+;+;+;+;+;+;+;+;+;+;+;+	5513	RP11-267C16.1	72.9411	3.61134	0.337094	10.7132	8.83e-27	6.45e-25	1.01237	1.73001	0	1.73641	3.86098	1.80389
ENSG00000134698.10	chr1;chr1;chr1;chr1;chr1;chr1;chr1;chr1;chr1;chr1;chr1;chr1;chr1;chr1;chr1;chr1;chr1;chr1;chr1;chr1;chr1;chr1;chr1	35808172;35816882;35822862;35825313;35825679;35825926;35826748;35831427;35831812;35832057;35832437;35833990;35835834;35841165;35841616;35841673;35850157;35850157;35850854;35850854;35853488;35853497;35854677	35808435;35817047;35822982;35825494;35825815;35826060;35826835;35831574;35831931;35832185;35832570;35834174;35835993;35841480;35841750;35841750;35850258;35850258;35851053;35851195;35853702;35857890;35854758	+;+;+;+;+;+;+;+;+;+;+;+;+;+;+;+;+;+;+;+;+;+;+	7267	AGO4	904.058	1.0369	0.0969086	10.6998	1.02e-26	7.43e-25	758.266	718.821	669.371	1098.28	836.546	1096.76
ENSG00000227582.2	chr9;chr9;chr9	62860873;62861382;62864790	62862007;62862193;62864957	-;-;-	1489	ADGRF5P1	67.9965	3.6063	0.338009	10.6693	1.42e-26	1.03e-24	0	0	0	0.868203	0	0
ENSG00000185811.16	chr7;chr7;chr7;chr7;chr7;chr7;chr7;chr7;chr7;chr7;chr7;chr7;chr7;chr7;chr7;chr7;chr7;chr7;chr7;chr7;chr7;chr7;chr7;chr7;chr7;chr7;chr7;chr7;chr7;chr7;chr7;chr7;chr7;chr7;chr7;chr7;chr7;chr7;chr7;chr7;chr7;chr7;chr7;chr7;chr7;chr7;chr7;chr7;chr7;chr7;chr7;chr7;chr7;chr7;chr7;chr7;chr7;chr7;chr7;chr7;chr7;chr7;chr7;chr7;chr7;chr7;chr7;chr7;chr7;chr7;chr7;chr7;chr7;chr7;chr7;chr7;chr7;chr7;chr7;chr7…	50304124;50304728;50304782;50304782;50304782;50304782;50304782;50304782;50304782;50304782;50304782;50308721;50308722;50308748;50308754;50319048;50319048;50319048;50319048;50319048;50319048;50319048;50319048;50319048;50319048;50319048;50319048;50319048;50319048;50319048;50327379;50327638;50327638;50327638;50327638;50327638;50327638;50327638;50327638;50327638;50327638;50327638;50327638;50327649;503…	50304359;50304922;50304922;50304922;50304922;50304922;50304922;50304922;50304922;50304922;50304922;50308906;50308906;50308906;50308906;50319101;50319101;50319101;50319101;50319101;50319101;50319101;50319101;50319101;50319101;50319101;50319101;50319101;50319101;50319101;50327757;50327757;50327757;50327757;50327757;50327757;50327985;50327757;50327757;50327757;50327757;50327757;50327757;50327757;503…	+;+;+;+;+;+;+;+;+;+;+;+;+;+;+;+;+;+;+;+;+;+;+;+;+;+;+;+;+;+;+;+;+;+;+;+;+;+;+;+;+;+;+;+;+;+;+;+;+;+;+;+;+;+;+;+;+;+;+;+;+;+;+;+;+;+;+;+;+;+;+;+;+;+;+;+;+;+;+;+;+;+;+;+;+;+;+;+;+;+;+	9784	IKZF1	81.4934	3.05874	0.288885	10.5881	3.38e-26	2.42e-24	89.0887	98.6109	89.6869	148.463	81.0806	117.253
ENSG00000124343.12	chrX;chrX;chrX;chrX;chrX;chrX;chrX;chrX;chrX;chrX;chrX;chrX;chrX;chrX;chrX;chrX;chrX;chrX;chrX;chrX;chrX;chrX;chrX;chrX;chrX;chrX;chrX;chrX;chrX;chrX;chrX;chrX;chrX;chrX	2752050;2752052;2752145;2752296;2770550;2770550;2770550;2774716;2774716;2774716;2782066;2782066;2782066;2789644;2789644;2789644;2794535;2794535;2794535;2794535;2797310;2797310;2797310;2797310;2806701;2808185;2808185;2808185;2808185;2811336;2811336;2811336;2814364;2814364	2752335;2752335;2752335;2752335;2770591;2770591;2770591;2774739;2774739;2774996;2782128;2782128;2782128;2789706;2789706;2789706;2794603;2794603;2794603;2794603;2797360;2797360;2797360;2797360;2806745;2808220;2808220;2808220;2808377;2811452;2811452;2811436;2814548;2815927	+;+;+;+;+;+;+;+;+;+;+;+;+;+;+;+;+;+;+;+;+;+;+;+;+;+;+;+;+;+;+;+;+;+	2774	XG	68.53	4.06583	0.384883	10.5638	4.38e-26	3.11e-24	3.03711	3.46003	6.56246	28.6507	21.8789	29.7642
ENSG00000131435.12	chr5;chr5;chr5;chr5;chr5;chr5;chr5;chr5;chr5;chr5;chr5;chr5;chr5;chr5;chr5;chr5;chr5;chr5;chr5;chr5;chr5;chr5;chr5;chr5;chr5;chr5;chr5;chr5;chr5;chr5	132257671;132257696;132257703;132257707;132261449;132262609;132262609;132262609;132262609;132266464;132266464;132266464;132266464;132270432;132270915;132270915;132270915;132270915;132270915;132270972;132271303;132271303;132271303;132271303;132271303;132271791;132271791;132272025;132272025;132272025	132257827;132257827;132257827;132257827;132261539;132262760;132262760;132262760;132262760;132266545;132266545;132266545;132266761;132270501;132271093;132271093;132271093;132271873;132271093;132271093;132271466;132271466;132271908;132271336;132271466;132271833;132271908;132272332;132273454;132272063	+;+;+;+;+;+;+;+;+;+;+;+;+;+;+;+;+;+;+;+;+;+;+;+;+;+;+;+;+;+	3192	PDLIM4	516.588	1.22965	0.117083	10.5024	8.42e-26	5.88e-24	258.155	259.502	248.28	257.856	232.946	285.916
ENSG00000178149.16	chr3;chr3;chr3;chr3;chr3;chr3;chr3;chr3;chr3;chr3;chr3;chr3;chr3;chr3;chr3;chr3;chr3;chr3;chr3;chr3;chr3;chr3;chr3;chr3;chr3;chr3;chr3;chr3;chr3;chr3;chr3;chr3;chr3;chr3;chr3;chr3;chr3;chr3;chr3;chr3;chr3;chr3;chr3;chr3;chr3;chr3;chr3;chr3;chr3;chr3;chr3;chr3;chr3;chr3;chr3;chr3;chr3;chr3;chr3;chr3;chr3;chr3;chr3;chr3;chr3;chr3;chr3;chr3;chr3;chr3;chr3;chr3;chr3;chr3;chr3;chr3;chr3;chr3;chr3;chr3…	49015488;49015488;49015488;49015488;49015488;49015491;49015491;49015493;49015493;49015524;49015525;49015577;49015804;49015804;49015804;49015804;49015804;49015804;49015804;49015819;49015819;49015819;49015973;49015973;49015973;49015973;49015973;49015973;49016158;49016158;49016158;49016158;49016158;49016158;49016429;49016429;49016429;49016429;49016429;49016429;49016429;49016429;49016429;49016429;490…	49015707;49015707;49015707;49015707;49015707;49015707;49017513;49015707;49015707;49015707;49016340;49015707;49015872;49015872;49015872;49015872;49016340;49016340;49015872;49015872;49016086;49016283;49016060;49016086;49016086;49016086;49016086;49016340;49016340;49016340;49016340;49016340;49016340;49016340;49016511;49016511;49016511;49016511;49016511;49016511;49016511;49016511;49016511;49016511;490…	-;-;-;-;-;-;-;-;-;-;-;-;-;-;-;-;-;-;-;-;-;-;-;-;-;-;-;-;-;-;-;-;-;-;-;-;-;-;-;-;-;-;-;-;-;-;-;-;-;-;-;-;-;-;-;-;-;-;-;-;-;-;-;-;-;-;-;-;-;-;-;-;-;-;-;-;-;-;-;-;-;-;-;-;-;-;-;-;-;-;-;-;-;-;-;-;-;-;-;-;-;-;-;-;-;-	3682	DALRD3	359.956	1.44739	0.137899	10.496	9.01e-26	6.27e-24	303.711	283.722	264.686	302.135	328.184	326.504
ENSG00000248757.1	chr5;chr5;chr5;chr5	103529676;103530317;103540943;103541854	103529794;103530408;103541031;103541985	-;-;-;-	432	CTD-2193G5.1	147.703	-2.24538	0.213935	-10.4956	9.05e-26	6.27e-24	0	0	0	0.868203	0	0
ENSG00000237172.3	chr16;chr16	67148105;67150865	67150671;67151214	-;-	2917	B3GNT9	184.375	1.79247	0.172138	10.413	2.16e-25	1.48e-23	104.274	65.7406	49.2184	187.532	135.134	217.369
ENSG00000072682.18	chr5;chr5;chr5;chr5;chr5;chr5;chr5;chr5;chr5;chr5;chr5;chr5;chr5;chr5;chr5;chr5;chr5;chr5;chr5;chr5;chr5;chr5;chr5;chr5;chr5;chr5;chr5;chr5;chr5;chr5;chr5;chr5;chr5;chr5;chr5;chr5;chr5;chr5;chr5;chr5;chr5;chr5;chr5;chr5;chr5;chr5;chr5;chr5;chr5;chr5;chr5;chr5;chr5;chr5;chr5;chr5;chr5;chr5;chr5;chr5;chr5;chr5;chr5;chr5;chr5;chr5;chr5;chr5;chr5;chr5;chr5;chr5;chr5;chr5;chr5;chr5;chr5;chr5;chr5;chr5…	132191838;132192610;132192610;132192610;132192613;132192613;132192671;132192986;132193041;132193392;132194926;132194926;132194926;132194926;132194926;132194926;132194926;132194926;132195412;132195412;132195412;132195412;132195412;132195412;132195412;132198206;132198206;132198206;132198321;132198321;132198321;132198879;132198879;132198879;132198879;132198879;132198879;132203748;132203748;132203748…	132193080;132193080;132193080;132193080;132193080;132193080;132193080;132193271;132193080;132193568;132195022;132195022;132195258;132195022;132195022;132195022;132195022;132195022;132195480;132195480;132195730;132195480;132195480;132195480;132195480;132198271;132198271;132198271;132198380;132198380;132198380;132198932;132198932;132198932;132198932;132198932;132198932;132203847;132203847;132203847…	-;-;-;-;-;-;-;-;-;-;-;-;-;-;-;-;-;-;-;-;-;-;-;-;-;-;-;-;-;-;-;-;-;-;-;-;-;-;-;-;-;-;-;-;-;-;-;-;-;-;-;-;-;-;-;-;-;-;-;-;-;-;-;-;-;-;-;-;-;-;-;-;-;-;-;-;-;-;-;-;-;-;-;-;-;-;-;-;-;-;-;-;-;-;-;-;-;-;-;-;-;-;-;-;-;-;-;-;-;-;-;-;-;-;-;-;-;-;-;-;-;-;-;-;-;-;-;-;-;-;-;-;-;-;-;-;-;-;-;-;-;-;-;-;-;-;-;-;-;-;-;-;-;-;-;-;-;-;-;-	8502	P4HA2	844.505	1.1959	0.115407	10.3624	3.67e-25	2.48e-23	551.743	506.029	492.184	553.045	613.896	578.146
ENSG00000111052.7	chr12;chr12;chr12;chr12;chr12;chr12;chr12;chr12;chr12;chr12;chr12;chr12;chr12;chr12;chr12;chr12;chr12;chr12;chr12;chr12;chr12	80792520;80797575;80811465;80811465;80841689;80845564;80845730;80845730;80845730;80848099;80848251;80848251;80848251;80848251;80889251;80889251;80889251;80889251;80937641;80937641;80937641	80797726;80797726;80811683;80811683;80842128;80845939;80845939;80845939;80845939;80848175;80848322;80848322;80848322;80848322;80889348;80889369;80889369;80889369;80937780;80937925;80937704	-;-;-;-;-;-;-;-;-;-;-;-;-;-;-;-;-;-;-;-;-	6795	LIN7A	640.564	1.12271	0.108497	10.3478	4.28e-25	2.86e-23	2609.89	2564.75	2445.61	3024.82	2261.25	2512.82
ENSG00000226926.6	chr5;chr5;chr5;chr5;chr5;chr5;chr5;chr5;chr5;chr5;chr5;chr5;chr5;chr5;chr5	103430406;103430533;103432488;103432488;103443752;103443752;103445819;103445819;103447656;103461220;103485744;103499055;103510098;103519665;103526115	103430635;103430635;103432623;103432623;103443940;103443940;103445861;103445861;103447813;103461343;103485922;103499165;103510265;103519856;103526618	-;-;-;-;-;-;-;-;-;-;-;-;-;-;-	2034	PDZPH1P	101.094	-2.51012	0.243029	-10.3285	5.24e-25	3.49e-23	0	0	0	0	0	0
ENSG00000204381.11	chr11;chr11;chr11;chr11;chr11;chr11;chr11;chr11;chr11;chr11;chr11;chr11;chr11;chr11;chr11;chr11;chr11;chr11;chr11;chr11;chr11;chr11;chr11;chr11;chr11;chr11;chr11;chr11;chr11;chr11;chr11;chr11;chr11;chr11;chr11;chr11;chr11;chr11;chr11;chr11;chr11;chr11;chr11;chr11;chr11;chr11;chr11;chr11;chr11;chr11;chr11;chr11;chr11;chr11;chr11;chr11;chr11;chr11;chr11;chr11;chr11;chr11	111540280;111540508;111540508;111540659;111540709;111540720;111540730;111541333;111541440;111541552;111541562;111541562;111543923;111543923;111543923;111543923;111543923;111543923;111543923;111543923;111543923;111543923;111549618;111549618;111549618;111549618;111549618;111549618;111549618;111551333;111554561;111554561;111554561;111554561;111554561;111554561;111554561;111554561;111554561;111555207…	111540334;111540928;111540928;111540928;111540928;111540928;111540928;111541585;111541585;111541585;111541585;111541585;111544220;111544220;111544220;111544220;111544220;111544220;111544220;111544220;111544220;111544220;111549775;111549775;111549775;111549775;111549775;111549775;111549775;111551416;111554593;111554593;111554593;111554593;111554593;111554593;111554593;111554593;111554593;111555290…	+;+;+;+;+;+;+;+;+;+;+;+;+;+;+;+;+;+;+;+;+;+;+;+;+;+;+;+;+;+;+;+;+;+;+;+;+;+;+;+;+;+;+;+;+;+;+;+;+;+;+;+;+;+;+;+;+;+;+;+;+;+	3144	LAYN	651.786	1.04191	0.101008	10.3151	6.02e-25	3.98e-23	179.19	175.597	177.186	313.421	253.538	307.563
ENSG00000227716.1	chr21;chr21	23477641;23489995	23477771;23490724	+;+	861	AP000459.7	118.686	2.49796	0.242203	10.3135	6.12e-25	4.03e-23	0	0	0	0.868203	2.57399	0.901944
ENSG00000137834.14	chr15;chr15;chr15;chr15;chr15;chr15;chr15;chr15;chr15;chr15;chr15;chr15;chr15;chr15;chr15;chr15;chr15	66702228;66703077;66703259;66711668;66711668;66711676;66711697;66716421;66716421;66716421;66716421;66717009;66717012;66717012;66780997;66780997;66780997	66704075;66708274;66704075;66711724;66711724;66711724;66711724;66716498;66716498;66716498;66716498;66717140;66717140;66717537;66782848;66781313;66781313	+;+;+;+;+;+;+;+;+;+;+;+;+;+;+;+;+	8563	SMAD6	461.346	10.5618	1.02618	10.2924	7.63e-25	4.98e-23	1.01237	1.73001	0	289.112	289.574	321.092
ENSG00000243232.4	chr5;chr5;chr5;chr5;chr5;chr5;chr5;chr5;chr5	140966235;140966470;140978949;140982345;140982475;140988913;141009627;141009627;141009627	140969331;140969480;140979007;140982563;140982563;140988988;141012344;141010100;141009691	+;+;+;+;+;+;+;+;+	6318	PCDHAC2	204.705	1.69761	0.165099	10.2824	8.46e-25	5.51e-23	58.7176	51.0354	45.9372	88.5567	73.3587	102.822
ENSG00000243440.6	chr21;chr21;chr21;chr21;chr21;chr21;chr21;chr21;chr21;chr21;chr21;chr21;chr21;chr21;chr21;chr21;chr21;chr21;chr21	14591930;14593720;14594013;14602023;14602023;14609482;14609482;14612505;14612505;14612876;14612876;14612876;14615976;14615976;14615976;14615976;14643002;14643002;14658748	14592639;14594078;14594078;14602099;14602099;14609568;14609568;14612913;14612645;14612913;14612913;14612913;14616016;14616016;14616016;14616016;14643133;14643133;14658821	-;-;-;-;-;-;-;-;-;-;-;-;-;-;-;-;-;-;-	1889	AF165138.7	357.828	-1.41343	0.138025	-10.2404	1.31e-24	8.48e-23	625.646	545.82	691.246	594.719	607.461	538.461
ENSG00000176597.11	chr3;chr3;chr3;chr3;chr3;chr3;chr3;chr3;chr3;chr3;chr3;chr3;chr3;chr3;chr3;chr3;chr3;chr3;chr3;chr3;chr3;chr3;chr3;chr3;chr3;chr3;chr3;chr3	183253244;183253283;183253353;183253555;183253795;183254625;183265246;183265302;183265311;183265321;183265344;183265966;183265966;183265966;183269498;183269498;183269498;183269498;183269498;183269498;183269498;183269498;183269498;183269498;183287480;183287605;183296146;183296146	183253472;183253562;183253472;183253675;183254233;183254763;183265574;183265523;183265523;183265506;183265506;183266124;183266124;183266124;183269788;183269948;183269984;183270042;183271041;183272426;183273391;183269680;183269724;183269778;183287868;183287868;183296311;183298504	+;+;+;+;+;+;+;+;+;+;+;+;+;+;+;+;+;+;+;+;+;+;+;+;+;+;+;+	8140	B3GNT5	326.637	-1.39201	0.135996	-10.2357	1.37e-24	8.87e-23	222.722	220.577	224.217	333.39	317.888	299.446
ENSG00000167157.10	chr9;chr9;chr9;chr9	129665641;129719231;129720596;129722217	129666126;129719418;129720774;129722674	+;+;+;+	1311	PRRX2	361.56	12.0623	1.18394	10.1883	2.24e-24	1.43e-22	0	0	2.18749	0.868203	0	0
ENSG00000214140.10	chr17;chr17;chr17;chr17;chr17;chr17;chr17;chr17;chr17;chr17;chr17;chr17;chr17;chr17;chr17;chr17;chr17;chr17;chr17;chr17;chr17;chr17;chr17;chr17;chr17;chr17;chr17;chr17;chr17;chr17;chr17;chr17;chr17;chr17;chr17;chr17;chr17;chr17;chr17;chr17;chr17;chr17;chr17;chr17;chr17;chr17;chr17;chr17;chr17;chr17;chr17;chr17;chr17;chr17;chr17;chr17	76527586;76527789;76538064;76538416;76540033;76540090;76540471;76540505;76540505;76540505;76540505;76540505;76540505;76540536;76540549;76540549;76542553;76542553;76542553;76542553;76542553;76542553;76542553;76542553;76543029;76543029;76543029;76543029;76543029;76543029;76543029;76543029;76543034;76543803;76543803;76543803;76543803;76543803;76543803;76543803;76543843;76544232;76545530;76545530;765…	76527833;76527833;76538507;76538507;76540215;76540215;76540573;76540573;76540573;76540573;76540573;76540573;76540573;76540573;76540573;76540573;76542633;76542633;76542633;76542633;76542633;76542633;76542633;76542633;76543121;76543121;76543107;76543121;76543121;76543121;76543121;76543121;76543387;76545376;76543838;76543932;76543932;76544370;76544370;76545345;76544370;76544370;76545636;76545636;765…	+;+;+;+;+;+;+;+;+;+;+;+;+;+;+;+;+;+;+;+;+;+;+;+;+;+;+;+;+;+;+;+;+;+;+;+;+;+;+;+;+;+;+;+;+;+;+;+;+;+;+;+;+;+;+;+	5305	PRCD	796.192	-1.10025	0.108706	-10.1214	4.44e-24	2.84e-22	1116.65	1179.87	1328.9	1170.34	1338.47	1227.55
ENSG00000148180.16	chr9;chr9;chr9;chr9;chr9;chr9;chr9;chr9;chr9;chr9;chr9;chr9;chr9;chr9;chr9;chr9;chr9;chr9;chr9;chr9;chr9;chr9;chr9;chr9;chr9;chr9;chr9;chr9;chr9;chr9;chr9;chr9;chr9;chr9;chr9;chr9;chr9;chr9;chr9;chr9;chr9;chr9;chr9;chr9;chr9;chr9;chr9;chr9;chr9;chr9;chr9;chr9;chr9;chr9;chr9;chr9;chr9;chr9;chr9;chr9;chr9;chr9;chr9;chr9;chr9;chr9;chr9;chr9;chr9;chr9;chr9;chr9;chr9;chr9;chr9;chr9;chr9;chr9;chr9;chr9…	121207794;121207800;121209296;121209296;121210236;121210236;121210784;121210784;121231165;121231165;121248276;121265154;121265154;121265661;121268060;121268060;121268102;121268102;121268102;121268102;121268102;121268163;121281470;121281470;121281470;121281470;121281470;121281470;121281470;121281472;121281511;121281875;121282439;121282439;121282439;121283319;121286081;121286123;121286580;121297766…	121207897;121207897;121209397;121209397;121210329;121210329;121210867;121210867;121231303;121231303;121248323;121265186;121265297;121265754;121268219;121268219;121268219;121268219;121268219;121268219;121268219;121268219;121281562;121281562;121281562;121281562;121281562;121281562;121281562;121281562;121281562;121281953;121282550;121282550;121282550;121283392;121286185;121286185;121286761;121297842…	+;+;+;+;+;+;+;+;+;+;+;+;+;+;+;+;+;+;+;+;+;+;+;+;+;+;+;+;+;+;+;+;+;+;+;+;+;+;+;+;+;+;+;+;+;+;+;+;+;+;+;+;+;+;+;+;+;+;+;+;+;+;+;+;+;+;+;+;+;+;+;+;+;+;+;+;+;+;+;+;+;+;+;+;+;+;+;+;+;+;+;+;+;+;+;+;+;+;+;+;+;+;+;+;+;+;+;+;+;+;+;+;+;+;+;+;+;+;+;+;+;+;+;+;+;+;+;+;+;+;+;+;+;+;+;+;+;+;+;+;+;+;+;+;+;+;+;+;+;+;+;+;+;+;+;+;+;+;+;+;+;+;+;+;+;+;+;+;+;+;+;+;+;+;+;+;+;+;+;+;+;+;+;+;+;+;+;+;+;+;+;+;+;+;+;+;+;+;+;+…	11151	GSN	938.12	1.0295	0.102088	10.0844	6.47e-24	4.11e-22	519.347	524.195	457.185	468.83	474.901	522.226
ENSG00000187486.5	chr11;chr11;chr11;chr11;chr11;chr11;chr11;chr11;chr11;chr11	17385859;17385859;17386063;17386583;17387370;17387643;17388018;17388841;17388841;17389174	17387846;17388659;17386312;17386750;17387846;17388076;17388076;17388872;17389085;17389331	-;-;-;-;-;-;-;-;-;-	3204	KCNJ11	300.6	1.42769	0.142428	10.024	1.2e-23	7.53e-22	101.237	86.5007	100.624	142.385	129.986	145.213
ENSG00000082438.15	chr2;chr2;chr2;chr2;chr2;chr2;chr2;chr2;chr2;chr2;chr2;chr2;chr2;chr2;chr2;chr2;chr2;chr2;chr2;chr2;chr2;chr2;chr2;chr2;chr2;chr2;chr2;chr2;chr2;chr2;chr2;chr2;chr2;chr2;chr2;chr2;chr2;chr2;chr2;chr2;chr2;chr2;chr2;chr2;chr2;chr2;chr2;chr2;chr2;chr2;chr2;chr2;chr2;chr2;chr2;chr2;chr2;chr2;chr2;chr2;chr2;chr2;chr2;chr2;chr2;chr2;chr2;chr2;chr2;chr2;chr2;chr2;chr2;chr2;chr2;chr2;chr2;chr2;chr2;chr2…	164653624;164665847;164680186;164680188;164684765;164684816;164684825;164685821;164685904;164692221;164692221;164692221;164692221;164692221;164692221;164692221;164692221;164692637;164694269;164694269;164694269;164694269;164694269;164694269;164694269;164694269;164699405;164699405;164699405;164699405;164699405;164699405;164700522;164700522;164700522;164700522;164700522;164700522;164700553;164700607…	164653914;164665901;164686032;164686032;164686032;164686032;164686032;164686032;164686032;164692346;164692397;164692397;164692397;164692397;164692397;164692397;164692397;164692706;164695833;164695836;164695836;164695836;164695836;164698300;164694737;164695833;164699499;164699499;164699499;164699499;164699499;164699499;164700756;164700756;164700756;164700756;164700756;164700756;164700756;164700756…	-;-;-;-;-;-;-;-;-;-;-;-;-;-;-;-;-;-;-;-;-;-;-;-;-;-;-;-;-;-;-;-;-;-;-;-;-;-;-;-;-;-;-;-;-;-;-;-;-;-;-;-;-;-;-;-;-;-;-;-;-;-;-;-;-;-;-;-;-;-;-;-;-;-;-;-;-;-;-;-;-;-;-;-;-;-;-;-;-;-;-;-;-;-;-;-;-;-;-;-;-;-;-;-;-;-;-;-;-;-;-;-;-;-;-;-;-;-;-;-;-;-;-;-;-;-;-;-;-;-;-;-;-;-;-;-;-;-;-;-;-;-;-;-;-;-;-;-;-;-;-;-;-;-;-;-;-;-;-;-;-;-;-;-;-;-	17178	COBLL1	708.616	1.04355	0.104182	10.0166	1.29e-23	8.08e-22	305.736	240.472	248.28	262.197	239.381	319.288
ENSG00000183185.9	chr3;chr3;chr3;chr3;chr3;chr3;chr3;chr3;chr3;chr3;chr3;chr3;chr3;chr3;chr3;chr3;chr3;chr3;chr3;chr3;chr3;chr3;chr3;chr3;chr3	97986673;97986683;97992852;97992852;97997443;98001615;98001615;98007764;98007764;98008956;98008956;98012344;98012344;98012344;98017655;98017655;98017655;98025567;98025567;98025567;98034863;98034863;98034863;98035190;98035190	97986982;97986982;97993048;97993048;98001767;98001767;98001767;98007904;98007904;98009038;98009038;98012567;98012421;98012567;98017722;98017722;98017722;98025679;98025679;98025679;98034989;98034989;98034989;98035304;98035304	-;-;-;-;-;-;-;-;-;-;-;-;-;-;-;-;-;-;-;-;-;-;-;-;-	5703	GABRR3	65.9247	-3.89383	0.388805	-10.0149	1.31e-23	8.2e-22	9.11134	2.59502	3.28123	6.07742	10.296	4.50972
ENSG00000250305.8	chr8;chr8;chr8;chr8;chr8;chr8;chr8;chr8;chr8;chr8;chr8;chr8;chr8;chr8;chr8;chr8;chr8;chr8;chr8;chr8;chr8;chr8;chr8;chr8;chr8;chr8;chr8;chr8;chr8;chr8;chr8;chr8;chr8	12945642;12945674;12945677;12945857;12951329;12951332;12951635;12952022;12952063;12952063;12969997;12990834;12990834;12990834;12990834;12990834;12990834;12990834;13006202;13006202;13006202;13006202;13006202;13006202;13010262;13012013;13012684;13012684;13012684;13021008;13021008;13021008;13031114	12945661;12945966;12945966;12945966;12951381;12951381;12952358;12952358;12952358;12952358;12970150;12990939;12991000;12991000;12991031;12991031;12991031;12991031;13007670;13007671;13006233;13006356;13006356;13006356;13012793;13012857;13012692;13012793;13012857;13021233;13026165;13029777;13031503	+;+;+;+;+;+;+;+;+;+;+;+;+;+;+;+;+;+;+;+;+;+;+;+;+;+;+;+;+;+;+;+;+	14668	KIAA1456	501.684	-1.17064	0.117438	-9.96821	2.1e-23	1.3e-21	304.724	292.373	313.904	257.856	234.233	263.368
ENSG00000138685.12	chr4;chr4;chr4;chr4;chr4;chr4;chr4;chr4;chr4	122826708;122826708;122826831;122876321;122876321;122876321;122892211;122892211;122892211	122827352;122827352;122827352;122876424;122876424;122876424;122895464;122898235;122898236	+;+;+;+;+;+;+;+;+	6775	FGF2	614.741	1.10839	0.111402	9.94947	2.54e-23	1.56e-21	242.969	263.827	246.092	358.568	346.201	301.249
ENSG00000135406.13	chr12;chr12;chr12;chr12;chr12;chr12;chr12;chr12;chr12;chr12;chr12;chr12;chr12;chr12;chr12;chr12;chr12;chr12;chr12;chr12;chr12;chr12;chr12;chr12;chr12;chr12;chr12;chr12;chr12;chr12;chr12;chr12;chr12;chr12;chr12;chr12	49293252;49293702;49293724;49295362;49295639;49295751;49295766;49296178;49296178;49296178;49296432;49296432;49296432;49296432;49296889;49296889;49296889;49297002;49297121;49297148;49297148;49297148;49297148;49297357;49297357;49297357;49297357;49297677;49297677;49297677;49297958;49297958;49297958;49298285;49298288;49298288	49293541;49295745;49293997;49295542;49295745;49296238;49295875;49296238;49296238;49296238;49296890;49296527;49296527;49296527;49297056;49297056;49297056;49297056;49297273;49297273;49297273;49297273;49297238;49297424;49297577;49297577;49297577;49297726;49297726;49297726;49298037;49298037;49298037;49298592;49298648;49298686	+;+;+;+;+;+;+;+;+;+;+;+;+;+;+;+;+;+;+;+;+;+;+;+;+;+;+;+;+;+;+;+;+;+;+;+	4353	PRPH	105.266	7.42242	0.749016	9.90957	3.78e-23	2.31e-21	65.8042	69.2006	68.9058	833.475	741.309	903.748
ENSG00000277734.4	chr14;chr14;chr14;chr14;chr14;chr14;chr14;chr14;chr14;chr14;chr14;chr14;chr14;chr14;chr14;chr14;chr14;chr14;chr14;chr14;chr14;chr14;chr14;chr14;chr14;chr14;chr14;chr14;chr14;chr14;chr14;chr14;chr14	22281105;22281151;22281449;22281449;22338945;22339003;22422481;22422744;22481059;22481068;22482317;22509239;22513948;22513968;22547506;22547506;22547506;22547506;22547506;22549638;22549638;22549638;22549638;22549638;22550557;22550557;22550557;22550557;22550557;22551605;22551605;22551605;22551605	22281199;22281199;22281752;22281666;22338998;22339029;22422591;22422881;22481062;22481077;22482346;22509410;22513962;22513998;22547778;22547778;22547778;22547778;22547778;22549682;22549682;22549682;22549682;22549682;22550664;22550664;22550664;22550663;22550664;22552153;22552153;22552154;22552155	+;+;+;+;+;+;+;+;+;+;+;+;+;+;+;+;+;+;+;+;+;+;+;+;+;+;+;+;+;+;+;+;+	1968	TRAC	280.726	1.35226	0.136456	9.90984	3.77e-23	2.31e-21	493.025	475.754	425.466	526.131	272.843	457.286
ENSG00000165424.6	chr10;chr10;chr10;chr10;chr10;chr10;chr10;chr10	79382325;79386037;79394276;79394276;79432558;79432558;79444102;79445195	79386458;79386458;79394440;79394440;79432758;79432758;79444219;79445627	-;-;-;-;-;-;-;-	5051	ZCCHC24	96.6493	2.76486	0.279354	9.89734	4.27e-23	2.6e-21	22.2722	25.0852	19.6874	27.7825	19.3049	14.4311
ENSG00000125848.9	chr20;chr20;chr20;chr20;chr20;chr20;chr20	14322988;14323995;14328922;14329134;14337404;14337404;14337404	14327558;14327558;14329327;14329327;14337616;14337608;14337614	-;-;-;-;-;-;-	5190	FLRT3	223.34	-1.53991	0.155718	-9.88911	4.64e-23	2.81e-21	1.01237	0.865007	0	0	0	0
ENSG00000176358.15	chr17;chr17;chr17;chr17;chr17;chr17;chr17;chr17;chr17;chr17;chr17;chr17;chr17;chr17;chr17;chr17;chr17;chr17;chr17;chr17;chr17;chr17;chr17;chr17;chr17;chr17;chr17	49838309;49838309;49838309;49838309;49838309;49839850;49839850;49839850;49841552;49841552;49841552;49844056;49844057;49844060;49844064;49844064;49844064;49844064;49844064;49847577;49847895;49847895;49847913;49847913;49847913;49847913;49847913	49838673;49838673;49838673;49838673;49838673;49839909;49839909;49839909;49841584;49841584;49841584;49844157;49844157;49844073;49844157;49844157;49844157;49844157;49844157;49848017;49848017;49848017;49848017;49848017;49848017;49848017;49848017	-;-;-;-;-;-;-;-;-;-;-;-;-;-;-;-;-;-;-;-;-;-;-;-;-;-;-	1001	TAC4	347.983	10.1537	1.02793	9.87783	5.19e-23	3.13e-21	0	0	0	0	0	0
ENSG00000134183.11	chr1;chr1;chr1;chr1;chr1;chr1;chr1;chr1;chr1;chr1;chr1;chr1;chr1	109603267;109603951;109605970;109606308;109608631;109608721;109610040;109610040;109610465;109610465;109612753;109612753;109619888	109603544;109604104;109606099;109606436;109608788;109608788;109610181;109610181;109610507;109610507;109613057;109612923;109619929	-;-;-;-;-;-;-;-;-;-;-;-;-	1381	GNAT2	344.397	1.3755	0.139486	9.86118	6.13e-23	3.69e-21	793.699	814.837	817.026	1105.22	1066.92	1115.71
ENSG00000196220.15	chr3;chr3;chr3;chr3;chr3;chr3;chr3;chr3;chr3;chr3;chr3;chr3;chr3;chr3;chr3;chr3;chr3;chr3;chr3;chr3;chr3;chr3;chr3;chr3;chr3;chr3;chr3;chr3;chr3;chr3;chr3;chr3;chr3;chr3;chr3;chr3;chr3;chr3;chr3;chr3;chr3;chr3;chr3;chr3;chr3;chr3;chr3;chr3;chr3;chr3;chr3;chr3;chr3;chr3;chr3;chr3;chr3;chr3;chr3;chr3;chr3;chr3;chr3;chr3;chr3;chr3;chr3;chr3;chr3;chr3;chr3;chr3;chr3;chr3;chr3;chr3;chr3;chr3;chr3;chr3…	8980591;8980594;8990512;8990512;8992628;8992906;8992906;8993959;8994343;8994343;8994343;8994343;9006963;9006979;9010308;9010308;9010308;9010308;9010308;9013308;9013308;9013308;9013308;9013420;9013737;9013737;9013737;9013737;9013737;9014742;9014742;9015597;9015597;9015597;9015597;9015597;9025261;9025261;9025261;9025261;9025261;9026935;9026935;9026935;9026935;9026935;9028100;9028100;9028100;9032650…	8985932;8985932;8990839;8990839;8993055;8993055;8993055;8994132;8994454;8994523;8994523;8994523;9008347;9008347;9010387;9010387;9010387;9010387;9010374;9013535;9013535;9013535;9013535;9013535;9013842;9013842;9013842;9013842;9013842;9014841;9014841;9015731;9015731;9015731;9015731;9015731;9025338;9025338;9025338;9025338;9025338;9026995;9026995;9026995;9026995;9026995;9028130;9028130;9028130;9032752…	-;-;-;-;-;-;-;-;-;-;-;-;-;-;-;-;-;-;-;-;-;-;-;-;-;-;-;-;-;-;-;-;-;-;-;-;-;-;-;-;-;-;-;-;-;-;-;-;-;-;-;-;-;-;-;-;-;-;-;-;-;-;-;-;-;-;-;-;-;-;-;-;-;-;-;-;-;-;-;-;-;-;-;-;-;-;-;-;-;-;-;-;-;-;-;-;-;-;-;-;-;-;-;-;-;-;-;-;-;-;-;-;-;-;-;-;-;-;-;-;-;-;-;-	18924	SRGAP3	326.46	-1.48402	0.150592	-9.85458	6.55e-23	3.92e-21	392.8	421.259	445.153	206.632	222.65	232.702
ENSG00000197256.10	chr19;chr19;chr19;chr19;chr19;chr19;chr19;chr19;chr19;chr19;chr19;chr19;chr19;chr19;chr19;chr19;chr19;chr19;chr19;chr19;chr19;chr19;chr19;chr19;chr19;chr19;chr19;chr19;chr19;chr19;chr19;chr19;chr19;chr19;chr19;chr19;chr19;chr19;chr19;chr19;chr19;chr19;chr19;chr19;chr19;chr19;chr19;chr19;chr19;chr19;chr19;chr19;chr19;chr19;chr19;chr19;chr19;chr19;chr19;chr19;chr19;chr19;chr19;chr19;chr19;chr19;chr…	11164267;11164270;11166309;11166558;11169676;11169877;11169877;11169877;11170048;11170048;11170048;11170048;11170048;11170338;11172981;11172981;11172981;11172981;11174473;11174473;11174473;11174473;11175902;11175902;11175902;11175902;11176578;11176578;11176578;11178345;11178345;11178345;11178553;11178553;11178553;11192432;11192831;11192831;11192831;11192881;11193637;11193946;11194475;11194475;111…	11166611;11166611;11166611;11166611;11169966;11169966;11169966;11169966;11170248;11170248;11170248;11170248;11170248;11170415;11173123;11173123;11173123;11173123;11174692;11174692;11174692;11174692;11175989;11175989;11175947;11175989;11176817;11176817;11176817;11178447;11178447;11178471;11178720;11178720;11178720;11194042;11194042;11194042;11194042;11193440;11194042;11194042;11194511;11194590;111…	-;-;-;-;-;-;-;-;-;-;-;-;-;-;-;-;-;-;-;-;-;-;-;-;-;-;-;-;-;-;-;-;-;-;-;-;-;-;-;-;-;-;-;-;-;-;-;-;-;-;-;-;-;-;-;-;-;-;-;-;-;-;-;-;-;-;-	7638	KANK2	108.17	2.4614	0.250586	9.82257	9e-23	5.37e-21	308.773	276.802	276.717	336.863	261.26	322.896
ENSG00000101210.10	chr20;chr20;chr20;chr20;chr20;chr20;chr20;chr20;chr20;chr20;chr20;chr20;chr20;chr20;chr20	63488013;63488013;63488918;63488918;63490479;63490479;63493137;63493137;63494805;63494805;63495856;63495856;63497620;63497620;63499058	63488425;63488425;63489152;63489152;63490735;63490735;63493287;63493287;63495101;63495101;63496035;63496035;63497834;63497834;63499315	-;-;-;-;-;-;-;-;-;-;-;-;-;-;-	2006	EEF1A2	54.6355	4.40605	0.449156	9.80962	1.02e-22	6.09e-21	1030.59	1019.84	1055.46	1428.19	1037.32	1480.99
ENSG00000146966.12	chr7;chr7;chr7;chr7;chr7;chr7;chr7;chr7;chr7;chr7;chr7;chr7;chr7;chr7;chr7;chr7;chr7;chr7;chr7;chr7;chr7;chr7;chr7;chr7;chr7;chr7;chr7;chr7;chr7;chr7;chr7;chr7;chr7;chr7;chr7;chr7;chr7;chr7;chr7;chr7;chr7;chr7;chr7;chr7;chr7;chr7;chr7;chr7;chr7;chr7;chr7;chr7;chr7;chr7;chr7;chr7;chr7;chr7;chr7;chr7;chr7;chr7;chr7;chr7;chr7;chr7;chr7;chr7;chr7;chr7;chr7;chr7;chr7;chr7;chr7;chr7;chr7;chr7;chr7;chr7…	140518420;140518430;140518460;140518464;140519632;140519632;140519632;140519632;140521855;140521855;140521855;140521855;140523307;140523307;140523307;140523307;140525751;140525751;140525751;140525751;140527316;140527318;140527318;140527318;140527318;140543578;140544618;140544618;140544618;140544618;140544618;140546799;140546799;140546799;140546799;140546799;140546799;140555636;140555636;140555636…	140518738;140518738;140518738;140518738;140519718;140519718;140519718;140519718;140522100;140522100;140522100;140522100;140523424;140523424;140523424;140523424;140525792;140525792;140525792;140525792;140527437;140527495;140527437;140527495;140527495;140544766;140544766;140544766;140544766;140544766;140544766;140546939;140546939;140546939;140546939;140546939;140546939;140555713;140555713;140555713…	-;-;-;-;-;-;-;-;-;-;-;-;-;-;-;-;-;-;-;-;-;-;-;-;-;-;-;-;-;-;-;-;-;-;-;-;-;-;-;-;-;-;-;-;-;-;-;-;-;-;-;-;-;-;-;-;-;-;-;-;-;-;-;-;-;-;-;-;-;-;-;-;-;-;-;-;-;-;-;-;-;-;-;-;-;-;-;-;-;-;-;-;-;-;-;-;-;-;-;-;-;-;-;-;-	5148	DENND2A	68.8632	2.93505	0.301277	9.74204	2e-22	1.18e-20	164.004	171.271	133.437	196.214	189.188	189.408
ENSG00000101665.8	chr18;chr18;chr18;chr18;chr18;chr18;chr18;chr18;chr18;chr18;chr18;chr18;chr18;chr18;chr18;chr18;chr18;chr18;chr18;chr18;chr18;chr18;chr18;chr18	48919853;48920027;48920993;48921372;48921411;48921501;48921534;48921641;48930134;48933592;48942481;48942481;48942481;48942481;48942481;48942481;48942655;48948384;48948384;48948384;48948384;48949229;48949812;48949812	48921910;48921910;48921910;48921910;48921910;48921910;48921910;48921910;48930182;48933722;48942552;48942555;48942555;48942555;48942555;48942807;48942732;48948437;48948437;48948505;48948437;48949333;48950424;48950711	-;-;-;-;-;-;-;-;-;-;-;-;-;-;-;-;-;-;-;-;-;-;-;-	3692	SMAD7	141.493	8.26623	0.849749	9.72785	2.29e-22	1.35e-20	69.8536	85.6357	83.1245	248.306	276.704	273.289
ENSG00000101745.15	chr18;chr18;chr18;chr18;chr18;chr18;chr18;chr18;chr18;chr18;chr18;chr18;chr18;chr18;chr18;chr18;chr18;chr18;chr18;chr18;chr18;chr18;chr18;chr18;chr18;chr18;chr18;chr18;chr18;chr18;chr18;chr18;chr18;chr18;chr18;chr18;chr18;chr18;chr18;chr18;chr18;chr18;chr18;chr18;chr18;chr18;chr18;chr18;chr18;chr18;chr18;chr18;chr18;chr18;chr18;chr18;chr18;chr18;chr18;chr18;chr18;chr18;chr18	9136228;9136777;9136796;9136805;9136839;9137563;9182382;9182382;9182382;9182382;9182382;9182382;9182382;9182386;9195551;9195551;9195551;9195551;9195551;9195551;9200514;9204476;9204476;9208657;9208657;9208657;9208657;9208657;9208657;9211584;9211584;9211584;9211584;9211584;9216758;9216758;9216758;9216758;9216780;9216780;9221852;9221852;9221852;9221852;9221852;9221852;9235638;9239477;9239477;9254211…	9136355;9136965;9137096;9136965;9136965;9137873;9182470;9182519;9182519;9182519;9182519;9182519;9182519;9182519;9195597;9195698;9195698;9195698;9195698;9195698;9200644;9204544;9204544;9208743;9208797;9208803;9208803;9208803;9208803;9211784;9211784;9211621;9211784;9211784;9216900;9216900;9216900;9216900;9216900;9216900;9221999;9221999;9221999;9221999;9221999;9221999;9235820;9239556;9239556;9255433…	+;+;+;+;+;+;+;+;+;+;+;+;+;+;+;+;+;+;+;+;+;+;+;+;+;+;+;+;+;+;+;+;+;+;+;+;+;+;+;+;+;+;+;+;+;+;+;+;+;+;+;+;+;+;+;+;+;+;+;+;+;+;+	12252	ANKRD12	1982.96	1.01876	0.104997	9.70278	2.93e-22	1.72e-20	1906.3	2024.98	2569.2	3489.31	3548.24	3641.15
ENSG00000198108.3	chr5;chr5;chr5;chr5;chr5;chr5	129904472;129908077;129908087;130052084;130184229;130184229	129905631;129908360;129908360;130052171;130184502;130186634	+;+;+;+;+;+	3938	CHSY3	473.784	-1.15738	0.119421	-9.69167	3.27e-22	1.91e-20	8.09897	5.19004	9.84369	4.34101	12.8699	11.7253
ENSG00000122359.17	chr10;chr10;chr10;chr10;chr10;chr10;chr10;chr10;chr10;chr10;chr10;chr10;chr10;chr10;chr10;chr10;chr10;chr10;chr10;chr10;chr10;chr10;chr10;chr10;chr10;chr10;chr10;chr10;chr10;chr10;chr10;chr10;chr10;chr10;chr10;chr10;chr10;chr10;chr10;chr10;chr10;chr10;chr10;chr10;chr10;chr10;chr10;chr10;chr10;chr10;chr10;chr10;chr10;chr10;chr10;chr10;chr10;chr10;chr10;chr10;chr10;chr10;chr10;chr10;chr10;chr10;chr…	80150889;80150889;80155124;80155124;80155588;80155640;80156378;80157641;80157641;80157641;80157641;80157641;80157967;80157967;80157967;80157967;80157967;80157967;80159100;80159100;80159100;80159100;80159100;80161935;80161935;80161935;80161935;80161935;80163349;80163349;80163349;80163349;80163534;80163534;80163534;80163534;80164053;80164053;80164053;80164053;80166084;80166084;80166084;80166084;801…	80155912;80155912;80155912;80155912;80155912;80155912;80156498;80157763;80157763;80157763;80157763;80157763;80158025;80158018;80158025;80158025;80158025;80158025;80159195;80159195;80159195;80159195;80159195;80162028;80162012;80162028;80162028;80162028;80163405;80163405;80163405;80163405;80163613;80163613;80163613;80163613;80164143;80164143;80164143;80164143;80166197;80166197;80166197;80166197;801…	-;-;-;-;-;-;-;-;-;-;-;-;-;-;-;-;-;-;-;-;-;-;-;-;-;-;-;-;-;-;-;-;-;-;-;-;-;-;-;-;-;-;-;-;-;-;-;-;-;-;-;-;-;-;-;-;-;-;-;-;-;-;-;-;-;-;-;-;-;-;-;-;-;-;-;-;-;-;-;-;-;-;-;-	8513	ANXA11	497.516	1.19895	0.123859	9.67991	3.67e-22	2.13e-20	381.664	409.149	355.466	440.179	332.045	432.031
ENSG00000196781.13	chr9;chr9;chr9;chr9;chr9;chr9;chr9;chr9;chr9;chr9;chr9;chr9;chr9;chr9;chr9;chr9;chr9;chr9;chr9;chr9;chr9;chr9;chr9;chr9;chr9;chr9;chr9;chr9;chr9;chr9;chr9;chr9;chr9;chr9;chr9;chr9;chr9;chr9;chr9;chr9;chr9;chr9;chr9;chr9;chr9;chr9;chr9;chr9;chr9;chr9;chr9;chr9;chr9;chr9;chr9;chr9;chr9;chr9;chr9;chr9;chr9;chr9;chr9;chr9;chr9;chr9;chr9;chr9;chr9;chr9;chr9;chr9	81583683;81584184;81584448;81584448;81585505;81585505;81587681;81587681;81590805;81590805;81593025;81593025;81599865;81610220;81610220;81610220;81611769;81611769;81611769;81611788;81611806;81611808;81611843;81612292;81613377;81613377;81613377;81613377;81613422;81615982;81615982;81615982;81616021;81616646;81616646;81616646;81616646;81620441;81620441;81620441;81620441;81620454;81633348;81633348;816…	81584305;81584305;81584524;81584524;81585655;81585655;81587828;81587828;81591052;81591052;81593274;81593274;81600116;81610296;81610296;81610296;81611959;81611959;81611786;81611805;81611959;81611959;81611956;81612393;81613522;81613521;81613521;81613521;81613521;81616134;81616134;81616134;81616134;81616699;81616699;81616699;81616699;81620539;81620557;81620557;81620557;81620557;81633364;81633364;816…	-;-;-;-;-;-;-;-;-;-;-;-;-;-;-;-;-;-;-;-;-;-;-;-;-;-;-;-;-;-;-;-;-;-;-;-;-;-;-;-;-;-;-;-;-;-;-;-;-;-;-;-;-;-;-;-;-;-;-;-;-;-;-;-;-;-;-;-;-;-;-;-	4906	TLE1	163.451	-1.76681	0.182655	-9.67292	3.93e-22	2.28e-20	1396.06	1413.42	1296.09	1118.25	976.829	1127.43
ENSG00000106701.11	chr9;chr9;chr9;chr9;chr9;chr9;chr9;chr9;chr9;chr9;chr9;chr9;chr9;chr9;chr9;chr9;chr9;chr9;chr9;chr9;chr9;chr9;chr9;chr9;chr9;chr9;chr9;chr9;chr9;chr9;chr9;chr9;chr9;chr9;chr9;chr9;chr9;chr9;chr9;chr9;chr9;chr9;chr9;chr9;chr9;chr9;chr9;chr9;chr9;chr9;chr9;chr9;chr9;chr9;chr9;chr9;chr9;chr9;chr9;chr9;chr9;chr9;chr9;chr9;chr9;chr9;chr9;chr9;chr9;chr9;chr9;chr9;chr9;chr9;chr9;chr9;chr9;chr9;chr9;chr9…	105447796;105448034;105448045;105448102;105448123;105448123;105448136;105461520;105461520;105464236;105464236;105464236;105464236;105464236;105464236;105464240;105468193;105468193;105468193;105468193;105468193;105468193;105468193;105471904;105471904;105471904;105471904;105471904;105471904;105471904;105479354;105479354;105479354;105479354;105479354;105484381;105484381;105484381;105484381;105484381…	105448235;105448235;105448235;105448235;105448235;105448235;105448176;105461615;105461615;105464331;105464331;105464331;105464331;105464331;105464331;105464331;105468324;105468324;105468324;105468324;105468324;105468324;105468324;105473320;105472005;105472005;105472005;105472005;105472005;105472005;105479376;105479376;105479376;105479376;105479376;105484502;105484502;105484502;105484502;105484502…	+;+;+;+;+;+;+;+;+;+;+;+;+;+;+;+;+;+;+;+;+;+;+;+;+;+;+;+;+;+;+;+;+;+;+;+;+;+;+;+;+;+;+;+;+;+;+;+;+;+;+;+;+;+;+;+;+;+;+;+;+;+;+;+;+;+;+;+;+;+;+;+;+;+;+;+;+;+;+;+;+;+;+;+	9877	FSD1L	3980.77	1.00222	0.103885	9.64738	5.04e-22	2.89e-20	1898.2	1828.63	2029.99	2163.56	2218.78	2262.08
ENSG00000038427.15	chr5;chr5;chr5;chr5;chr5;chr5;chr5;chr5;chr5;chr5;chr5;chr5;chr5;chr5;chr5;chr5;chr5;chr5;chr5;chr5;chr5;chr5;chr5;chr5;chr5;chr5;chr5;chr5;chr5;chr5;chr5;chr5;chr5;chr5;chr5;chr5;chr5;chr5;chr5;chr5;chr5;chr5;chr5;chr5;chr5;chr5;chr5;chr5;chr5;chr5;chr5;chr5;chr5;chr5;chr5;chr5;chr5;chr5;chr5;chr5;chr5;chr5;chr5;chr5;chr5;chr5;chr5;chr5;chr5;chr5;chr5;chr5;chr5;chr5;chr5;chr5;chr5;chr5;chr5;chr5…	83471465;83471618;83471674;83471674;83471764;83471777;83471791;83471925;83483513;83483513;83483513;83483513;83483513;83483513;83483513;83483513;83490098;83490098;83490098;83490098;83490098;83490098;83490098;83493546;83493546;83493546;83493546;83493546;83493546;83493546;83493804;83493804;83493804;83493804;83493804;83493804;83493804;83512102;83512103;83512103;83512103;83512103;83512103;83512103;835…	83472023;83472023;83472023;83472023;83472023;83472023;83472023;83472023;83483604;83483588;83483588;83483588;83483588;83483588;83483588;83483588;83490472;83490472;83490472;83490472;83490472;83490472;83490472;83493720;83493720;83493720;83493720;83493720;83493720;83493720;83493931;83493931;83493931;83493931;83493931;83493931;83493931;83512396;83512396;83512396;83512396;83512940;83512396;83512396;835…	+;+;+;+;+;+;+;+;+;+;+;+;+;+;+;+;+;+;+;+;+;+;+;+;+;+;+;+;+;+;+;+;+;+;+;+;+;+;+;+;+;+;+;+;+;+;+;+;+;+;+;+;+;+;+;+;+;+;+;+;+;+;+;+;+;+;+;+;+;+;+;+;+;+;+;+;+;+;+;+;+;+;+;+;+;+;+;+;+;+;+;+;+;+;+;+;+;+;+;+;+;+;+;+	14831	VCAN	1343.39	1.04958	0.10979	9.55981	1.18e-21	6.67e-20	388.751	420.394	452.81	665.912	729.726	729.673
ENSG00000166145.14	chr15;chr15;chr15;chr15;chr15;chr15;chr15;chr15;chr15;chr15;chr15;chr15;chr15;chr15;chr15;chr15;chr15;chr15;chr15;chr15;chr15;chr15;chr15;chr15;chr15;chr15;chr15;chr15;chr15;chr15;chr15;chr15;chr15;chr15;chr15;chr15;chr15;chr15;chr15;chr15;chr15;chr15;chr15;chr15;chr15;chr15;chr15;chr15;chr15;chr15;chr15;chr15;chr15;chr15;chr15;chr15;chr15;chr15;chr15;chr15;chr15;chr15;chr15;chr15;chr15;chr15;chr…	40844018;40844018;40844067;40844177;40844490;40844490;40844490;40844490;40844675;40853124;40853124;40853124;40853124;40853124;40853196;40853489;40853489;40853489;40853489;40853489;40853510;40853549;40853711;40853711;40853711;40853711;40853711;40853711;40853711;40853816;40854060;40854060;40854060;40854060;40854210;40854378;40854397;40854397;40854397;40854397;40854639;40854639;40854639;40854639;408…	40844186;40844186;40844186;40844278;40845029;40845029;40845029;40845029;40845029;40853251;40853251;40853251;40853251;40853251;40853251;40853627;40853627;40853627;40853627;40853627;40853627;40853627;40853783;40853873;40853881;40853881;40853881;40853929;40853929;40853929;40854086;40854086;40854086;40854086;40854522;40854689;40854522;40854522;40854522;40854522;40854689;40854689;40854689;40854689;408…	+;+;+;+;+;+;+;+;+;+;+;+;+;+;+;+;+;+;+;+;+;+;+;+;+;+;+;+;+;+;+;+;+;+;+;+;+;+;+;+;+;+;+;+;+;+;+;+;+;+;+;+;+;+;+;+;+;+;+;+;+;+;+;+;+;+;+;+;+;+;+;+	3542	SPINT1	148.621	-1.92758	0.201813	-9.55129	1.28e-21	7.22e-20	13.1608	20.7602	12.0312	6.07742	10.296	7.21555
ENSG00000135697.9	chr16;chr16;chr16;chr16;chr16;chr16;chr16;chr16;chr16;chr16;chr16;chr16;chr16;chr16;chr16;chr16;chr16;chr16;chr16;chr16;chr16;chr16;chr16;chr16;chr16	81238448;81238689;81238691;81245475;81245475;81245475;81259676;81259676;81262136;81262136;81262136;81264640;81264640;81267908;81267908;81270159;81270159;81280857;81280857;81285540;81285540;81287295;81287295;81290348;81290348	81238972;81238972;81238972;81245603;81245603;81245603;81259805;81259805;81262543;81262283;81262283;81264787;81264787;81268131;81268131;81270416;81270416;81280962;81280962;81285634;81285634;81287406;81287406;81291142;81290700	+;+;+;+;+;+;+;+;+;+;+;+;+;+;+;+;+;+;+;+;+;+;+;+;+	2930	BCO1	63.7755	3.05042	0.319737	9.54042	1.42e-21	7.97e-20	6.07423	11.2451	7.6562	24.3097	16.7309	18.9408
ENSG00000171223.5	chr19	12791496	12793315	+	1820	JUNB	499.083	1.02919	0.108016	9.52815	1.6e-21	8.94e-20	456.58	373.683	403.591	329.917	326.897	364.386
ENSG00000066322.12	chr1;chr1;chr1;chr1;chr1;chr1;chr1;chr1;chr1;chr1;chr1;chr1;chr1;chr1;chr1;chr1;chr1;chr1;chr1;chr1;chr1;chr1;chr1;chr1;chr1;chr1;chr1;chr1;chr1;chr1;chr1;chr1;chr1;chr1;chr1;chr1;chr1;chr1;chr1;chr1;chr1;chr1;chr1;chr1;chr1;chr1;chr1;chr1;chr1;chr1;chr1;chr1;chr1;chr1;chr1;chr1;chr1;chr1;chr1;chr1;chr1;chr1;chr1;chr1;chr1;chr1;chr1;chr1;chr1;chr1;chr1;chr1;chr1;chr1;chr1;chr1;chr1;chr1;chr1;chr1…	43363397;43363398;43363398;43363728;43363756;43363771;43363836;43363875;43363994;43364015;43364050;43364324;43364324;43364324;43364324;43364324;43364324;43364324;43364324;43364324;43364324;43364347;43364542;43364542;43364542;43364542;43364542;43364542;43364542;43364542;43364542;43364542;43364544;43364560;43364576;43364615;43364619;43364738;43364738;43364738;43364738;43364738;43364738;43364738;433…	43364137;43364137;43364137;43364137;43364137;43364137;43364137;43364137;43364137;43364137;43364137;43364460;43364460;43364460;43364460;43364460;43364460;43364460;43364460;43364460;43364460;43364460;43364647;43364647;43364647;43364647;43364647;43364647;43364647;43364647;43364647;43364647;43364647;43364647;43364794;43364647;43364647;43364794;43364794;43364794;43364794;43364794;43364794;43364794;433…	-;-;-;-;-;-;-;-;-;-;-;-;-;-;-;-;-;-;-;-;-;-;-;-;-;-;-;-;-;-;-;-;-;-;-;-;-;-;-;-;-;-;-;-;-;-;-;-;-;-;-;-;-;-;-;-;-;-;-;-;-;-;-;-;-;-;-;-;-;-;-;-;-;-;-;-;-;-;-;-;-;-;-;-;-;-;-;-;-;-;-;-;-;-;-;-;-;-;-;-;-;-;-;-;-;-;-;-;-	2507	ELOVL1	527.219	1.07384	0.11286	9.51482	1.82e-21	1.01e-19	237.907	266.422	228.592	391.559	351.349	347.249
ENSG00000077943.7	chr10;chr10;chr10;chr10;chr10;chr10;chr10;chr10;chr10;chr10;chr10;chr10;chr10;chr10;chr10;chr10;chr10;chr10;chr10;chr10;chr10;chr10;chr10;chr10;chr10;chr10;chr10;chr10;chr10;chr10;chr10;chr10;chr10;chr10;chr10;chr10	15513949;15519290;15531050;15548455;15558074;15572211;15575489;15586584;15592225;15596513;15597207;15604208;15604208;15605724;15606285;15607677;15608235;15611510;15613609;15613660;15616514;15616514;15644030;15644030;15646846;15655354;15658999;15660879;15671603;15672624;15677592;15678722;15684004;15687938;15718766;15719563	15517244;15519412;15531151;15548568;15558202;15572369;15575594;15586664;15592304;15597299;15597299;15604270;15604355;15605791;15606422;15607831;15608290;15611537;15613767;15613767;15616559;15616559;15644145;15644221;15647051;15655406;15659055;15660922;15671647;15672749;15677637;15678783;15684127;15688038;15718899;15720125	-;-;-;-;-;-;-;-;-;-;-;-;-;-;-;-;-;-;-;-;-;-;-;-;-;-;-;-;-;-;-;-;-;-;-;-	7528	ITGA8	74.5292	2.67584	0.281841	9.49413	2.22e-21	1.23e-19	0	0	1.09374	0	0	0
ENSG00000177103.13	chr11;chr11;chr11;chr11;chr11;chr11;chr11;chr11;chr11;chr11;chr11;chr11;chr11;chr11;chr11;chr11;chr11;chr11;chr11;chr11;chr11;chr11;chr11;chr11;chr11;chr11;chr11;chr11;chr11;chr11;chr11;chr11;chr11;chr11;chr11;chr11;chr11;chr11;chr11;chr11;chr11;chr11;chr11;chr11;chr11;chr11;chr11;chr11;chr11;chr11;chr11;chr11;chr11;chr11;chr11;chr11;chr11;chr11;chr11;chr11;chr11;chr11;chr11;chr11;chr11;chr11;chr…	117427773;117427773;117430722;117430722;117431534;117431534;117432352;117432352;117433138;117433138;117433441;117433441;117435644;117435644;117437122;117437122;117437895;117437895;117438885;117438885;117439266;117439266;117439819;117439819;117443886;117443886;117450549;117450549;117458754;117458754;117461450;117461450;117464942;117464942;117469910;117469910;117471869;117471869;117480443;117480443…	117428803;117428803;117431033;117431033;117431728;117431728;117432504;117432504;117433256;117433256;117433471;117433471;117435799;117435799;117437409;117437409;117438083;117438083;117438983;117438983;117439429;117439429;117439936;117439936;117444039;117444039;117450688;117450688;117458909;117458909;117461596;117461596;117465182;117465182;117469980;117469980;117472036;117472036;117480571;117480571…	-;-;-;-;-;-;-;-;-;-;-;-;-;-;-;-;-;-;-;-;-;-;-;-;-;-;-;-;-;-;-;-;-;-;-;-;-;-;-;-;-;-;-;-;-;-;-;-;-;-;-;-;-;-;-;-;-;-;-;-;-;-;-;-;-;-;-	7035	DSCAML1	50.5823	4.3957	0.463108	9.49175	2.27e-21	1.25e-19	0	0	3.28123	0.868203	0	0.901944
ENSG00000077327.15	chr10;chr10;chr10;chr10;chr10;chr10;chr10;chr10;chr10;chr10;chr10;chr10;chr10;chr10;chr10;chr10;chr10;chr10;chr10;chr10;chr10;chr10;chr10;chr10;chr10;chr10;chr10;chr10;chr10;chr10;chr10;chr10;chr10;chr10;chr10;chr10;chr10;chr10;chr10;chr10;chr10;chr10;chr10;chr10;chr10;chr10;chr10;chr10;chr10;chr10;chr10;chr10;chr10;chr10;chr10;chr10;chr10;chr10;chr10;chr10;chr10;chr10;chr10	22345445;22345470;22345487;22345487;22345497;22345498;22345723;22345723;22345723;22345723;22345723;22360822;22364853;22364853;22364853;22364853;22364853;22364853;22368495;22368495;22368495;22368495;22368495;22386754;22386754;22386754;22386754;22386754;22387823;22387823;22387823;22387823;22389160;22389160;22389160;22389160;22391729;22391729;22391729;22391729;22391729;22391729;22391803;22391805;224…	22345818;22345636;22345636;22345636;22345636;22345636;22345818;22345818;22346046;22345818;22345818;22360867;22365019;22365019;22365019;22365019;22365019;22365019;22368678;22368678;22368678;22368678;22368678;22386959;22386792;22386959;22386959;22386959;22387996;22387996;22387996;22387996;22389312;22389312;22389312;22389312;22391920;22391920;22391920;22391920;22391920;22391920;22391920;22391920;224…	+;+;+;+;+;+;+;+;+;+;+;+;+;+;+;+;+;+;+;+;+;+;+;+;+;+;+;+;+;+;+;+;+;+;+;+;+;+;+;+;+;+;+;+;+;+;+;+;+;+;+;+;+;+;+;+;+;+;+;+;+;+;+	3887	SPAG6	572.962	-1.11905	0.118389	-9.45232	3.31e-21	1.81e-19	14.1732	13.8401	8.74994	9.55023	6.43497	5.41167
ENSG00000157570.11	chr11;chr11;chr11;chr11;chr11;chr11;chr11;chr11;chr11;chr11;chr11;chr11;chr11;chr11;chr11;chr11;chr11;chr11;chr11;chr11;chr11;chr11;chr11;chr11;chr11;chr11;chr11;chr11;chr11;chr11;chr11;chr11;chr11;chr11;chr11;chr11;chr11;chr11;chr11;chr11;chr11;chr11;chr11;chr11;chr11;chr11;chr11;chr11;chr11;chr11;chr11;chr11;chr11;chr11;chr11;chr11;chr11;chr11;chr11;chr11;chr11;chr11;chr11;chr11;chr11;chr11;chr…	44726465;44726811;44727103;44727112;44727174;44764426;44764426;44764426;44764426;44764426;44764426;44859603;44860328;44860328;44860328;44860328;44860328;44860328;44860328;44897752;44897752;44906407;44906407;44906407;44906407;44906407;44906407;44906407;44906407;44909523;44909705;44909705;44909705;44909705;44909705;44909705;44909705;44917582;44917972;44917972;44917972;44917972;44917972;44917972;449…	44726513;44726881;44727287;44727287;44727287;44764512;44764512;44764512;44764512;44764512;44764512;44859740;44860469;44860469;44860469;44860469;44860469;44860469;44860469;44897828;44897828;44906479;44906479;44906479;44906479;44906479;44906479;44906479;44906479;44909899;44909839;44909880;44909899;44909899;44909899;44909899;44909899;44918046;44918046;44918046;44918046;44918046;44918046;44918046;449…	+;+;+;+;+;+;+;+;+;+;+;+;+;+;+;+;+;+;+;+;+;+;+;+;+;+;+;+;+;+;+;+;+;+;+;+;+;+;+;+;+;+;+;+;+;+;+;+;+;+;+;+;+;+;+;+;+;+;+;+;+;+;+;+;+;+;+;+;+;+;+;+;+;+;+;+	5871	TSPAN18	117.198	2.49261	0.263894	9.44548	3.54e-21	1.93e-19	440.382	446.344	440.778	391.559	387.385	477.129
ENSG00000127946.16	chr7;chr7;chr7;chr7;chr7;chr7;chr7;chr7;chr7;chr7;chr7;chr7;chr7;chr7;chr7;chr7;chr7;chr7;chr7;chr7;chr7;chr7;chr7;chr7;chr7;chr7;chr7;chr7;chr7;chr7;chr7;chr7;chr7;chr7;chr7;chr7;chr7;chr7;chr7;chr7;chr7;chr7;chr7;chr7;chr7;chr7;chr7;chr7;chr7;chr7;chr7;chr7;chr7;chr7;chr7;chr7;chr7;chr7;chr7;chr7;chr7;chr7;chr7;chr7;chr7;chr7;chr7;chr7;chr7;chr7;chr7;chr7;chr7;chr7;chr7;chr7;chr7;chr7;chr7;chr7…	75533300;75534088;75538083;75539323;75539323;75539323;75541919;75541919;75541919;75542851;75542851;75542851;75544695;75544695;75544695;75545088;75545088;75545088;75546939;75546939;75547755;75547755;75548891;75548891;75548891;75553453;75553453;75553453;75554113;75554113;75554113;75554440;75554440;75554440;75555416;75555416;75555416;75556026;75556026;75556026;75556710;75556710;75556710;75557654;755…	75538224;75538224;75538224;75539431;75539431;75539431;75541980;75541980;75541980;75542974;75542974;75542974;75544800;75544800;75544800;75545188;75545188;75545188;75547032;75547032;75547813;75547813;75549001;75549001;75549001;75553589;75553589;75553589;75554220;75554220;75554220;75554526;75554526;75554526;75555551;75555551;75555551;75556169;75556169;75556169;75556811;75556811;75556811;75557770;755…	-;-;-;-;-;-;-;-;-;-;-;-;-;-;-;-;-;-;-;-;-;-;-;-;-;-;-;-;-;-;-;-;-;-;-;-;-;-;-;-;-;-;-;-;-;-;-;-;-;-;-;-;-;-;-;-;-;-;-;-;-;-;-;-;-;-;-;-;-;-;-;-;-;-;-;-;-;-;-;-;-;-;-;-;-;-;-;-;-;-;-;-;-;-;-;-;-;-;-;-;-;-;-;-;-;-;-	8953	HIP1	969.627	1.13863	0.120642	9.43809	3.8e-21	2.06e-19	880.763	888.363	819.213	908.14	1007.72	962.375
ENSG00000183496.5	chr15;chr15;chr15	82041778;82041787;82045450	82044613;82046119;82046141	-;-;-	4364	MEX3B	263.755	-1.38805	0.147072	-9.43791	3.8e-21	2.06e-19	501.124	539.765	464.841	376.8	328.184	347.249
ENSG00000134532.15	chr12;chr12;chr12;chr12;chr12;chr12;chr12;chr12;chr12;chr12;chr12;chr12;chr12;chr12;chr12;chr12;chr12;chr12;chr12;chr12;chr12;chr12;chr12;chr12;chr12;chr12;chr12;chr12;chr12;chr12;chr12;chr12;chr12;chr12;chr12;chr12;chr12;chr12;chr12;chr12;chr12;chr12;chr12;chr12;chr12;chr12;chr12;chr12;chr12;chr12;chr12;chr12;chr12;chr12;chr12;chr12;chr12;chr12;chr12;chr12;chr12;chr12;chr12;chr12;chr12;chr12;chr…	23529500;23532298;23532352;23533683;23533787;23534034;23534048;23536453;23536453;23536453;23536453;23536453;23536453;23536453;23536530;23543211;23543211;23543211;23543211;23543211;23543211;23543211;23543211;23546316;23546316;23546316;23546316;23546316;23546316;23546316;23563258;23563258;23563258;23563258;23563258;23563258;23563316;23575659;23575661;23575661;23575661;23575661;23575661;23575661;235…	23534522;23534522;23534522;23534522;23534522;23534522;23534522;23536669;23536669;23536669;23536669;23536669;23536669;23536669;23536669;23543384;23543384;23543384;23543384;23543384;23543384;23543384;23543384;23546424;23546424;23546424;23546424;23546424;23546424;23546424;23563403;23563403;23563403;23563403;23563403;23563403;23563403;23575838;23575838;23575838;23575838;23575838;23575838;23575838;235…	-;-;-;-;-;-;-;-;-;-;-;-;-;-;-;-;-;-;-;-;-;-;-;-;-;-;-;-;-;-;-;-;-;-;-;-;-;-;-;-;-;-;-;-;-;-;-;-;-;-;-;-;-;-;-;-;-;-;-;-;-;-;-;-;-;-;-;-;-;-;-;-;-;-;-;-;-;-;-;-;-;-;-;-;-;-;-;-;-;-;-;-;-;-;-;-;-;-;-;-;-;-;-;-;-;-;-;-;-;-;-;-;-;-;-;-;-;-;-;-;-;-;-;-;-;-;-;-;-;-;-;-;-;-;-;-;-;-	8885	SOX5	287.375	-1.35022	0.143155	-9.43189	4.03e-21	2.18e-19	70.866	60.5505	51.4059	34.7281	36.0358	27.0583
ENSG00000142627.12	chr1;chr1;chr1;chr1;chr1;chr1;chr1;chr1;chr1;chr1;chr1;chr1;chr1;chr1;chr1;chr1;chr1;chr1;chr1;chr1;chr1;chr1;chr1;chr1;chr1;chr1;chr1	16124337;16129434;16130226;16131721;16132064;16132378;16133013;16133180;16133481;16133481;16133860;16134468;16134560;16135036;16135036;16135655;16135655;16137853;16137853;16138275;16138275;16146423;16148378;16148378;16150896;16155848;16155848	16125320;16129589;16130419;16131870;16132273;16132439;16133368;16133368;16133562;16133606;16133915;16134567;16134567;16135189;16135189;16135770;16135770;16138185;16138185;16138430;16138430;16146450;16149047;16149047;16150963;16156052;16156087	-;-;-;-;-;-;-;-;-;-;-;-;-;-;-;-;-;-;-;-;-;-;-;-;-;-;-	4159	EPHA2	423.982	1.14262	0.121655	9.39234	5.87e-21	3.16e-19	268.278	262.962	330.31	207.5	194.336	275.093
ENSG00000159387.7	chr16;chr16;chr16;chr16;chr16;chr16;chr16;chr16;chr16;chr16;chr16	55323760;55325800;55326336;55326336;55326877;55327296;55327296;55327586;55327586;55328700;55330298	55325136;55326010;55326593;55326593;55326936;55327405;55327405;55327796;55327893;55329311;55330760	+;+;+;+;+;+;+;+;+;+;+	3399	IRX6	160.968	-1.76078	0.187694	-9.38109	6.53e-21	3.51e-19	5.06186	6.05505	3.28123	3.47281	10.296	12.6272
ENSG00000003987.13	chr8;chr8;chr8;chr8;chr8;chr8;chr8;chr8;chr8;chr8;chr8;chr8;chr8;chr8;chr8;chr8;chr8;chr8;chr8;chr8;chr8;chr8;chr8;chr8;chr8;chr8;chr8;chr8;chr8;chr8;chr8;chr8;chr8;chr8;chr8;chr8;chr8;chr8;chr8;chr8;chr8;chr8;chr8;chr8;chr8;chr8;chr8;chr8;chr8;chr8;chr8;chr8;chr8;chr8;chr8;chr8;chr8;chr8	17298030;17301651;17302154;17302202;17304379;17304379;17304379;17304439;17305757;17305757;17305757;17305757;17309277;17309277;17309277;17311511;17311511;17311511;17311511;17311753;17313292;17313292;17313385;17326317;17331150;17331150;17331150;17331150;17331200;17338730;17341363;17341363;17341363;17341363;17341363;17341363;17346014;17348953;17348953;17348953;17348953;17348953;17348953;17349169;173…	17300224;17302280;17302280;17302280;17304519;17304519;17304519;17304519;17305957;17305957;17305957;17305957;17309326;17309326;17309326;17311636;17311636;17311636;17311673;17311863;17313401;17313401;17313401;17326513;17331282;17331282;17331282;17331282;17331282;17338991;17341497;17341497;17341497;17341497;17341497;17341497;17346159;17349057;17349081;17349081;17349081;17349081;17349081;17349237;173…	-;-;-;-;-;-;-;-;-;-;-;-;-;-;-;-;-;-;-;-;-;-;-;-;-;-;-;-;-;-;-;-;-;-;-;-;-;-;-;-;-;-;-;-;-;-;-;-;-;-;-;-;-;-;-;-;-;-	5692	MTMR7	222.371	-1.58605	0.169397	-9.36293	7.76e-21	4.16e-19	257.142	261.232	255.936	222.26	216.215	198.428
ENSG00000070540.12	chr17;chr17;chr17;chr17;chr17;chr17;chr17;chr17;chr17;chr17;chr17;chr17;chr17;chr17;chr17;chr17;chr17;chr17;chr17;chr17;chr17;chr17;chr17;chr17;chr17;chr17;chr17;chr17;chr17;chr17;chr17;chr17;chr17;chr17;chr17;chr17;chr17;chr17;chr17;chr17;chr17;chr17;chr17;chr17;chr17;chr17;chr17;chr17;chr17;chr17;chr17;chr17;chr17;chr17;chr17;chr17;chr17;chr17;chr17;chr17;chr17;chr17;chr17;chr17;chr17;chr17;chr…	68420948;68421282;68421309;68421310;68421486;68421514;68421685;68425926;68425930;68426058;68426075;68426075;68426075;68426075;68426075;68427135;68427135;68427135;68427135;68427135;68427135;68427135;68427135;68428245;68428829;68428829;68428829;68428829;68428829;68428877;68429996;68429996;68429996;68429996;68429996;68429996;68429996;68433464;68433464;68433468;68433468;68433468;68433468;68433509;684…	68421236;68421820;68421820;68421820;68421820;68421820;68421820;68426175;68426175;68426175;68426175;68426175;68426175;68426175;68426175;68427253;68427253;68427253;68427253;68427253;68427569;68427175;68427232;68428936;68428936;68428936;68428936;68428936;68428936;68428936;68430160;68430160;68430160;68430132;68430160;68430160;68430160;68433575;68433575;68433571;68433575;68433575;68433575;68433575;684…	-;-;-;-;-;-;-;-;-;-;-;-;-;-;-;-;-;-;-;-;-;-;-;-;-;-;-;-;-;-;-;-;-;-;-;-;-;-;-;-;-;-;-;-;-;-;-;-;-;-;-;-;-;-;-;-;-;-;-;-;-;-;-;-;-;-;-;-;-;-;-;-;-;-;-;-;-;-;-;-;-	3402	WIPI1	309.014	-1.26495	0.1353	-9.34921	8.83e-21	4.72e-19	252.081	238.742	212.186	163.222	109.395	130.782
ENSG00000225179.1	chr13;chr13;chr13;chr13;chr13	34435450;34533846;34534288;34534288;34640605	34435644;34534195;34534350;34534405;34640685	-;-;-;-;-	744	LINC00457	49.4564	4.97385	0.532526	9.34011	9.62e-21	5.11e-19	0	0	1.09374	0	9.00896	4.50972
ENSG00000140090.17	chr14;chr14;chr14;chr14;chr14;chr14;chr14;chr14;chr14;chr14;chr14;chr14;chr14;chr14;chr14;chr14;chr14;chr14;chr14;chr14;chr14;chr14;chr14;chr14;chr14;chr14;chr14;chr14;chr14;chr14;chr14;chr14;chr14;chr14;chr14;chr14;chr14;chr14;chr14;chr14;chr14;chr14;chr14;chr14;chr14;chr14;chr14;chr14;chr14;chr14;chr14;chr14;chr14;chr14;chr14;chr14;chr14;chr14;chr14;chr14;chr14;chr14;chr14;chr14;chr14;chr14;chr…	92322581;92323193;92323605;92323808;92325868;92325868;92325868;92408379;92433912;92433912;92433912;92433912;92439335;92439335;92439335;92439335;92439364;92442089;92442089;92442089;92442089;92442089;92442713;92442713;92442713;92442713;92442713;92443365;92443400;92443400;92443400;92443400;92445317;92445317;92445317;92445317;92445317;92447371;92447371;92447371;92447371;92447371;92449074;92449074;924…	92322635;92323265;92323960;92323960;92325978;92325978;92325978;92408434;92433988;92433988;92433988;92433988;92439409;92439409;92439409;92439409;92439409;92442173;92442173;92442173;92442173;92442173;92442816;92442753;92442816;92442816;92442816;92443474;92443474;92443474;92443474;92443474;92445342;92445342;92445342;92445342;92445342;92447424;92447424;92447424;92447424;92447424;92449216;92449159;924…	+;+;+;+;+;+;+;+;+;+;+;+;+;+;+;+;+;+;+;+;+;+;+;+;+;+;+;+;+;+;+;+;+;+;+;+;+;+;+;+;+;+;+;+;+;+;+;+;+;+;+;+;+;+;+;+;+;+;+;+;+;+;+;+;+;+;+;+;+;+;+;+;+;+;+;+;+;+;+;+;+;+;+;+;+;+;+;+;+;+;+;+;+;+;+;+;+	14412	SLC24A4	152.725	1.87078	0.201398	9.28901	1.56e-20	8.17e-19	566.928	646.161	607.027	668.516	814.667	814.456
ENSG00000146938.14	chrX;chrX;chrX;chrX;chrX;chrX;chrX;chrX;chrX;chrX;chrX;chrX;chrX;chrX;chrX;chrX;chrX;chrX;chrX;chrX;chrX;chrX;chrX;chrX;chrX;chrX;chrX;chrX;chrX;chrX;chrX;chrX;chrX;chrX;chrX;chrX;chrX;chrX	5840637;5844434;5890026;5890032;5890278;5892204;5892205;5903077;5903077;5903077;5903077;5903077;5903077;5909054;5909054;5909054;5909054;5909054;6029280;6029280;6029280;6029280;6029280;6032691;6150995;6150995;6150995;6150995;6150995;6151009;6151290;6186772;6187483;6226635;6226880;6227689;6228541;6228541	5840891;5844501;5893666;5893666;5893666;5893666;5893666;5903866;5903866;5903866;5903353;5903866;5903866;5909239;5909239;5909239;5909239;5909239;6029432;6029432;6029432;6029432;6029432;6032750;6151771;6151771;6151771;6151458;6151771;6151771;6151771;6187038;6187789;6226765;6227203;6227847;6228615;6228863	-;-;-;-;-;-;-;-;-;-;-;-;-;-;-;-;-;-;-;-;-;-;-;-;-;-;-;-;-;-;-;-;-;-;-;-;-;-	7441	NLGN4X	57.266	-3.61264	0.38984	-9.267	1.91e-20	9.95e-19	205.511	165.216	149.843	301.266	244.529	348.151
ENSG00000223764.2	chr1;chr1;chr1;chr1;chr1;chr1;chr1	916865;916870;917370;918022;918022;918825;919335	921016;917720;917486;918534;918110;918915;919692	-;-;-;-;-;-;-	4152	RP11-54O7.3	174.081	11.0079	1.18784	9.26718	1.91e-20	9.95e-19	1.01237	0	0	74.6654	101.673	94.7042
ENSG00000214870.8	chr7;chr7;chr7;chr7;chr7;chr7;chr7;chr7;chr7;chr7;chr7;chr7;chr7	26398593;26398601;26398601;26398613;26398652;26399246;26399246;26440259;26440370;26479868;26493795;26493795;26493795	26399021;26399021;26399021;26399021;26398738;26399563;26399654;26440505;26440505;26480022;26494114;26494144;26494256	+;+;+;+;+;+;+;+;+;+;+;+;+	1702	AC004540.5	153.095	1.85214	0.200189	9.25194	2.2e-20	1.14e-18	105.287	109.856	106.093	254.383	216.215	264.27
ENSG00000114019.14	chr3;chr3;chr3;chr3;chr3;chr3;chr3;chr3;chr3;chr3;chr3;chr3;chr3;chr3;chr3;chr3;chr3;chr3;chr3;chr3;chr3;chr3;chr3;chr3;chr3;chr3;chr3;chr3;chr3;chr3;chr3;chr3;chr3;chr3;chr3;chr3;chr3;chr3;chr3;chr3;chr3;chr3;chr3;chr3;chr3;chr3;chr3;chr3;chr3;chr3;chr3;chr3;chr3;chr3;chr3;chr3;chr3;chr3;chr3;chr3;chr3;chr3;chr3;chr3;chr3;chr3;chr3	134355874;134355877;134355877;134356185;134357551;134358540;134358540;134358540;134358540;134358540;134359283;134359283;134359283;134359283;134359283;134360106;134360106;134360106;134360106;134360106;134361512;134361512;134361512;134361512;134361512;134365817;134365817;134365817;134365817;134365817;134366283;134366283;134366283;134366283;134366283;134367497;134367497;134367497;134367497;134367654…	134357763;134357763;134357763;134357763;134357763;134358716;134358719;134358719;134358716;134358716;134359503;134359503;134359503;134359503;134359503;134360413;134360413;134360413;134360413;134360407;134361807;134361807;134361807;134361807;134361807;134365909;134365909;134365909;134365909;134365909;134366427;134366841;134366427;134366427;134366427;134367803;134367803;134367803;134367803;134367803…	-;-;-;-;-;-;-;-;-;-;-;-;-;-;-;-;-;-;-;-;-;-;-;-;-;-;-;-;-;-;-;-;-;-;-;-;-;-;-;-;-;-;-;-;-;-;-;-;-;-;-;-;-;-;-;-;-;-;-;-;-;-;-;-;-;-;-	5984	AMOTL2	52.5856	3.56828	0.385918	9.2462	2.33e-20	1.19e-18	164.004	151.376	121.405	385.482	348.775	457.286
ENSG00000154217.14	chr17;chr17;chr17;chr17;chr17;chr17;chr17;chr17;chr17;chr17;chr17;chr17;chr17;chr17;chr17;chr17;chr17;chr17;chr17;chr17;chr17;chr17;chr17;chr17;chr17;chr17;chr17;chr17;chr17;chr17;chr17;chr17;chr17;chr17;chr17;chr17;chr17;chr17;chr17;chr17;chr17;chr17;chr17;chr17;chr17;chr17;chr17;chr17;chr17;chr17	67377281;67377459;67378155;67378966;67457538;67459661;67532802;67532802;67532802;67532802;67532802;67532905;67552257;67552257;67552257;67552257;67552257;67552257;67553186;67553610;67553610;67553610;67553610;67578184;67578186;67578186;67578186;67578186;67578186;67578186;67632143;67632143;67632143;67632143;67632143;67669508;67669508;67669508;67669508;67675479;67675479;67675479;67675479;67687066;676…	67378202;67378202;67378202;67379392;67457823;67459792;67532950;67532950;67532950;67532950;67532950;67532950;67552345;67552345;67552345;67552345;67552345;67552345;67553617;67553617;67553617;67553617;67553617;67578257;67578257;67578257;67578225;67578256;67578257;67578257;67632238;67632238;67632238;67632238;67632421;67669663;67669663;67669663;67669663;67675542;67675542;67675542;67675542;67687184;676…	+;+;+;+;+;+;+;+;+;+;+;+;+;+;+;+;+;+;+;+;+;+;+;+;+;+;+;+;+;+;+;+;+;+;+;+;+;+;+;+;+;+;+;+;+;+;+;+;+;+	7819	PITPNC1	496.117	1.00978	0.109201	9.24703	2.31e-20	1.19e-18	172.103	172.136	142.187	177.113	181.466	156.938
ENSG00000152422.15	chr5;chr5;chr5;chr5;chr5;chr5;chr5;chr5;chr5;chr5;chr5;chr5;chr5;chr5;chr5;chr5;chr5;chr5;chr5;chr5;chr5;chr5;chr5;chr5;chr5;chr5;chr5;chr5;chr5;chr5;chr5;chr5;chr5;chr5;chr5;chr5;chr5;chr5;chr5;chr5;chr5;chr5;chr5;chr5;chr5;chr5	83077498;83077527;83077557;83077570;83077593;83104908;83104910;83104910;83104910;83104910;83104910;83111028;83111028;83111028;83111028;83111028;83111028;83195770;83195770;83195770;83195770;83195770;83195770;83203552;83203552;83203552;83203552;83203552;83203552;83204815;83204815;83204815;83204815;83204815;83204815;83258530;83258530;83258530;83258530;83258530;83258530;83310789;83353125;83353125;833…	83077662;83077615;83077615;83077615;83077662;83105058;83105058;83105058;83105058;83105058;83105058;83111203;83111203;83111203;83111203;83111203;83111203;83195936;83195936;83195936;83195936;83195936;83195936;83203707;83203707;83203707;83203707;83203707;83203707;83204921;83204921;83204921;83204921;83204921;83204921;83258677;83258677;83259339;83258677;83258677;83258677;83311069;83353787;83353711;833…	+;+;+;+;+;+;+;+;+;+;+;+;+;+;+;+;+;+;+;+;+;+;+;+;+;+;+;+;+;+;+;+;+;+;+;+;+;+;+;+;+;+;+;+;+;+	2676	XRCC4	1298.73	1.07309	0.116112	9.24179	2.42e-20	1.24e-18	252.081	253.447	333.592	287.375	324.323	325.602
ENSG00000153558.13	chr3;chr3;chr3;chr3;chr3;chr3;chr3;chr3;chr3;chr3;chr3;chr3;chr3;chr3;chr3;chr3;chr3;chr3;chr3;chr3;chr3;chr3;chr3;chr3;chr3;chr3;chr3;chr3;chr3;chr3;chr3;chr3;chr3;chr3;chr3;chr3;chr3;chr3;chr3;chr3;chr3;chr3;chr3;chr3;chr3;chr3;chr3;chr3;chr3;chr3;chr3;chr3;chr3;chr3;chr3;chr3;chr3;chr3;chr3;chr3;chr3;chr3;chr3;chr3;chr3;chr3;chr3;chr3;chr3;chr3;chr3;chr3;chr3;chr3;chr3;chr3;chr3;chr3;chr3;chr3…	33277025;33277422;33277445;33277445;33277445;33277446;33277451;33277453;33277466;33277472;33277476;33277476;33277477;33278173;33289650;33289669;33297664;33297664;33297664;33297664;33297664;33297664;33297664;33297664;33297664;33297664;33297664;33297664;33297664;33297664;33297664;33297664;33297869;33297869;33297869;33297869;33297869;33297869;33297869;33300522;33303074;33317477;33358967;33358967;333…	33277096;33277515;33277515;33277515;33277515;33277515;33277515;33277515;33277515;33277515;33277515;33277515;33277515;33278393;33289795;33289795;33297725;33297725;33297725;33297725;33297725;33297725;33297803;33297725;33297725;33297725;33297725;33297725;33297725;33297725;33297725;33297725;33297962;33297962;33297962;33297962;33297962;33297962;33297962;33300571;33303160;33317613;33359021;33359021;333…	+;+;+;+;+;+;+;+;+;+;+;+;+;+;+;+;+;+;+;+;+;+;+;+;+;+;+;+;+;+;+;+;+;+;+;+;+;+;+;+;+;+;+;+;+;+;+;+;+;+;+;+;+;+;+;+;+;+;+;+;+;+;+;+;+;+;+;+;+;+;+;+;+;+;+;+;+;+;+;+;+;+;+;+;+;+;+;+;+;+;+;+;+;+;+;+;+;+;+;+;+;+;+;+;+;+;+;+;+;+;+;+;+;+;+;+;+;+;+;+;+;+;+;+;+;+;+;+;+;+;+;+;+;+;+;+;+;+;+;+;+;+;+;+;+;+;+;+;+;+;+;+;+;+;+;+;+;+;+;+;+;+;+;+;+;+;+;+;+;+;+;+;+;+;+;+;+;+;+;+;+;+;+;+;+;+;+;+;+;+;+;+;+;+;+;+;+;+;+;+…	7664	FBXL2	285.479	1.29354	0.14048	9.20801	3.32e-20	1.69e-18	175.14	207.602	206.717	268.275	268.982	296.74
ENSG00000224186.8	chr5;chr5;chr5;chr5;chr5;chr5;chr5;chr5;chr5;chr5;chr5;chr5;chr5;chr5;chr5;chr5;chr5;chr5;chr5;chr5;chr5;chr5;chr5;chr5	135033280;135033382;135033442;135052454;135052454;135052454;135074417;135074417;135075300;135128155;135147083;135174042;135174042;135174042;135215416;135296495;135333758;135337931;135337935;135337939;135343155;135350696;135355049;135355049	135033540;135033540;135033540;135052522;135052522;135052522;135074528;135074528;135075388;135128363;135147200;135174172;135174172;135174172;135215565;135296589;135334161;135338013;135337973;135338013;135344685;135350922;135355564;135358219	+;+;+;+;+;+;+;+;+;+;+;+;+;+;+;+;+;+;+;+;+;+;+;+	6650	C5orf66	228.416	1.44073	0.157005	9.17631	4.46e-20	2.25e-18	53.6557	51.0354	62.3434	118.076	137.708	112.743
ENSG00000068615.16	chr2;chr2;chr2;chr2;chr2;chr2;chr2;chr2;chr2;chr2;chr2;chr2;chr2;chr2;chr2;chr2;chr2;chr2;chr2;chr2;chr2;chr2;chr2;chr2;chr2;chr2;chr2;chr2;chr2;chr2;chr2;chr2;chr2;chr2;chr2;chr2;chr2;chr2;chr2;chr2;chr2;chr2;chr2;chr2;chr2;chr2;chr2;chr2;chr2;chr2;chr2;chr2;chr2;chr2;chr2;chr2	86213993;86213999;86213999;86213999;86232624;86232625;86232625;86232625;86232625;86232670;86232676;86232718;86232734;86251352;86251957;86251957;86251957;86251957;86251957;86251957;86251957;86254694;86254694;86254694;86254694;86254694;86254694;86254694;86254694;86263965;86263965;86263965;86263965;86263965;86263965;86263965;86263965;86263965;86263994;86282170;86282170;86282170;86282170;86282170;862…	86217110;86217110;86217110;86217110;86232802;86232802;86232802;86232802;86232802;86232802;86232802;86232802;86232802;86252070;86252070;86252070;86252070;86252070;86252070;86252070;86252070;86254814;86254814;86254814;86254814;86254814;86255018;86254814;86254814;86264041;86264041;86264041;86264041;86264041;86264041;86264041;86264041;86264041;86264041;86282242;86282242;86282210;86282242;86282242;862…	-;-;-;-;-;-;-;-;-;-;-;-;-;-;-;-;-;-;-;-;-;-;-;-;-;-;-;-;-;-;-;-;-;-;-;-;-;-;-;-;-;-;-;-;-;-;-;-;-;-;-;-;-;-;-;-	5193	REEP1	465.466	1.06961	0.116699	9.1656	4.93e-20	2.47e-18	936.444	887.498	833.432	786.592	588.156	770.26
ENSG00000166741.7	chr11;chr11;chr11;chr11;chr11;chr11;chr11;chr11;chr11;chr11;chr11;chr11;chr11;chr11;chr11;chr11;chr11;chr11;chr11;chr11;chr11;chr11;chr11	114257787;114257831;114262848;114262848;114262888;114270318;114270318;114295825;114296423;114296428;114297363;114297951;114297951;114297951;114297951;114298096;114298151;114312045;114312045;114312045;114312045;114312045;114312045	114257878;114257878;114262934;114262934;114262934;114270457;114270517;114296710;114296710;114296710;114297398;114298158;114298158;114298327;114298158;114298135;114298194;114312560;114313285;114312208;114312515;114312515;114312516	+;+;+;+;+;+;+;+;+;+;+;+;+;+;+;+;+;+;+;+;+;+;+	2919	NNMT	269.713	-1.41742	0.154936	-9.1484	5.78e-20	2.89e-18	132.621	150.511	127.968	83.3475	145.43	110.037
ENSG00000120500.17	chrX;chrX;chrX;chrX;chrX;chrX;chrX;chrX;chrX;chrX;chrX;chrX;chrX;chrX;chrX;chrX;chrX;chrX;chrX;chrX;chrX;chrX;chrX;chrX;chrX;chrX;chrX;chrX;chrX;chrX;chrX;chrX;chrX;chrX;chrX;chrX;chrX;chrX;chrX;chrX;chrX;chrX;chrX;chrX;chrX;chrX;chrX;chrX;chrX;chrX;chrX;chrX;chrX;chrX;chrX;chrX;chrX;chrX;chrX;chrX	70268305;70268334;70268335;70268346;70268352;70269356;70269356;70269356;70269356;70269356;70269662;70269662;70269662;70269662;70269662;70269843;70269843;70269843;70269843;70270100;70270100;70270100;70270100;70276082;70276082;70276082;70276082;70276433;70276433;70276433;70276433;70276669;70276669;70276669;70276669;70277394;70277394;70277394;70277716;70277716;70277716;70278066;70278066;70278066;702…	70268372;70268372;70268372;70268372;70268372;70269393;70269393;70269393;70269393;70269393;70269692;70269692;70269692;70269740;70270009;70269903;70269903;70269903;70269903;70270144;70270144;70270144;70270144;70276281;70276281;70276281;70276281;70276492;70276492;70276492;70276492;70276736;70276736;70276707;70276736;70277529;70277529;70277529;70277800;70277800;70277800;70278138;70278138;70278138;702…	+;+;+;+;+;+;+;+;+;+;+;+;+;+;+;+;+;+;+;+;+;+;+;+;+;+;+;+;+;+;+;+;+;+;+;+;+;+;+;+;+;+;+;+;+;+;+;+;+;+;+;+;+;+;+;+;+;+;+;+	1729	ARR3	654.185	1.02942	0.112951	9.1139	7.95e-20	3.96e-18	5157.02	5799.88	4867.16	3495.38	3505.77	3286.69
ENSG00000156515.21	chr10;chr10;chr10;chr10;chr10;chr10;chr10;chr10;chr10;chr10;chr10;chr10;chr10;chr10;chr10;chr10;chr10;chr10;chr10;chr10;chr10;chr10;chr10;chr10;chr10;chr10;chr10;chr10;chr10;chr10;chr10;chr10;chr10;chr10;chr10;chr10;chr10;chr10;chr10;chr10;chr10;chr10;chr10;chr10;chr10;chr10;chr10;chr10;chr10;chr10;chr10;chr10;chr10;chr10;chr10;chr10;chr10;chr10;chr10;chr10;chr10;chr10;chr10;chr10;chr10;chr10;chr…	69269984;69270000;69270000;69270000;69270000;69270005;69270005;69270027;69271007;69278524;69278528;69278585;69282529;69282529;69282529;69282529;69282529;69282529;69282529;69282529;69282529;69282529;69282555;69288671;69288671;69288671;69288671;69288671;69288671;69288671;69288671;69288671;69288671;69288671;69295633;69295633;69295633;69295633;69295633;69295633;69295633;69295633;69295633;69295633;692…	69270108;69270108;69270108;69270108;69270108;69270108;69270108;69270108;69271096;69278785;69278785;69278785;69282650;69282704;69282704;69282704;69282650;69282650;69282650;69282650;69282650;69282650;69282704;69288770;69288770;69288770;69288770;69288770;69288770;69288770;69288770;69288770;69288770;69288770;69295680;69295680;69295680;69295680;69295680;69295680;69295680;69295680;69295680;69295680;692…	+;+;+;+;+;+;+;+;+;+;+;+;+;+;+;+;+;+;+;+;+;+;+;+;+;+;+;+;+;+;+;+;+;+;+;+;+;+;+;+;+;+;+;+;+;+;+;+;+;+;+;+;+;+;+;+;+;+;+;+;+;+;+;+;+;+;+;+;+;+;+;+;+;+;+;+;+;+;+;+;+;+;+;+;+;+;+;+;+;+;+;+;+;+;+;+;+;+;+;+;+;+;+;+;+;+;+;+;+;+;+;+;+;+;+;+;+;+;+;+;+;+;+;+;+;+;+;+;+;+;+;+;+;+;+;+;+;+;+;+;+;+;+;+;+;+;+;+;+;+;+;+;+;+;+;+;+;+;+;+;+;+;+	6073	HK1	686.186	1.15345	0.127307	9.06032	1.3e-19	6.47e-18	734.982	652.216	628.902	810.901	576.573	858.651
ENSG00000161638.10	chr12;chr12;chr12;chr12;chr12;chr12;chr12;chr12;chr12;chr12;chr12;chr12;chr12;chr12;chr12;chr12;chr12;chr12;chr12;chr12;chr12;chr12;chr12;chr12;chr12;chr12;chr12;chr12;chr12;chr12;chr12;chr12;chr12;chr12;chr12;chr12;chr12;chr12;chr12;chr12;chr12;chr12;chr12;chr12;chr12;chr12;chr12;chr12;chr12;chr12;chr12;chr12;chr12;chr12;chr12;chr12;chr12;chr12;chr12;chr12;chr12;chr12;chr12;chr12;chr12;chr12;chr…	54395261;54395261;54395895;54396222;54397271;54397365;54397365;54397365;54397365;54397366;54398597;54398597;54398597;54398597;54398597;54398597;54399645;54399645;54399645;54399645;54399864;54399864;54399864;54400846;54401373;54401373;54401560;54401585;54401585;54401776;54401776;54402001;54402001;54402001;54402081;54402180;54402180;54402180;54402983;54402983;54402983;54403187;54403187;54403625;544…	54396376;54396376;54396376;54396376;54397487;54397487;54397487;54397487;54397487;54397487;54398698;54398698;54398823;54398698;54398698;54398698;54399758;54399758;54399913;54400995;54400858;54399913;54399947;54400995;54401478;54401478;54401855;54401665;54401665;54401855;54401855;54402093;54402093;54402272;54402093;54402330;54402330;54402330;54403050;54403172;54403050;54403324;54403779;54403779;544…	-;-;-;-;-;-;-;-;-;-;-;-;-;-;-;-;-;-;-;-;-;-;-;-;-;-;-;-;-;-;-;-;-;-;-;-;-;-;-;-;-;-;-;-;-;-;-;-;-;-;-;-;-;-;-;-;-;-;-;-;-;-;-;-;-;-;-;-;-;-;-;-;-;-;-;-;-;-;-;-;-;-;-;-;-;-;-;-;-;-;-;-;-;-;-;-	7577	ITGA5	132.834	1.78874	0.197515	9.05623	1.35e-19	6.68e-18	0	1.73001	0	1.73641	2.57399	2.70583
ENSG00000277228.1	chr13;chr13;chr13	46474246;46492883;46493121	46474334;46492960;46493268	+;+;+	315	RP11-189B4.7	107.431	1.985	0.222099	8.93747	3.98e-19	1.94e-17	31.3835	37.1953	21.8749	28.6507	19.3049	23.4506
ENSG00000008283.15	chr17;chr17;chr17;chr17;chr17;chr17;chr17;chr17;chr17;chr17;chr17;chr17;chr17;chr17;chr17;chr17;chr17;chr17;chr17;chr17;chr17;chr17;chr17;chr17;chr17;chr17;chr17;chr17;chr17;chr17;chr17;chr17;chr17;chr17;chr17;chr17;chr17;chr17;chr17;chr17;chr17;chr17;chr17;chr17;chr17;chr17;chr17;chr17;chr17;chr17;chr17;chr17;chr17;chr17;chr17;chr17;chr17;chr17;chr17;chr17;chr17;chr17;chr17;chr17;chr17;chr17;chr…	63432304;63432304;63432305;63432307;63433145;63433216;63433564;63433909;63433964;63434140;63434192;63434261;63434314;63434331;63434403;63434478;63435086;63435086;63435086;63435086;63435086;63435086;63435086;63435086;63435086;63435086;63435086;63435086;63435086;63435086;63435086;63435415;63435558;63435688;63435688;63435688;63435688;63435688;63435688;63435688;63435688;63435688;63435688;63435688;634…	63434594;63434594;63434594;63434594;63433415;63434594;63434594;63434620;63434594;63434594;63434594;63434594;63434594;63434594;63434594;63434594;63435243;63435243;63435243;63435243;63435243;63435243;63435243;63435399;63435184;63435243;63435243;63435243;63435243;63435243;63435243;63435791;63435573;63435791;63435791;63435791;63435791;63435791;63435791;63435791;63435791;63435791;63435791;63435791;634…	-;-;-;-;-;-;-;-;-;-;-;-;-;-;-;-;-;-;-;-;-;-;-;-;-;-;-;-;-;-;-;-;-;-;-;-;-;-;-;-;-;-;-;-;-;-;-;-;-;-;-;-;-;-;-;-;-;-;-;-;-;-;-;-;-;-;-;-;-;-;-;-;-;-;-;-;-;-;-;-;-;-;-;-;-;-;-;-;-;-;-;-;-;-;-;-;-;-;-;-;-;-	5320	CYB561	358.076	1.15321	0.129308	8.91832	4.73e-19	2.29e-17	69.8536	62.2805	48.1247	59.906	79.7937	70.3517
ENSG00000171385.9	chr1;chr1;chr1;chr1;chr1;chr1;chr1;chr1;chr1;chr1;chr1;chr1;chr1;chr1;chr1;chr1;chr1;chr1;chr1;chr1;chr1	111770662;111775809;111775809;111777026;111777026;111777026;111778436;111780225;111780225;111780225;111780690;111780690;111780690;111786944;111786944;111786944;111981621;111981621;111981621;111988748;111988748	111776278;111776278;111776278;111777273;111777273;111777273;111778492;111780314;111780314;111780314;111780791;111780791;111780791;111787106;111787106;111787106;111982796;111982798;111982798;111989155;111989155	-;-;-;-;-;-;-;-;-;-;-;-;-;-;-;-;-;-;-;-;-	7863	KCND3	212.405	1.70926	0.192486	8.87991	6.69e-19	3.21e-17	130.596	134.076	114.843	163.222	182.753	175.879
ENSG00000200972.1	chr1	210374154	210374267	-	114	RNU5A-8P	180.128	1.95964	0.220807	8.87488	7e-19	3.35e-17	39.4825	44.9804	88.5932	31.2553	66.9237	56.8225
ENSG00000173334.3	chr8;chr8;chr8;chr8;chr8;chr8;chr8;chr8;chr8;chr8	125430321;125432209;125432859;125433317;125433317;125433317;125433546;125436006;125436006;125436006	125431262;125432324;125433086;125433581;125433609;125433609;125433768;125436928;125437191;125438405	+;+;+;+;+;+;+;+;+;+	4138	TRIB1	418.563	1.18616	0.133771	8.86705	7.51e-19	3.58e-17	243.982	230.092	195.78	261.329	225.224	283.211
ENSG00000135902.9	chr2;chr2;chr2;chr2;chr2;chr2;chr2;chr2;chr2;chr2;chr2;chr2;chr2;chr2;chr2;chr2;chr2;chr2;chr2;chr2;chr2;chr2;chr2;chr2;chr2;chr2;chr2;chr2;chr2;chr2;chr2;chr2;chr2;chr2;chr2;chr2;chr2;chr2;chr2;chr2;chr2;chr2;chr2;chr2;chr2;chr2;chr2;chr2;chr2;chr2;chr2;chr2;chr2;chr2;chr2;chr2;chr2;chr2	232525993;232526160;232526160;232526184;232526188;232526191;232526529;232526529;232526529;232526529;232526529;232526529;232527401;232527401;232527401;232527401;232528262;232528262;232528262;232528262;232528262;232528262;232528501;232528501;232528501;232528501;232528501;232528501;232528862;232528862;232528862;232528862;232529939;232529939;232529939;232529939;232531352;232531352;232531352;232531352…	232526267;232526267;232526267;232526267;232526267;232526267;232526674;232526674;232526674;232526674;232526674;232526674;232527445;232527445;232527445;232527445;232528371;232528371;232528371;232528371;232528371;232528339;232528656;232528656;232528656;232528656;232528656;232528656;232528913;232528971;232528971;232528971;232530139;232530139;232530139;232530139;232531463;232531463;232531463;232531463…	+;+;+;+;+;+;+;+;+;+;+;+;+;+;+;+;+;+;+;+;+;+;+;+;+;+;+;+;+;+;+;+;+;+;+;+;+;+;+;+;+;+;+;+;+;+;+;+;+;+;+;+;+;+;+;+;+;+	3132	CHRND	228.988	-1.52557	0.172083	-8.86528	7.63e-19	3.63e-17	290.551	306.213	266.873	146.726	208.493	194.82
ENSG00000133805.15	chr11;chr11;chr11;chr11;chr11;chr11;chr11;chr11;chr11;chr11;chr11;chr11;chr11;chr11;chr11;chr11;chr11;chr11;chr11;chr11;chr11;chr11;chr11;chr11;chr11;chr11;chr11;chr11;chr11;chr11;chr11;chr11;chr11;chr11;chr11;chr11;chr11;chr11;chr11;chr11;chr11;chr11;chr11;chr11;chr11;chr11;chr11;chr11;chr11;chr11;chr11;chr11;chr11;chr11;chr11;chr11;chr11;chr11;chr11;chr11;chr11;chr11;chr11;chr11;chr11;chr11;chr…	10308313;10317671;10330570;10330570;10330660;10357273;10392282;10408368;10410757;10410757;10410757;10410757;10450321;10450321;10450681;10450700;10450942;10455320;10455340;10455407;10456186;10461140;10461515;10461515;10461515;10461515;10461515;10461515;10461515;10461515;10461515;10461515;10478526;10478526;10478526;10478526;10478526;10478526;10478526;10478526;10481883;10482063;10482063;10482063;104…	10308673;10317768;10330709;10330709;10330709;10357391;10392405;10408505;10410838;10410822;10410838;10410838;10450515;10450515;10451043;10450764;10451043;10455448;10455448;10455448;10456402;10461424;10461740;10461740;10461740;10461740;10461740;10461740;10461740;10461740;10461740;10461740;10478730;10478730;10478730;10478637;10478730;10478730;10478730;10478730;10482225;10482225;10482225;10482225;104…	+;+;+;+;+;+;+;+;+;+;+;+;+;+;+;+;+;+;+;+;+;+;+;+;+;+;+;+;+;+;+;+;+;+;+;+;+;+;+;+;+;+;+;+;+;+;+;+;+;+;+;+;+;+;+;+;+;+;+;+;+;+;+;+;+;+;+;+;+;+;+;+;+;+;+;+;+;+;+;+;+;+;+;+;+;+;+;+;+;+;+;+;+;+;+;+;+;+;+;+;+;+;+;+;+;+;+;+;+;+;+;+;+;+;+;+;+;+;+;+;+;+;+;+;+;+;+;+;+;+;+;+;+;+;+;+;+;+;+;+;+;+;+	6793	AMPD3	283.411	-1.2448	0.140479	-8.86109	7.92e-19	3.76e-17	244.994	243.067	214.374	167.563	158.3	199.33
ENSG00000184261.4	chr2;chr2;chr2;chr2	47516581;47543344;47569941;47569941	47521808;47543801;47570315;47570939	-;-;-;-	6685	KCNK12	211.27	1.46491	0.165409	8.85632	8.27e-19	3.91e-17	213.61	197.222	159.686	264.802	252.251	328.308
ENSG00000115289.12	chr2;chr2;chr2;chr2;chr2;chr2;chr2;chr2;chr2;chr2;chr2;chr2;chr2;chr2;chr2;chr2;chr2;chr2;chr2;chr2;chr2;chr2;chr2;chr2;chr2;chr2;chr2;chr2;chr2;chr2;chr2;chr2;chr2;chr2;chr2;chr2;chr2;chr2;chr2;chr2;chr2;chr2;chr2;chr2;chr2;chr2;chr2	74505043;74505043;74505043;74505046;74505065;74505146;74505339;74505339;74505339;74505339;74505339;74505368;74505552;74505552;74505552;74505552;74505552;74505552;74505552;74505737;74505737;74505737;74505737;74505737;74505952;74505952;74505952;74505952;74506181;74506181;74506181;74506181;74506401;74506732;74506732;74506732;74506732;74506732;74507042;74507042;74507042;74507042;74507042;74507042;745…	74505190;74505190;74505190;74505419;74505190;74505190;74505419;74505419;74505419;74505419;74505419;74505419;74505610;74505612;74505612;74505638;74505638;74505638;74505726;74505770;74505770;74505770;74505770;74505770;74506057;74506057;74506057;74506057;74506252;74506252;74506252;74506252;74506884;74506884;74506884;74506884;74506884;74506884;74507151;74507394;74507416;74507147;74507147;74507147;745…	-;-;-;-;-;-;-;-;-;-;-;-;-;-;-;-;-;-;-;-;-;-;-;-;-;-;-;-;-;-;-;-;-;-;-;-;-;-;-;-;-;-;-;-;-;-;-	2629	PCGF1	397.063	1.18992	0.134488	8.84776	8.93e-19	4.21e-17	236.895	258.637	224.217	391.559	289.574	336.425
ENSG00000237515.7	chr16;chr16;chr16;chr16;chr16;chr16;chr16;chr16;chr16;chr16;chr16;chr16	12901620;12901757;12902879;12908479;12908479;12916688;13082380;13203394;13203394;13213253;13235030;13235030	12902627;12902627;12903002;12908910;12911650;12916815;13082514;13203549;13203549;13213300;13235293;13240413	+;+;+;+;+;+;+;+;+;+;+;+	10155	SHISA9	557.485	1.21437	0.137385	8.83918	9.64e-19	4.53e-17	890.887	852.032	884.838	847.366	956.237	964.178
ENSG00000112309.10	chr6;chr6;chr6;chr6;chr6;chr6;chr6;chr6	70856679;70857213;70861830;70861830;70894128;70894128;70955839;70956055	70861749;70861749;70861978;70861978;70894272;70894272;70957038;70956429	-;-;-;-;-;-;-;-	6565	B3GAT2	123.736	-1.93832	0.219342	-8.83696	9.84e-19	4.61e-17	85.0392	81.3107	83.1245	73.7972	56.6278	62.2342
ENSG00000227517.6	chr17;chr17;chr17;chr17;chr17;chr17;chr17;chr17;chr17;chr17;chr17;chr17;chr17;chr17;chr17;chr17;chr17;chr17	69577251;69593987;69594785;69594787;69594787;69594866;69624670;69624670;69624670;69624670;69625506;69763677;69845440;69845440;69846314;69878966;69902742;69902742	69577325;69594065;69594940;69594940;69594940;69594940;69624734;69624752;69624752;69624752;69628351;69763982;69845486;69845486;69846545;69879055;69902908;69903000	+;+;+;+;+;+;+;+;+;+;+;+;+;+;+;+;+;+	4173	LINC01483	153.654	-1.94297	0.219976	-8.83265	1.02e-18	4.78e-17	12.1485	17.3001	37.1873	5.20922	10.296	10.8233
ENSG00000163251.3	chr2;chr2	207762586;207769265	207768994;207769563	-;-	6708	FZD5	647.909	1.07342	0.122452	8.76608	1.85e-18	8.58e-17	467.716	501.704	474.684	554.782	518.659	579.95
ENSG00000183655.12	chr15;chr15;chr15;chr15;chr15;chr15	85759323;85759330;85760617;85768017;85794766;85794766	85761011;85764472;85761011;85769820;85794918;85795030	-;-;-;-;-;-	7219	KLHL25	371.889	1.18212	0.135553	8.72068	2.77e-18	1.27e-16	154.893	128.886	118.124	144.122	167.309	164.154
ENSG00000185105.4	chr17;chr17;chr17;chr17;chr17	81939645;81939646;81942296;81942296;81947059	81941843;81941843;81942373;81942379;81947233	-;-;-;-;-	2458	MYADML2	157.244	-1.60625	0.184322	-8.71433	2.92e-18	1.34e-16	414.06	365.898	428.747	351.622	432.43	394.15
ENSG00000130829.17	chrX;chrX;chrX;chrX;chrX;chrX;chrX;chrX;chrX;chrX;chrX	153642492;153642534;153647196;153647452;153647919;153647919;153647919;153649232;153649232;153649980;153649980	153642611;153642611;153647425;153647666;153648013;153648326;153648326;153649687;153649687;153651318;153651326	+;+;+;+;+;+;+;+;+;+;+	2776	DUSP9	231.301	1.38103	0.158499	8.71318	2.95e-18	1.35e-16	29.3588	32.8703	30.6248	50.3558	43.7578	51.4108
ENSG00000165795.20	chr14;chr14;chr14;chr14;chr14;chr14;chr14;chr14;chr14;chr14;chr14;chr14;chr14;chr14;chr14;chr14;chr14;chr14;chr14;chr14;chr14;chr14;chr14;chr14;chr14;chr14;chr14;chr14;chr14;chr14;chr14;chr14;chr14;chr14;chr14;chr14;chr14;chr14;chr14;chr14;chr14;chr14;chr14;chr14;chr14;chr14;chr14;chr14;chr14;chr14;chr14;chr14;chr14;chr14;chr14;chr14;chr14;chr14;chr14;chr14;chr14;chr14;chr14;chr14;chr14;chr14;chr…	21016763;21016763;21016764;21016772;21016772;21016772;21016772;21016772;21016772;21016772;21016773;21016773;21016773;21016773;21016773;21016811;21016838;21016851;21017221;21017450;21017481;21017747;21017987;21017987;21017987;21017987;21017987;21017987;21017987;21017987;21017987;21017987;21017987;21017987;21017987;21017987;21017987;21017987;21017987;21017987;21017987;21017987;21017987;21017992;210…	21017762;21017762;21017762;21016914;21017762;21017762;21017762;21017762;21017762;21017762;21017762;21017762;21017762;21017762;21017762;21017762;21017762;21017762;21017762;21017762;21017762;21017762;21018038;21018038;21018038;21018038;21018038;21018038;21018038;21018038;21018038;21018814;21018038;21018038;21018038;21018038;21018038;21018038;21018038;21018038;21018038;21018038;21018038;21018038;210…	-;-;-;-;-;-;-;-;-;-;-;-;-;-;-;-;-;-;-;-;-;-;-;-;-;-;-;-;-;-;-;-;-;-;-;-;-;-;-;-;-;-;-;-;-;-;-;-;-;-;-;-;-;-;-;-;-;-;-;-;-;-;-;-;-;-;-;-;-;-;-;-;-;-;-;-;-;-;-;-;-;-;-;-;-;-;-;-;-;-;-;-;-;-;-;-;-;-;-;-;-;-;-;-;-;-;-;-;-;-;-;-;-;-;-;-;-;-;-;-;-;-;-;-;-;-;-;-;-;-;-;-;-;-;-;-;-;-;-;-;-;-;-;-;-;-;-;-;-;-;-;-;-;-;-;-;-;-;-;-;-;-;-;-;-;-;-;-;-;-;-;-;-;-;-;-;-;-;-;-;-;-;-;-;-;-;-;-;-;-;-;-;-;-;-;-;-;-;-;-…	7550	NDRG2	66.534	2.52085	0.291183	8.65728	4.83e-18	2.19e-16	14.1732	9.51508	4.37497	26.0461	27.0269	25.2544
ENSG00000111249.13	chr12;chr12;chr12;chr12;chr12;chr12;chr12;chr12;chr12;chr12;chr12;chr12;chr12;chr12;chr12;chr12;chr12;chr12;chr12;chr12;chr12;chr12;chr12;chr12;chr12;chr12;chr12;chr12;chr12;chr12;chr12;chr12;chr12;chr12	111034024;111099446;111099930;111214200;111214200;111214301;111217890;111217890;111217890;111263761;111263761;111263761;111270230;111291418;111291418;111293446;111293446;111295333;111295333;111296473;111298541;111304210;111306921;111307199;111308285;111308427;111310041;111312100;111320012;111322421;111334441;111338286;111341780;111347524	111034240;111099636;111100117;111214310;111214310;111214310;111217937;111217937;111217937;111263839;111263839;111263839;111270654;111291552;111291552;111293569;111293569;111295346;111295409;111296539;111298589;111304314;111307112;111307257;111308333;111308526;111310682;111312201;111320775;111322580;111334710;111338474;111342053;111350554	+;+;+;+;+;+;+;+;+;+;+;+;+;+;+;+;+;+;+;+;+;+;+;+;+;+;+;+;+;+;+;+;+;+	7648	CUX2	45.4189	5.36268	0.621455	8.62924	6.18e-18	2.8e-16	0	0	0	10.4184	14.1569	9.01944
ENSG00000117480.15	chr1;chr1;chr1;chr1;chr1;chr1;chr1;chr1;chr1;chr1;chr1;chr1;chr1;chr1;chr1;chr1;chr1;chr1;chr1;chr1;chr1;chr1;chr1;chr1;chr1;chr1;chr1;chr1;chr1;chr1;chr1;chr1;chr1;chr1;chr1;chr1;chr1;chr1;chr1;chr1;chr1;chr1;chr1	46394265;46394329;46394371;46402091;46402091;46402091;46405014;46405014;46405014;46405372;46405372;46405372;46405588;46405588;46405619;46405723;46406038;46406038;46406244;46406244;46406244;46408459;46408459;46408459;46408459;46409101;46409101;46409101;46409101;46410052;46410398;46410398;46410814;46410814;46410814;46411612;46411612;46412143;46412143;46413075;46413123;46413447;46413447	46394543;46394543;46394543;46402204;46402204;46402204;46405148;46405148;46405148;46405505;46405505;46405505;46405794;46406078;46405789;46405794;46406078;46406078;46406368;46406368;46406368;46408584;46408584;46408584;46408584;46409198;46409198;46409198;46409288;46410497;46410497;46410497;46410854;46410854;46410854;46411651;46411651;46412251;46412251;46413220;46413220;46413845;46413848	+;+;+;+;+;+;+;+;+;+;+;+;+;+;+;+;+;+;+;+;+;+;+;+;+;+;+;+;+;+;+;+;+;+;+;+;+;+;+;+;+;+;+	2776	FAAH	224.361	-1.51569	0.176287	-8.59783	8.12e-18	3.65e-16	152.868	146.186	132.343	121.548	122.264	113.645
ENSG00000187231.13	chr2;chr2;chr2;chr2;chr2;chr2;chr2;chr2;chr2;chr2;chr2;chr2;chr2;chr2;chr2;chr2;chr2;chr2;chr2;chr2;chr2;chr2;chr2;chr2;chr2;chr2;chr2;chr2;chr2;chr2;chr2;chr2;chr2;chr2;chr2;chr2;chr2;chr2;chr2;chr2;chr2;chr2;chr2;chr2;chr2;chr2;chr2;chr2;chr2;chr2;chr2;chr2;chr2;chr2;chr2;chr2;chr2;chr2;chr2;chr2;chr2;chr2;chr2;chr2;chr2;chr2	179101692;179109322;179109352;179112724;179112724;179112724;179115065;179115065;179115065;179116574;179116668;179116668;179117532;179117532;179117532;179121770;179121770;179121770;179121794;179123715;179123715;179123715;179124364;179124364;179124364;179132045;179132304;179132304;179143592;179143592;179143592;179143644;179146402;179146402;179146402;179146402;179149297;179149297;179151278;179151323…	179110028;179110028;179110028;179112845;179112845;179112845;179115256;179115256;179115256;179116790;179116790;179116790;179117613;179117613;179117613;179121929;179121929;179121929;179121929;179123829;179123829;179123732;179124467;179124558;179124558;179132426;179132426;179132426;179143803;179143803;179143803;179143803;179146457;179146457;179146459;179146459;179149381;179149394;179151391;179151391…	-;-;-;-;-;-;-;-;-;-;-;-;-;-;-;-;-;-;-;-;-;-;-;-;-;-;-;-;-;-;-;-;-;-;-;-;-;-;-;-;-;-;-;-;-;-;-;-;-;-;-;-;-;-;-;-;-;-;-;-;-;-;-;-;-;-	11349	SESTD1	332.271	-1.16905	0.136046	-8.59305	8.47e-18	3.79e-16	604.386	545.82	549.059	615.556	660.228	648.498
ENSG00000165029.15	chr9;chr9;chr9;chr9;chr9;chr9;chr9;chr9;chr9;chr9;chr9;chr9;chr9;chr9;chr9;chr9;chr9;chr9;chr9;chr9;chr9;chr9;chr9;chr9;chr9;chr9;chr9;chr9;chr9;chr9;chr9;chr9;chr9;chr9;chr9;chr9;chr9;chr9;chr9;chr9;chr9;chr9;chr9;chr9;chr9;chr9;chr9;chr9;chr9;chr9;chr9;chr9;chr9;chr9;chr9;chr9;chr9;chr9;chr9;chr9;chr9;chr9;chr9;chr9;chr9;chr9;chr9	104781002;104785396;104786298;104786873;104787920;104788426;104790922;104791936;104792786;104793171;104794387;104796053;104796309;104798421;104799819;104800510;104802054;104803284;104804626;104806241;104809466;104810800;104812574;104814118;104814427;104816143;104817332;104818663;104819586;104819927;104821375;104822496;104824465;104825591;104825683;104826948;104826948;104828916;104828916;104830925…	104784455;104785639;104786390;104786976;104788054;104788567;104791028;104791998;104792906;104793300;104794510;104796197;104796424;104798598;104799988;104800584;104802159;104803316;104804720;104806430;104809564;104810924;104812722;104814231;104814475;104816345;104817404;104818883;104819723;104820069;104821506;104822667;104824578;104825887;104825887;104827169;104827169;104829138;104829138;104830989…	-;-;-;-;-;-;-;-;-;-;-;-;-;-;-;-;-;-;-;-;-;-;-;-;-;-;-;-;-;-;-;-;-;-;-;-;-;-;-;-;-;-;-;-;-;-;-;-;-;-;-;-;-;-;-;-;-;-;-;-;-;-;-;-;-;-;-	11350	ABCA1	73.6803	2.61276	0.305047	8.56511	1.08e-17	4.8e-16	471.765	453.264	444.06	409.792	437.578	421.208
ENSG00000086696.10	chr16;chr16;chr16;chr16;chr16;chr16;chr16;chr16;chr16;chr16;chr16;chr16;chr16;chr16;chr16;chr16;chr16;chr16;chr16;chr16;chr16	82035004;82035232;82035274;82035641;82056453;82068170;82068170;82068170;82068170;82068277;82070942;82070942;82070942;82070942;82070942;82070942;82090902;82090902;82090902;82098075;82098075	82035148;82035689;82035689;82035689;82056513;82068382;82068382;82068382;82068382;82068382;82071981;82071070;82071076;82071127;82071127;82071127;82091039;82091039;82098534;82098341;82098534	+;+;+;+;+;+;+;+;+;+;+;+;+;+;+;+;+;+;+;+;+	9550	HSD17B2	49.7728	-5.27549	0.61647	-8.55758	1.15e-17	5.11e-16	615.522	530.25	646.402	205.764	213.641	225.486
ENSG00000135298.13	chr6;chr6;chr6;chr6;chr6;chr6;chr6;chr6;chr6;chr6;chr6;chr6;chr6;chr6;chr6;chr6;chr6;chr6;chr6;chr6;chr6;chr6;chr6;chr6;chr6;chr6;chr6;chr6;chr6;chr6;chr6;chr6;chr6;chr6;chr6;chr6;chr6;chr6;chr6;chr6;chr6;chr6;chr6;chr6;chr6;chr6;chr6;chr6;chr6;chr6;chr6;chr6;chr6;chr6;chr6;chr6;chr6;chr6;chr6;chr6;chr6;chr6;chr6;chr6;chr6;chr6;chr6;chr6;chr6;chr6;chr6;chr6;chr6;chr6;chr6;chr6;chr6;chr6;chr6;chr6…	68635367;68637391;68638661;68638676;68930559;68930559;68936519;68936519;68943830;68943830;68956024;68956024;68956645;68956645;68974763;68974763;68975234;68975234;68993768;68993768;69014038;69014038;69018391;69018391;69048185;69048185;69049271;69049271;69062934;69062934;69075995;69075995;69232406;69233034;69233034;69233290;69233290;69233290;69233290;69235032;69235032;69235032;69235032;69235032;692…	68636000;68637562;68639432;68639432;68930669;68930669;68936680;68936680;68943994;68943994;68956188;68956188;68956809;68956809;68974864;68974864;68975340;68975340;68993962;68993962;69014106;69014106;69018499;69018499;69048334;69048334;69049346;69049346;69063036;69063036;69076038;69076038;69232629;69233160;69233416;69233416;69233416;69233416;69233416;69235135;69235135;69235135;69235135;69235135;692…	+;+;+;+;+;+;+;+;+;+;+;+;+;+;+;+;+;+;+;+;+;+;+;+;+;+;+;+;+;+;+;+;+;+;+;+;+;+;+;+;+;+;+;+;+;+;+;+;+;+;+;+;+;+;+;+;+;+;+;+;+;+;+;+;+;+;+;+;+;+;+;+;+;+;+;+;+;+;+;+;+;+;+;+;+;+	6490	ADGRB3	191.221	-1.45996	0.171648	-8.50555	1.81e-17	7.97e-16	334.083	323.513	421.091	354.227	339.767	392.346
ENSG00000136404.15	chr15;chr15;chr15;chr15;chr15;chr15;chr15;chr15;chr15;chr15;chr15;chr15;chr15;chr15;chr15;chr15;chr15;chr15;chr15;chr15;chr15;chr15;chr15;chr15;chr15;chr15;chr15;chr15;chr15;chr15;chr15;chr15;chr15;chr15;chr15;chr15;chr15;chr15;chr15;chr15;chr15;chr15;chr15;chr15;chr15;chr15;chr15;chr15;chr15;chr15;chr15;chr15;chr15;chr15;chr15;chr15;chr15	83107407;83107572;83107648;83107658;83107681;83107683;83107711;83112797;83112797;83112797;83112797;83112797;83112797;83112797;83115845;83115845;83115845;83115845;83115845;83115845;83115845;83119578;83119578;83119578;83119578;83119578;83119578;83119578;83120049;83121921;83121921;83121921;83121921;83121921;83122757;83122757;83122757;83122757;83124672;83124672;83124672;83124672;83126755;83126755;831…	83107772;83107772;83107772;83107772;83107772;83107886;83107886;83112900;83112900;83112900;83112900;83112900;83112900;83112900;83115942;83115942;83115942;83115942;83115942;83115942;83115942;83119681;83119681;83119681;83119734;83119681;83119681;83119681;83120086;83122003;83122003;83122003;83122003;83122003;83122878;83122878;83122878;83122878;83124776;83124776;83124776;83124776;83126818;83126847;831…	+;+;+;+;+;+;+;+;+;+;+;+;+;+;+;+;+;+;+;+;+;+;+;+;+;+;+;+;+;+;+;+;+;+;+;+;+;+;+;+;+;+;+;+;+;+;+;+;+;+;+;+;+;+;+;+;+	2661	TM6SF1	52.6383	3.13717	0.370283	8.47234	2.41e-17	1.06e-15	3.03711	5.19004	1.09374	13.8912	18.0179	14.4311
ENSG00000213420.7	chr7;chr7;chr7;chr7;chr7;chr7;chr7;chr7;chr7;chr7;chr7;chr7;chr7;chr7;chr7;chr7;chr7;chr7;chr7;chr7;chr7;chr7;chr7;chr7;chr7;chr7;chr7;chr7;chr7	100169606;100171069;100171261;100171539;100171539;100171651;100171779;100171779;100171779;100172087;100172087;100172087;100172190;100173458;100173835;100173835;100173835;100174685;100174685;100174685;100175572;100175572;100175572;100176207;100176207;100176207;100177034;100177034;100177034	100170483;100171436;100171436;100171678;100171678;100171678;100171925;100171925;100171959;100172217;100172217;100172218;100172217;100174765;100173997;100173997;100173997;100174765;100174765;100174765;100175785;100175894;100175894;100176365;100176365;100176365;100177367;100177369;100177372	-;-;-;-;-;-;-;-;-;-;-;-;-;-;-;-;-;-;-;-;-;-;-;-;-;-;-;-;-	3828	GPC2	456.973	-1.07433	0.127045	-8.45625	2.76e-17	1.21e-15	670.19	725.741	651.871	540.022	662.802	683.674
ENSG00000163637.11	chr3;chr3;chr3;chr3;chr3;chr3;chr3;chr3;chr3;chr3;chr3;chr3;chr3;chr3;chr3;chr3;chr3;chr3;chr3;chr3;chr3;chr3;chr3;chr3;chr3	64093867;64097522;64146830;64146830;64153182;64153182;64157162;64157162;64157310;64159940;64159940;64159940;64163016;64163016;64163016;64198784;64198784;64198784;64198784;64224910;64267899;64444483;64444483;64445223;64445331	64099925;64099925;64147702;64147702;64153368;64153368;64157365;64157365;64157365;64160077;64160077;64160077;64163129;64163129;64163129;64198967;64198967;64198967;64198967;64225455;64267979;64444568;64444568;64445476;64445382	-;-;-;-;-;-;-;-;-;-;-;-;-;-;-;-;-;-;-;-;-;-;-;-;-	8726	PRICKLE2	460.158	1.07329	0.126984	8.45211	2.86e-17	1.24e-15	1117.66	1121.05	954.838	1312.72	1123.55	1194.17
ENSG00000155974.11	chr12;chr12;chr12;chr12;chr12;chr12;chr12;chr12;chr12;chr12;chr12;chr12;chr12;chr12;chr12;chr12;chr12;chr12;chr12;chr12;chr12;chr12;chr12;chr12;chr12;chr12;chr12;chr12;chr12;chr12;chr12;chr12;chr12;chr12;chr12;chr12;chr12;chr12;chr12;chr12;chr12;chr12;chr12;chr12;chr12;chr12;chr12;chr12;chr12;chr12;chr12;chr12;chr12;chr12;chr12;chr12;chr12;chr12;chr12;chr12;chr12;chr12;chr12;chr12;chr12;chr12;chr…	66347431;66347431;66348825;66348827;66349036;66349179;66353417;66353417;66353417;66353417;66353417;66371694;66371694;66371694;66371694;66371694;66371754;66371819;66371864;66377017;66377017;66377017;66377174;66377174;66377174;66377174;66377174;66377174;66377174;66379280;66379280;66379280;66379280;66379280;66379280;66379280;66392308;66392308;66392308;66392308;66392308;66392308;66392308;66392677;663…	66349246;66349246;66349246;66349246;66349246;66349246;66353563;66353563;66353563;66353563;66353563;66371927;66371927;66372341;66371927;66371927;66371927;66371927;66371927;66377061;66377061;66377061;66377285;66377285;66377285;66377285;66377285;66377285;66377285;66379436;66379436;66379436;66379436;66379436;66379436;66379436;66392502;66392502;66392502;66392532;66392502;66392502;66392502;66392816;663…	-;-;-;-;-;-;-;-;-;-;-;-;-;-;-;-;-;-;-;-;-;-;-;-;-;-;-;-;-;-;-;-;-;-;-;-;-;-;-;-;-;-;-;-;-;-;-;-;-;-;-;-;-;-;-;-;-;-;-;-;-;-;-;-;-;-;-;-;-;-;-;-;-;-;-;-;-;-;-;-;-;-;-;-;-;-;-;-;-;-;-;-;-;-;-;-;-;-;-;-;-;-;-;-;-;-;-;-;-;-;-;-;-;-;-;-;-;-;-;-;-;-;-;-;-;-;-;-;-;-;-;-;-;-;-;-;-;-;-;-;-;-;-;-;-;-;-;-;-;-;-;-;-;-;-;-;-;-;-;-;-;-;-;-;-;-;-;-;-;-;-;-;-;-;-;-;-;-;-;-;-;-;-;-;-;-	6378	GRIP1	72.1087	7.29226	0.864659	8.43369	3.35e-17	1.45e-15	433.295	373.683	370.779	656.361	552.121	651.204
ENSG00000149295.13	chr11;chr11;chr11;chr11;chr11;chr11;chr11;chr11;chr11;chr11;chr11;chr11;chr11;chr11;chr11;chr11;chr11;chr11;chr11;chr11;chr11;chr11;chr11;chr11;chr11;chr11;chr11;chr11;chr11;chr11;chr11;chr11;chr11;chr11;chr11;chr11;chr11;chr11;chr11;chr11;chr11;chr11;chr11;chr11;chr11;chr11;chr11;chr11;chr11;chr11;chr11;chr11;chr11;chr11;chr11;chr11;chr11	113409615;113409615;113409616;113409913;113410572;113412556;113412556;113412556;113412556;113412556;113413335;113413864;113414375;113414375;113414375;113414375;113414375;113415294;113415421;113415421;113415421;113415421;113415421;113415421;113415421;113416863;113416863;113416863;113416863;113416863;113416863;113416863;113416863;113418027;113418027;113418027;113418027;113418027;113418027;113418027…	113410920;113410920;113410920;113410920;113410920;113412883;113412883;113412883;113412883;113412883;113413340;113414461;113414461;113414461;113414461;113414461;113414461;113415611;113415611;113415611;113415611;113415611;113415611;113415611;113415611;113416999;113416999;113416999;113416999;113416999;113416999;113416999;113416999;113418136;113418136;113418136;113418136;113418136;113418136;113418136…	-;-;-;-;-;-;-;-;-;-;-;-;-;-;-;-;-;-;-;-;-;-;-;-;-;-;-;-;-;-;-;-;-;-;-;-;-;-;-;-;-;-;-;-;-;-;-;-;-;-;-;-;-;-;-;-;-	4098	DRD2	226.597	1.73842	0.20736	8.38359	5.13e-17	2.2e-15	199.437	206.737	191.405	217.051	221.363	288.622
ENSG00000163630.10	chr3;chr3;chr3;chr3;chr3;chr3;chr3;chr3;chr3;chr3;chr3;chr3;chr3;chr3;chr3;chr3;chr3;chr3;chr3;chr3;chr3;chr3;chr3;chr3;chr3;chr3;chr3;chr3;chr3;chr3;chr3;chr3;chr3;chr3;chr3;chr3;chr3;chr3;chr3;chr3;chr3;chr3;chr3;chr3;chr3;chr3;chr3;chr3;chr3;chr3;chr3;chr3;chr3;chr3;chr3;chr3;chr3;chr3;chr3;chr3;chr3;chr3;chr3;chr3;chr3;chr3;chr3;chr3;chr3;chr3;chr3	63228315;63252499;63267317;63278123;63278318;63278328;63278651;63278666;63278677;63278677;63278677;63289375;63330070;63351429;63443077;63443077;63443114;63443310;63443328;63443333;63443333;63443337;63445544;63452073;63480832;63480832;63480832;63480832;63480832;63480832;63480832;63480832;63480832;63480832;63480832;63480832;63480832;63480832;63556543;63556543;63556543;63556543;63556543;63556543;635…	63228380;63252586;63267449;63278551;63278551;63278551;63278742;63278742;63278742;63278742;63278742;63289499;63330298;63351615;63443277;63443469;63443469;63443469;63443469;63443469;63443469;63443469;63445576;63452115;63480956;63480956;63480956;63480956;63480956;63480956;63480956;63480956;63480956;63480956;63480956;63480956;63480956;63480956;63556741;63556741;63556741;63556741;63556741;63556741;635…	+;+;+;+;+;+;+;+;+;+;+;+;+;+;+;+;+;+;+;+;+;+;+;+;+;+;+;+;+;+;+;+;+;+;+;+;+;+;+;+;+;+;+;+;+;+;+;+;+;+;+;+;+;+;+;+;+;+;+;+;+;+;+;+;+;+;+;+;+;+;+	4224	SYNPR	71.0269	2.47733	0.295545	8.38223	5.19e-17	2.22e-15	70.866	66.6056	53.5934	51.224	65.6367	51.4108
ENSG00000138669.9	chr4;chr4;chr4;chr4;chr4;chr4;chr4;chr4;chr4;chr4;chr4;chr4;chr4;chr4;chr4;chr4;chr4;chr4;chr4;chr4;chr4;chr4;chr4;chr4;chr4;chr4;chr4;chr4;chr4;chr4;chr4;chr4;chr4;chr4;chr4;chr4;chr4;chr4;chr4;chr4;chr4;chr4;chr4;chr4;chr4;chr4;chr4;chr4;chr4;chr4;chr4;chr4;chr4;chr4;chr4;chr4;chr4;chr4;chr4;chr4;chr4;chr4;chr4;chr4;chr4;chr4;chr4;chr4;chr4;chr4;chr4;chr4;chr4;chr4;chr4;chr4;chr4;chr4;chr4;chr4…	81087370;81087370;81088683;81089429;81089493;81089597;81092386;81092386;81092386;81092386;81092386;81092386;81104370;81104370;81104370;81104370;81104370;81104370;81105813;81105813;81105813;81105813;81105813;81105813;81110448;81110448;81110448;81110448;81110448;81110448;81135155;81135155;81135155;81135155;81135155;81135155;81137393;81137393;81137393;81137393;81137393;81137393;81140533;81140533;811…	81089803;81089803;81089803;81089803;81089803;81089803;81092452;81092452;81092452;81092452;81092452;81092452;81104432;81104432;81104432;81104432;81104432;81104432;81105935;81105935;81105935;81105935;81105935;81105935;81110611;81110611;81110611;81110611;81110611;81110611;81135296;81135296;81135296;81135296;81135296;81135296;81137482;81137482;81137482;81137482;81137482;81137482;81140669;81140669;811…	-;-;-;-;-;-;-;-;-;-;-;-;-;-;-;-;-;-;-;-;-;-;-;-;-;-;-;-;-;-;-;-;-;-;-;-;-;-;-;-;-;-;-;-;-;-;-;-;-;-;-;-;-;-;-;-;-;-;-;-;-;-;-;-;-;-;-;-;-;-;-;-;-;-;-;-;-;-;-;-;-;-;-;-;-;-;-;-;-;-;-;-;-;-;-;-;-;-;-;-;-;-;-;-;-;-;-	5116	PRKG2	172.049	-1.46333	0.175153	-8.35456	6.57e-17	2.8e-15	58.7176	39.7903	48.1247	59.0378	34.7488	47.803
ENSG00000242732.4	chrX;chrX;chrX	72127110;72127724;72128164	72127710;72131828;72131901	-;-;-	4779	RGAG4	62.2014	2.79362	0.336293	8.30712	9.81e-17	4.14e-15	62.767	46.7104	36.0935	161.486	167.309	177.683
ENSG00000145911.5	chr5;chr5;chr5;chr5;chr5	178113443;178119554;178120178;178121098;178121474	178113771;178119913;178120699;178121352;178126087	+;+;+;+;+	6080	N4BP3	231.524	1.33034	0.160209	8.3038	1.01e-16	4.24e-15	27.334	51.9004	26.2498	81.6111	99.0986	76.6653
ENSG00000134508.12	chr18;chr18;chr18;chr18;chr18;chr18;chr18;chr18;chr18;chr18;chr18;chr18;chr18;chr18;chr18;chr18;chr18;chr18;chr18;chr18;chr18;chr18;chr18;chr18;chr18;chr18;chr18;chr18;chr18;chr18;chr18;chr18;chr18;chr18;chr18;chr18;chr18;chr18;chr18;chr18;chr18;chr18;chr18;chr18;chr18;chr18;chr18;chr18;chr18;chr18;chr18;chr18;chr18;chr18;chr18;chr18;chr18	23134564;23134564;23135452;23135763;23136424;23136459;23136493;23136524;23136549;23149709;23155825;23188838;23188838;23188838;23188838;23188838;23188838;23188838;23188838;23188838;23188838;23190305;23194448;23194448;23194448;23194448;23194448;23194448;23194448;23196849;23213977;23213977;23213977;23213977;23213977;23234608;23234608;23234608;23235895;23235895;23235895;23237142;23237142;23237142;232…	23134651;23134670;23135545;23136607;23136607;23136607;23136607;23136607;23136607;23149975;23155952;23188909;23188909;23188909;23189357;23188909;23188909;23188909;23188909;23188909;23188909;23190530;23194540;23194540;23194540;23194540;23194540;23194540;23194540;23197053;23214231;23214054;23214054;23214054;23214054;23234704;23234704;23234704;23236051;23236051;23236051;23237245;23237245;23237245;232…	+;+;+;+;+;+;+;+;+;+;+;+;+;+;+;+;+;+;+;+;+;+;+;+;+;+;+;+;+;+;+;+;+;+;+;+;+;+;+;+;+;+;+;+;+;+;+;+;+;+;+;+;+;+;+;+;+	6654	CABLES1	323.929	1.18193	0.142457	8.29676	1.07e-16	4.48e-15	732.957	640.971	572.028	595.587	414.412	720.654
ENSG00000102024.17	chrX;chrX;chrX;chrX;chrX;chrX;chrX;chrX;chrX;chrX;chrX;chrX;chrX;chrX;chrX;chrX;chrX;chrX;chrX;chrX;chrX;chrX;chrX;chrX;chrX;chrX;chrX;chrX;chrX;chrX;chrX;chrX;chrX;chrX;chrX;chrX;chrX;chrX;chrX;chrX;chrX;chrX;chrX;chrX;chrX;chrX;chrX;chrX;chrX;chrX;chrX;chrX;chrX;chrX;chrX;chrX;chrX;chrX;chrX;chrX;chrX;chrX;chrX;chrX;chrX;chrX;chrX;chrX;chrX;chrX;chrX;chrX;chrX;chrX;chrX;chrX;chrX;chrX;chrX;chrX…	115561174;115561182;115561182;115561228;115593553;115593608;115610243;115610243;115610243;115610243;115610243;115610243;115610243;115610803;115614153;115614153;115614153;115622060;115622244;115622246;115622246;115622246;115622246;115622246;115622246;115624341;115629198;115629198;115629198;115629198;115629198;115629198;115629835;115629835;115629835;115629835;115629835;115629835;115629835;115634000…	115561260;115561260;115561260;115561260;115593632;115593632;115610323;115610323;115610323;115610323;115610323;115610323;115610323;115610921;115614208;115614534;115614534;115622064;115622409;115622409;115622409;115622409;115622409;115622409;115622409;115624380;115629327;115629327;115629327;115629327;115629327;115629327;115629967;115629967;115629916;115629967;115629967;115629967;115629967;115634081…	+;+;+;+;+;+;+;+;+;+;+;+;+;+;+;+;+;+;+;+;+;+;+;+;+;+;+;+;+;+;+;+;+;+;+;+;+;+;+;+;+;+;+;+;+;+;+;+;+;+;+;+;+;+;+;+;+;+;+;+;+;+;+;+;+;+;+;+;+;+;+;+;+;+;+;+;+;+;+;+;+;+;+;+;+;+;+;+;+;+;+;+;+;+;+;+;+;+;+;+;+;+;+;+;+;+;+	4099	PLS3	70.4223	2.34539	0.282918	8.28998	1.13e-16	4.73e-15	4483.79	4073.32	4127.79	7935.37	6007.69	6848.46
ENSG00000235501.5	chr1;chr1;chr1;chr1;chr1;chr1;chr1;chr1;chr1;chr1	94927566;94928028;94928351;94931872;94931872;94961317;94961325;94962925;94962979;94962979	94927625;94928402;94928402;94931985;94931985;94961433;94961433;94963270;94963270;94963270	+;+;+;+;+;+;+;+;+;+	1012	RP4-639F20.1	410.8	1.0191	0.122976	8.28703	1.16e-16	4.84e-15	68.8413	57.9555	59.0621	83.3475	68.2107	57.7244
ENSG00000138944.7	chr22;chr22;chr22;chr22;chr22	44243667;44285428;44296672;44300879;44312751	44249685;44285745;44296885;44300977;44312851	-;-;-;-;-	6751	KIAA1644	150.795	9.838	1.18982	8.26845	1.36e-16	5.63e-15	0	0	1.09374	6.07742	3.86098	7.21555
ENSG00000146112.11	chr6;chr6;chr6;chr6;chr6;chr6;chr6;chr6;chr6;chr6;chr6;chr6;chr6;chr6;chr6;chr6;chr6;chr6;chr6;chr6	30676389;30676389;30676389;30676389;30676389;30676391;30679179;30679179;30679179;30679179;30679179;30679179;30684408;30684408;30684408;30684408;30684408;30687114;30687114;30687114	30677288;30677288;30677288;30677288;30677288;30677288;30679389;30679389;30679389;30679389;30679389;30679389;30686046;30687895;30687895;30684544;30684744;30687216;30687158;30687193	-;-;-;-;-;-;-;-;-;-;-;-;-;-;-;-;-;-;-;-	4599	PPP1R18	203.713	1.40299	0.169751	8.265	1.4e-16	5.78e-15	269.291	237.877	200.155	293.453	259.973	285.916
ENSG00000134207.14	chr1;chr1;chr1;chr1;chr1;chr1;chr1;chr1;chr1;chr1;chr1;chr1;chr1;chr1;chr1;chr1;chr1;chr1;chr1;chr1;chr1;chr1;chr1;chr1;chr1;chr1;chr1;chr1;chr1;chr1;chr1;chr1;chr1;chr1;chr1;chr1;chr1;chr1;chr1;chr1;chr1;chr1;chr1;chr1;chr1;chr1;chr1;chr1;chr1;chr1;chr1;chr1;chr1;chr1	114089291;114089292;114089292;114089293;114091765;114093735;114093735;114093735;114093735;114093759;114097727;114097727;114097727;114097727;114097727;114097727;114099094;114099094;114099094;114099094;114099094;114099094;114103601;114103601;114103601;114103601;114103601;114103601;114137495;114137495;114137495;114137495;114137495;114137495;114137669;114138046;114139615;114139615;114139615;114139615…	114092082;114092082;114092082;114092082;114092082;114093803;114093803;114093803;114093803;114093803;114097877;114097877;114097877;114097877;114097877;114097877;114099265;114099265;114099265;114099265;114099265;114099265;114103721;114103721;114103721;114103721;114103721;114103721;114138053;114138053;114138053;114138053;114138053;114138053;114138053;114138053;114139880;114139880;114139880;114139963…	-;-;-;-;-;-;-;-;-;-;-;-;-;-;-;-;-;-;-;-;-;-;-;-;-;-;-;-;-;-;-;-;-;-;-;-;-;-;-;-;-;-;-;-;-;-;-;-;-;-;-;-;-;-	5104	SYT6	38.2704	3.87702	0.469287	8.26151	1.44e-16	5.94e-15	12.1485	12.9751	7.6562	13.8912	23.1659	13.5292
ENSG00000103489.11	chr16;chr16;chr16;chr16;chr16;chr16;chr16;chr16;chr16;chr16;chr16;chr16;chr16;chr16;chr16;chr16;chr16;chr16;chr16;chr16;chr16	17101769;17117646;17127666;17134473;17138355;17141153;17158829;17198031;17198212;17200482;17200482;17258988;17258988;17354672;17355228;17358012;17358012;17358012;17369594;17403446;17470434	17109017;17117979;17127861;17134735;17138531;17141369;17158909;17198414;17198414;17200654;17200654;17259028;17259498;17355415;17355415;17358050;17358050;17358050;17369725;17403501;17470881	-;-;-;-;-;-;-;-;-;-;-;-;-;-;-;-;-;-;-;-;-	11004	XYLT1	422.247	1.30798	0.158398	8.25758	1.49e-16	6.11e-15	694.487	744.771	693.433	501.821	546.973	524.932
ENSG00000041982.14	chr9;chr9;chr9;chr9;chr9;chr9;chr9;chr9;chr9;chr9;chr9;chr9;chr9;chr9;chr9;chr9;chr9;chr9;chr9;chr9;chr9;chr9;chr9;chr9;chr9;chr9;chr9;chr9;chr9;chr9;chr9;chr9;chr9;chr9;chr9;chr9;chr9;chr9;chr9;chr9;chr9;chr9;chr9;chr9;chr9;chr9;chr9;chr9;chr9;chr9;chr9;chr9;chr9;chr9;chr9;chr9;chr9;chr9;chr9;chr9;chr9;chr9;chr9;chr9;chr9;chr9;chr9;chr9;chr9;chr9;chr9;chr9;chr9;chr9;chr9;chr9;chr9;chr9;chr9;chr9…	115019578;115020534;115020560;115020946;115021029;115021157;115023973;115023973;115023973;115023973;115023973;115023973;115026534;115026534;115026534;115026534;115026534;115026534;115029360;115029360;115029360;115029360;115029360;115029360;115029372;115030254;115030254;115030254;115030254;115030254;115030254;115030254;115030257;115031553;115031553;115031553;115031553;115031553;115031553;115031553…	115021267;115021267;115021267;115021267;115021267;115021267;115024136;115024136;115024136;115024136;115024136;115024136;115026695;115026695;115026695;115026695;115026695;115026695;115029456;115029456;115029456;115029456;115029456;115029456;115029456;115030405;115030405;115030405;115030405;115030405;115030405;115030405;115030405;115031685;115031685;115031685;115031685;115031685;115031685;115031685…	-;-;-;-;-;-;-;-;-;-;-;-;-;-;-;-;-;-;-;-;-;-;-;-;-;-;-;-;-;-;-;-;-;-;-;-;-;-;-;-;-;-;-;-;-;-;-;-;-;-;-;-;-;-;-;-;-;-;-;-;-;-;-;-;-;-;-;-;-;-;-;-;-;-;-;-;-;-;-;-;-;-;-;-;-;-;-;-;-;-;-;-;-;-;-;-;-;-;-;-;-;-;-;-;-;-;-;-;-;-;-;-;-;-;-;-;-;-;-;-;-;-;-;-;-;-;-;-;-;-;-;-;-;-;-;-;-;-;-;-;-;-;-;-;-;-;-;-;-;-;-;-;-;-;-;-;-;-;-;-;-;-;-;-;-;-;-;-;-;-;-;-;-;-;-;-;-;-	9636	TNC	934.16	1.0427	0.126413	8.24838	1.61e-16	6.58e-15	2788.07	2626.16	2682.95	1762.45	1643.49	2191.72
ENSG00000106689.10	chr9;chr9;chr9;chr9;chr9;chr9;chr9;chr9;chr9;chr9;chr9;chr9;chr9;chr9;chr9;chr9;chr9	124001670;124011610;124012357;124013961;124013961;124013961;124015098;124015122;124015122;124015397;124021099;124021099;124021099;124021819;124032420;124032420;124032420	124001697;124012468;124012468;124014163;124014163;124014163;124015525;124015361;124015525;124015525;124021304;124021304;124021304;124021867;124032884;124033301;124033301	+;+;+;+;+;+;+;+;+;+;+;+;+;+;+;+;+	2655	LHX2	70.6718	2.60005	0.315553	8.23967	1.73e-16	7.04e-15	89.0887	108.126	83.1245	109.394	88.8026	116.351
ENSG00000184160.7	chr4;chr4;chr4	3766348;3766398;3768161	3767616;3768526;3768491	+;+;+	2179	ADRA2C	96.5776	1.88964	0.229527	8.23274	1.83e-16	7.45e-15	274.353	292.373	282.186	311.685	346.201	303.053
ENSG00000115170.13	chr2;chr2;chr2;chr2;chr2;chr2;chr2;chr2;chr2;chr2;chr2;chr2;chr2;chr2;chr2;chr2;chr2;chr2;chr2;chr2;chr2;chr2;chr2;chr2;chr2;chr2;chr2;chr2;chr2;chr2;chr2;chr2;chr2;chr2;chr2;chr2;chr2;chr2;chr2;chr2;chr2;chr2;chr2;chr2;chr2;chr2;chr2;chr2;chr2;chr2;chr2;chr2;chr2;chr2;chr2;chr2;chr2;chr2;chr2;chr2;chr2;chr2;chr2;chr2;chr2;chr2;chr2;chr2;chr2;chr2	157736444;157736449;157736449;157737316;157738440;157738440;157738440;157738440;157760880;157760880;157760880;157760880;157765921;157765921;157765921;157765921;157770368;157770368;157770368;157770368;157774088;157774088;157774088;157774088;157778131;157778131;157778131;157778131;157778150;157780337;157780337;157780337;157780337;157780337;157780406;157780408;157780450;157780454;157790132;157799427…	157737665;157737665;157737665;157737665;157738570;157738570;157738570;157738570;157761077;157761077;157761077;157761077;157766196;157766196;157766196;157766196;157770514;157770514;157770514;157770514;157774187;157774187;157774187;157774187;157778342;157778342;157778342;157778342;157778342;157780600;157780600;157780600;157780600;157780600;157780600;157780600;157780600;157780600;157790237;157799500…	-;-;-;-;-;-;-;-;-;-;-;-;-;-;-;-;-;-;-;-;-;-;-;-;-;-;-;-;-;-;-;-;-;-;-;-;-;-;-;-;-;-;-;-;-;-;-;-;-;-;-;-;-;-;-;-;-;-;-;-;-;-;-;-;-;-;-;-;-;-	3990	ACVR1	148.764	1.69502	0.206366	8.21366	2.15e-16	8.65e-15	61.7547	54.4955	59.0621	55.565	69.4977	70.3517
ENSG00000175832.12	chr17;chr17;chr17;chr17;chr17;chr17;chr17;chr17;chr17;chr17;chr17;chr17;chr17;chr17;chr17;chr17;chr17;chr17;chr17;chr17;chr17;chr17;chr17;chr17;chr17;chr17;chr17;chr17;chr17;chr17;chr17;chr17;chr17;chr17;chr17;chr17;chr17;chr17;chr17;chr17;chr17;chr17;chr17;chr17;chr17;chr17;chr17;chr17;chr17;chr17;chr17;chr17;chr17;chr17;chr17;chr17;chr17;chr17;chr17;chr17;chr17;chr17;chr17;chr17;chr17;chr17;chr…	43527844;43527844;43527846;43528278;43528280;43528337;43528499;43529135;43529135;43529135;43529135;43529135;43529135;43529135;43529504;43529504;43529504;43529504;43529504;43529504;43529504;43529884;43529884;43529884;43529884;43529884;43529884;43529884;43530107;43530107;43530107;43530107;43530107;43530107;43530107;43532674;43532674;43532674;43532674;43532674;43532674;43532930;43533187;43533187;435…	43528743;43528743;43528743;43528743;43528743;43528743;43528743;43529236;43529236;43529236;43529236;43529236;43529236;43529236;43529676;43529676;43529676;43529676;43529676;43529676;43529676;43529952;43529952;43529952;43529952;43529952;43529952;43529952;43530181;43530181;43530181;43530181;43530434;43530181;43530181;43532939;43532939;43532939;43532939;43532939;43532939;43532939;43533348;43533348;435…	-;-;-;-;-;-;-;-;-;-;-;-;-;-;-;-;-;-;-;-;-;-;-;-;-;-;-;-;-;-;-;-;-;-;-;-;-;-;-;-;-;-;-;-;-;-;-;-;-;-;-;-;-;-;-;-;-;-;-;-;-;-;-;-;-;-;-;-;-;-;-;-;-;-;-;-;-;-;-;-;-;-;-;-;-;-;-;-;-;-;-;-;-;-;-;-;-;-;-;-	3607	ETV4	155.165	1.51474	0.18502	8.18694	2.68e-16	1.08e-14	0	0.865007	2.18749	3.47281	5.14798	0
ENSG00000132849.18	chr1;chr1;chr1;chr1;chr1;chr1;chr1;chr1;chr1;chr1;chr1;chr1;chr1;chr1;chr1;chr1;chr1;chr1;chr1;chr1;chr1;chr1;chr1;chr1;chr1;chr1;chr1;chr1;chr1;chr1;chr1;chr1;chr1;chr1;chr1;chr1;chr1;chr1;chr1;chr1;chr1;chr1;chr1;chr1;chr1;chr1;chr1;chr1;chr1;chr1;chr1;chr1;chr1;chr1;chr1;chr1;chr1;chr1;chr1;chr1;chr1;chr1;chr1;chr1;chr1;chr1;chr1;chr1;chr1;chr1;chr1;chr1;chr1;chr1;chr1;chr1;chr1;chr1;chr1;chr1…	61742477;61742477;61742477;61742477;61742494;61762858;61762858;61762858;61762858;61762858;61763013;61763013;61763013;61763013;61763013;61766279;61766279;61766279;61766279;61766279;61769283;61769283;61769283;61769283;61769283;61771431;61771431;61771431;61771431;61771431;61775206;61775206;61775206;61775206;61775206;61787754;61787754;61787754;61787754;61787754;61791348;61791348;61791348;61791348;617…	61742555;61742555;61742555;61742555;61742555;61762914;61762914;61762914;61762914;61762914;61763179;61763179;61763179;61763179;61763179;61766473;61766473;61766473;61766473;61766473;61769422;61769422;61769422;61769422;61769422;61771626;61771626;61771626;61771626;61771626;61775334;61775334;61775334;61775334;61775334;61787972;61787972;61787972;61787972;61787972;61791447;61791447;61791447;61791447;617…	+;+;+;+;+;+;+;+;+;+;+;+;+;+;+;+;+;+;+;+;+;+;+;+;+;+;+;+;+;+;+;+;+;+;+;+;+;+;+;+;+;+;+;+;+;+;+;+;+;+;+;+;+;+;+;+;+;+;+;+;+;+;+;+;+;+;+;+;+;+;+;+;+;+;+;+;+;+;+;+;+;+;+;+;+;+;+;+;+;+;+;+;+;+;+;+;+;+;+;+;+;+;+;+;+;+;+;+;+;+;+;+;+;+;+;+;+;+;+;+;+;+;+;+;+;+;+;+;+;+;+;+;+;+;+;+;+;+;+;+;+;+;+;+;+;+;+;+;+;+;+;+;+;+;+;+;+;+;+;+;+;+;+;+;+;+;+;+;+;+;+;+;+;+;+;+;+;+;+;+;+;+;+;+;+;+;+;+;+;+;+;+;+;+;+;+;+;+;+;+…	11436	INADL	193.741	-1.32882	0.163991	-8.10299	5.36e-16	2.12e-14	523.396	511.219	598.277	260.461	244.529	250.741
ENSG00000174628.16	chr16;chr16;chr16;chr16;chr16;chr16;chr16;chr16;chr16;chr16;chr16;chr16;chr16;chr16;chr16;chr16;chr16;chr16;chr16;chr16;chr16;chr16;chr16;chr16;chr16;chr16;chr16;chr16;chr16;chr16;chr16;chr16;chr16;chr16;chr16;chr16;chr16;chr16;chr16;chr16;chr16;chr16;chr16;chr16;chr16;chr16;chr16;chr16;chr16;chr16;chr16;chr16;chr16;chr16;chr16;chr16;chr16;chr16;chr16;chr16;chr16;chr16;chr16;chr16;chr16;chr16;chr…	19716456;19716456;19716456;19717695;19717695;19717695;19718279;19718280;19718283;19718298;19718315;19718327;19718416;19730430;19730430;19730430;19730430;19730430;19730430;19730430;19730430;19733698;19733698;19733698;19733698;19733698;19733698;19733698;19733698;19733698;19733698;19735353;19735353;19735353;19735353;19735353;19735353;19735353;19735353;19735538;19736112;19761130;19761189;19761357;197…	19716542;19716542;19716542;19718487;19718487;19718487;19718487;19718487;19718487;19718487;19718487;19718487;19718487;19730494;19730494;19730494;19730494;19730494;19730494;19730494;19730494;19734033;19733827;19733827;19733827;19733827;19733827;19733827;19733827;19733827;19733827;19735450;19735658;19735450;19735450;19735450;19735450;19735450;19735450;19735773;19736192;19761238;19761238;19761420;197…	+;+;+;+;+;+;+;+;+;+;+;+;+;+;+;+;+;+;+;+;+;+;+;+;+;+;+;+;+;+;+;+;+;+;+;+;+;+;+;+;+;+;+;+;+;+;+;+;+;+;+;+;+;+;+;+;+;+;+;+;+;+;+;+;+;+;+;+;+;+;+;+;+;+;+;+;+;+;+;+;+;+;+;+;+;+;+	4993	IQCK	265.485	1.14647	0.141489	8.10289	5.37e-16	2.12e-14	237.907	253.447	246.092	474.907	453.022	399.561
ENSG00000198597.8	chr19;chr19;chr19;chr19;chr19;chr19;chr19;chr19;chr19;chr19;chr19;chr19;chr19;chr19;chr19;chr19;chr19;chr19;chr19;chr19	30228290;30228514;30228554;30284072;30284072;30296155;30300426;30352368;30352368;30372412;30443561;30443561;30443561;30534847;30534847;30547943;30547943;30549346;30557157;30710757	30228673;30228673;30228673;30284141;30284141;30296243;30300669;30352484;30352484;30372556;30445732;30445732;30443978;30534999;30534999;30548468;30549514;30549514;30558059;30713538	+;+;+;+;+;+;+;+;+;+;+;+;+;+;+;+;+;+;+;+	8631	ZNF536	116.648	1.94946	0.241191	8.08267	6.34e-16	2.5e-14	810.91	803.592	844.37	761.414	745.17	864.063
ENSG00000159166.13	chr1;chr1;chr1;chr1;chr1;chr1;chr1;chr1;chr1;chr1;chr1;chr1;chr1;chr1;chr1;chr1;chr1;chr1;chr1;chr1;chr1;chr1;chr1;chr1;chr1;chr1;chr1;chr1;chr1;chr1;chr1;chr1;chr1;chr1;chr1;chr1;chr1;chr1;chr1;chr1;chr1;chr1;chr1;chr1	201373244;201377623;201380838;201381207;201382252;201382252;201382252;201382284;201382653;201382653;201382653;201382653;201382686;201383074;201383074;201383074;201383074;201383074;201383317;201383317;201383317;201383317;201384792;201384792;201384792;201385701;201385701;201385701;201386335;201386335;201386811;201386847;201386893;201389160;201389160;201389160;201389160;201389160;201391078;201397228…	201373268;201377678;201381893;201381893;201382326;201382326;201382326;201382326;201382739;201382805;201382739;201382739;201382739;201383211;201383211;201383208;201383211;201383211;201383389;201383389;201383389;201383573;201384835;201384835;201384835;201385784;201385805;201385805;201387178;201387178;201387178;201387178;201387178;201389303;201389303;201389303;201389303;201389303;201391195;201397316…	-;-;-;-;-;-;-;-;-;-;-;-;-;-;-;-;-;-;-;-;-;-;-;-;-;-;-;-;-;-;-;-;-;-;-;-;-;-;-;-;-;-;-;-	3482	LAD1	73.5071	-2.29694	0.285431	-8.04726	8.47e-16	3.32e-14	67.8289	54.4955	42.656	52.9604	34.7488	43.2933
ENSG00000158186.12	chr3;chr3;chr3;chr3;chr3;chr3;chr3;chr3;chr3;chr3;chr3;chr3;chr3;chr3;chr3;chr3;chr3;chr3;chr3;chr3;chr3;chr3;chr3;chr3;chr3;chr3;chr3;chr3;chr3;chr3;chr3;chr3;chr3;chr3;chr3;chr3;chr3;chr3;chr3;chr3;chr3;chr3;chr3;chr3;chr3;chr3	138347648;138347697;138348472;138348666;138348694;138348850;138348850;138348907;138349146;138349262;138349684;138349684;138372866;138372866;138372866;138372866;138397324;138397324;138397324;138397324;138397324;138397324;138397324;138398469;138398469;138398469;138398469;138398469;138398469;138398469;138400209;138400534;138400534;138400534;138400534;138400534;138400534;138400534;138402170;138402170…	138348325;138348325;138348767;138348767;138348767;138349032;138349032;138349032;138349379;138349379;138349951;138350422;138373076;138373076;138373076;138372953;138397477;138397477;138397477;138397477;138397477;138397477;138397477;138398568;138398568;138398568;138398568;138398568;138398568;138398568;138400613;138400613;138400613;138400613;138400613;138400613;138400613;138400613;138402362;138403131…	+;+;+;+;+;+;+;+;+;+;+;+;+;+;+;+;+;+;+;+;+;+;+;+;+;+;+;+;+;+;+;+;+;+;+;+;+;+;+;+;+;+;+;+;+;+	6365	MRAS	116.938	1.80867	0.224807	8.04546	8.59e-16	3.36e-14	387.738	422.124	366.404	477.512	365.506	436.541
ENSG00000110697.12	chr11;chr11;chr11;chr11;chr11;chr11;chr11;chr11;chr11;chr11;chr11;chr11;chr11;chr11;chr11;chr11;chr11;chr11;chr11;chr11;chr11;chr11;chr11;chr11;chr11;chr11;chr11;chr11;chr11;chr11;chr11;chr11;chr11;chr11;chr11;chr11;chr11;chr11;chr11;chr11;chr11;chr11;chr11;chr11;chr11;chr11;chr11;chr11;chr11;chr11;chr11;chr11;chr11;chr11;chr11;chr11;chr11;chr11;chr11;chr11;chr11;chr11;chr11;chr11;chr11;chr11;chr…	67491768;67491768;67491769;67491769;67492934;67492934;67492934;67492934;67493410;67493410;67493410;67493410;67493444;67493688;67493688;67493688;67493688;67493688;67493922;67493922;67493922;67493922;67494244;67494244;67494244;67494244;67494244;67494296;67494846;67494846;67494846;67494846;67494846;67494846;67495077;67495077;67495077;67495077;67495077;67495140;67495438;67495438;67495438;67495438;674…	67492296;67492296;67492296;67492296;67493062;67493062;67493062;67493062;67493593;67493593;67493593;67493593;67493593;67493837;67494070;67493837;67493837;67493837;67494070;67494070;67494070;67494070;67494360;67494360;67494360;67494360;67494360;67494360;67494956;67494945;67494956;67494956;67494956;67494956;67495225;67495225;67495225;67495225;67495279;67495225;67495602;67495602;67495602;67495602;674…	-;-;-;-;-;-;-;-;-;-;-;-;-;-;-;-;-;-;-;-;-;-;-;-;-;-;-;-;-;-;-;-;-;-;-;-;-;-;-;-;-;-;-;-;-;-;-;-;-;-;-;-;-;-;-;-;-;-;-;-;-;-;-;-;-;-;-;-;-;-;-;-;-;-;-;-;-;-;-;-;-;-;-;-;-;-;-;-;-;-;-;-;-;-;-;-;-;-;-;-;-;-;-;-;-;-;-;-;-;-;-;-;-;-;-;-;-;-;-;-;-;-;-	6449	PITPNM1	188.564	1.4202	0.176583	8.04269	8.79e-16	3.43e-14	1382.9	1362.39	1245.77	1122.59	1095.23	1331.27
ENSG00000137474.19	chr11;chr11;chr11;chr11;chr11;chr11;chr11;chr11;chr11;chr11;chr11;chr11;chr11;chr11;chr11;chr11;chr11;chr11;chr11;chr11;chr11;chr11;chr11;chr11;chr11;chr11;chr11;chr11;chr11;chr11;chr11;chr11;chr11;chr11;chr11;chr11;chr11;chr11;chr11;chr11;chr11;chr11;chr11;chr11;chr11;chr11;chr11;chr11;chr11;chr11;chr11;chr11;chr11;chr11;chr11;chr11;chr11;chr11;chr11;chr11;chr11;chr11;chr11;chr11;chr11;chr11;chr…	77128264;77128270;77128270;77128270;77128302;77130589;77130589;77130589;77130589;77130589;77139401;77142709;77142709;77142709;77142709;77142709;77147798;77147798;77147798;77147798;77147798;77155907;77155907;77155907;77155907;77155907;77156660;77156660;77156660;77156660;77156660;77156862;77156862;77156862;77156862;77156862;77157279;77157279;77157279;77157279;77157279;77158277;77158277;77158277;771…	77128489;77128489;77128489;77128489;77128489;77130652;77130652;77130652;77130652;77130652;77139480;77142822;77142822;77142822;77142822;77142822;77147950;77147950;77147950;77147950;77147950;77156091;77156091;77156091;77156091;77156091;77156781;77156781;77156781;77156781;77156781;77157004;77157004;77157004;77157004;77157004;77157392;77157392;77157392;77157392;77157392;77158430;77158430;77158430;771…	+;+;+;+;+;+;+;+;+;+;+;+;+;+;+;+;+;+;+;+;+;+;+;+;+;+;+;+;+;+;+;+;+;+;+;+;+;+;+;+;+;+;+;+;+;+;+;+;+;+;+;+;+;+;+;+;+;+;+;+;+;+;+;+;+;+;+;+;+;+;+;+;+;+;+;+;+;+;+;+;+;+;+;+;+;+;+;+;+;+;+;+;+;+;+;+;+;+;+;+;+;+;+;+;+;+;+;+;+;+;+;+;+;+;+;+;+;+;+;+;+;+;+;+;+;+;+;+;+;+;+;+;+;+;+;+;+;+;+;+;+;+;+;+;+;+;+;+;+;+;+;+;+;+;+;+;+;+;+;+;+;+;+;+;+;+;+;+;+;+;+;+;+;+;+;+;+;+;+;+;+;+;+;+;+;+;+;+;+;+;+;+;+;+;+;+;+;+;+;+…	10145	MYO7A	561.162	1.076	0.133997	8.03002	9.75e-16	3.8e-14	722.833	771.587	684.683	961.1	862.286	1057.98
ENSG00000168502.17	chr18;chr18;chr18;chr18;chr18;chr18;chr18;chr18;chr18;chr18;chr18;chr18;chr18;chr18;chr18;chr18;chr18;chr18;chr18;chr18;chr18;chr18;chr18;chr18;chr18;chr18;chr18;chr18;chr18;chr18;chr18;chr18;chr18;chr18;chr18;chr18;chr18;chr18;chr18;chr18;chr18;chr18;chr18;chr18;chr18;chr18;chr18;chr18;chr18;chr18;chr18;chr18;chr18;chr18;chr18;chr18;chr18;chr18;chr18;chr18;chr18;chr18;chr18;chr18;chr18;chr18;chr…	8705661;8707411;8717371;8717376;8717759;8717898;8717904;8718424;8718424;8718424;8718424;8718424;8718424;8720338;8720338;8720338;8720338;8720338;8777833;8777833;8777833;8777833;8777833;8782088;8783530;8783530;8783530;8783530;8783530;8784541;8784658;8784674;8785690;8785690;8785936;8785936;8785936;8785936;8785936;8785936;8785936;8787094;8789674;8792998;8792998;8796232;8796232;8796232;8796232;8796232…	8706713;8707565;8717426;8717426;8717962;8717962;8717962;8718648;8718648;8718592;8718648;8718648;8718648;8720496;8720496;8720496;8720496;8720496;8777892;8777892;8777892;8777977;8777892;8782717;8784843;8784843;8784843;8784843;8784843;8784843;8784843;8784843;8785726;8785860;8786091;8787303;8786091;8786091;8786091;8786091;8786091;8787344;8789722;8793120;8793120;8796462;8796462;8796462;8796462;8796462…	+;+;+;+;+;+;+;+;+;+;+;+;+;+;+;+;+;+;+;+;+;+;+;+;+;+;+;+;+;+;+;+;+;+;+;+;+;+;+;+;+;+;+;+;+;+;+;+;+;+;+;+;+;+;+;+;+;+;+;+;+;+;+;+;+;+;+;+;+;+;+;+;+;+;+;+;+;+;+;+;+;+;+;+;+;+;+;+;+;+;+;+;+;+;+;+;+;+;+;+;+;+;+;+	12665	MTCL1	421.422	1.1296	0.140933	8.01515	1.1e-15	4.26e-14	735.994	716.226	796.245	804.824	764.475	910.062
ENSG00000040199.18	chr16;chr16;chr16;chr16;chr16;chr16;chr16;chr16;chr16;chr16;chr16;chr16;chr16;chr16;chr16;chr16;chr16;chr16;chr16;chr16;chr16;chr16;chr16;chr16;chr16;chr16;chr16;chr16;chr16;chr16;chr16;chr16;chr16;chr16;chr16;chr16;chr16;chr16;chr16;chr16;chr16;chr16;chr16;chr16;chr16;chr16;chr16;chr16;chr16;chr16;chr16;chr16;chr16;chr16;chr16;chr16;chr16;chr16;chr16;chr16;chr16;chr16;chr16;chr16;chr16;chr16;chr…	71637835;71637836;71640522;71640522;71644751;71644924;71644928;71648170;71652790;71652790;71652790;71652790;71652790;71655240;71655240;71655240;71655240;71655240;71656571;71656571;71656571;71656571;71656571;71658233;71658233;71658233;71658233;71658233;71658653;71658653;71658653;71658653;71658653;71663899;71663899;71663899;71663899;71667178;71667178;71667178;71667178;71669275;71669275;71669275;716…	71638383;71638383;71641040;71641040;71644855;71650044;71650044;71650044;71653021;71653021;71653021;71653021;71653021;71655434;71655434;71655434;71655434;71655434;71656681;71656681;71656681;71656681;71656681;71658363;71658363;71658363;71658363;71658363;71658815;71658815;71658815;71658815;71658815;71663971;71664099;71664099;71664099;71667333;71667333;71667333;71667333;71669370;71669370;71669370;716…	-;-;-;-;-;-;-;-;-;-;-;-;-;-;-;-;-;-;-;-;-;-;-;-;-;-;-;-;-;-;-;-;-;-;-;-;-;-;-;-;-;-;-;-;-;-;-;-;-;-;-;-;-;-;-;-;-;-;-;-;-;-;-;-;-;-;-;-;-;-;-;-;-;-;-;-;-;-;-;-;-;-;-;-;-;-;-;-;-;-;-	12493	PHLPP2	567.645	1.05559	0.131719	8.01395	1.11e-15	4.29e-14	410.01	329.568	327.029	568.673	419.56	583.558
ENSG00000101057.15	chr20;chr20;chr20;chr20;chr20;chr20;chr20;chr20;chr20;chr20;chr20;chr20;chr20;chr20;chr20;chr20;chr20;chr20;chr20;chr20;chr20;chr20;chr20;chr20;chr20;chr20;chr20	43667019;43667157;43673806;43673806;43681784;43682794;43682794;43686852;43686852;43692157;43692157;43699757;43699757;43702490;43702490;43705219;43705219;43709963;43709963;43711488;43711488;43713002;43713002;43715134;43715134;43715959;43715959	43667303;43667303;43673899;43673899;43681855;43682886;43682886;43687072;43687072;43692319;43692319;43700044;43700044;43702903;43702903;43705358;43705358;43710062;43710062;43711601;43711601;43713106;43713106;43715283;43715283;43716495;43716496	+;+;+;+;+;+;+;+;+;+;+;+;+;+;+;+;+;+;+;+;+;+;+;+;+;+;+	2777	MYBL2	1303.17	1.04259	0.130157	8.01025	1.14e-15	4.41e-14	982	952.373	918.744	830.002	499.354	781.986
ENSG00000032742.17	chr13;chr13;chr13;chr13;chr13;chr13;chr13;chr13;chr13;chr13;chr13;chr13;chr13;chr13;chr13;chr13;chr13;chr13;chr13;chr13;chr13;chr13;chr13;chr13;chr13;chr13;chr13;chr13;chr13;chr13;chr13;chr13;chr13;chr13;chr13;chr13;chr13;chr13;chr13;chr13;chr13;chr13;chr13;chr13;chr13;chr13;chr13;chr13;chr13;chr13;chr13;chr13;chr13;chr13;chr13;chr13;chr13;chr13;chr13;chr13;chr13;chr13;chr13;chr13;chr13;chr13;chr…	20567069;20567138;20567166;20567670;20567670;20567885;20574380;20574380;20574380;20582957;20582957;20582957;20589811;20589811;20590967;20590967;20591618;20591618;20592335;20592335;20596150;20596150;20597014;20597015;20597015;20598651;20598651;20598651;20599451;20599451;20599451;20601705;20601705;20601705;20601851;20605035;20605035;20605035;20605056;20614357;20615791;20615793;20615793;20615793;206…	20567256;20567256;20567256;20567785;20567997;20567997;20574475;20574475;20574475;20583016;20583019;20583019;20589867;20589867;20591020;20591020;20591681;20591681;20592404;20592404;20596240;20596240;20597119;20597119;20597119;20598753;20598753;20598753;20599565;20599565;20599565;20601933;20601933;20601748;20601933;20605105;20605105;20605105;20605105;20614435;20615879;20615879;20615879;20615879;206…	+;+;+;+;+;+;+;+;+;+;+;+;+;+;+;+;+;+;+;+;+;+;+;+;+;+;+;+;+;+;+;+;+;+;+;+;+;+;+;+;+;+;+;+;+;+;+;+;+;+;+;+;+;+;+;+;+;+;+;+;+;+;+;+;+;+;+;+;+;+;+;+;+;+;+;+;+;+;+;+;+;+;+;+;+;+	6111	IFT88	306.271	1.09426	0.137129	7.97982	1.47e-15	5.59e-14	395.837	435.099	413.435	659.834	554.695	571.833
ENSG00000004399.12	chr3;chr3;chr3;chr3;chr3;chr3;chr3;chr3;chr3;chr3;chr3;chr3;chr3;chr3;chr3;chr3;chr3;chr3;chr3;chr3;chr3;chr3;chr3;chr3;chr3;chr3;chr3;chr3;chr3;chr3;chr3;chr3;chr3;chr3;chr3;chr3;chr3;chr3;chr3;chr3;chr3;chr3;chr3;chr3;chr3;chr3;chr3;chr3;chr3;chr3;chr3;chr3;chr3;chr3;chr3;chr3;chr3;chr3;chr3;chr3;chr3;chr3;chr3;chr3;chr3;chr3;chr3;chr3;chr3;chr3;chr3;chr3;chr3;chr3;chr3;chr3;chr3;chr3;chr3;chr3…	129555175;129555214;129555214;129555214;129555218;129556617;129556617;129556617;129556617;129556617;129556617;129557083;129557083;129557083;129557083;129557083;129558428;129558428;129558428;129558428;129558536;129559165;129559613;129559620;129559620;129559620;129560330;129560330;129560330;129560330;129560330;129560689;129560689;129560689;129560689;129561034;129561646;129561646;129561800;129561800…	129556428;129556428;129555543;129556428;129556428;129556691;129556691;129556691;129556691;129556691;129557034;129557223;129557223;129557223;129557223;129557223;129558575;129558575;129558575;129558697;129558575;129559783;129559783;129559783;129559783;129559783;129560434;129560414;129560434;129560434;129560434;129560723;129560723;129560723;129560942;129561056;129561709;129561709;129561903;129561903…	-;-;-;-;-;-;-;-;-;-;-;-;-;-;-;-;-;-;-;-;-;-;-;-;-;-;-;-;-;-;-;-;-;-;-;-;-;-;-;-;-;-;-;-;-;-;-;-;-;-;-;-;-;-;-;-;-;-;-;-;-;-;-;-;-;-;-;-;-;-;-;-;-;-;-;-;-;-;-;-;-;-;-;-;-;-;-;-;-;-;-;-;-;-;-;-;-;-;-;-;-;-;-	9738	PLXND1	474.46	1.24781	0.156429	7.97682	1.5e-15	5.72e-14	328.008	355.518	342.342	280.429	383.524	312.975
ENSG00000155886.11	chr9;chr9;chr9;chr9;chr9;chr9;chr9;chr9;chr9;chr9;chr9;chr9;chr9;chr9;chr9;chr9;chr9;chr9;chr9	19507452;19515980;19520894;19520894;19528049;19528049;19550137;19550137;19573351;19573351;19576924;19576924;19597229;19619584;19619584;19622261;19622261;19785937;19785937	19516402;19516402;19521060;19521060;19528138;19528138;19550268;19550268;19573469;19573469;19577022;19577022;19597279;19619692;19619692;19622299;19622299;19786928;19786928	-;-;-;-;-;-;-;-;-;-;-;-;-;-;-;-;-;-;-	10749	SLC24A2	46.7723	-3.11494	0.392872	-7.92863	2.22e-15	8.42e-14	1.01237	0.865007	4.37497	4.34101	2.57399	0
ENSG00000205105.6	chr13	46490930	46491121	+	192	COX17P1	100.699	1.83503	0.232207	7.90257	2.73e-15	1.03e-13	52.6433	44.9804	34.9998	31.2553	24.4529	41.4894
ENSG00000164742.14	chr7;chr7;chr7;chr7;chr7;chr7;chr7;chr7;chr7;chr7;chr7;chr7;chr7;chr7;chr7;chr7;chr7;chr7;chr7;chr7;chr7;chr7;chr7;chr7;chr7;chr7;chr7;chr7;chr7;chr7;chr7;chr7;chr7;chr7;chr7;chr7;chr7;chr7;chr7;chr7;chr7	45574140;45574522;45574885;45574889;45592759;45592759;45592759;45610379;45610379;45610379;45622632;45622632;45622632;45648670;45648670;45648670;45657727;45657727;45657727;45660042;45660042;45660042;45662059;45662059;45662059;45664289;45664289;45677869;45678166;45679709;45684385;45684979;45685962;45685962;45686547;45703376;45703600;45704518;45708350;45710528;45713693	45574188;45575182;45575182;45575182;45592908;45592908;45592908;45610497;45610497;45610497;45622743;45622743;45622743;45648797;45648797;45648797;45657885;45657885;45657885;45660183;45660183;45660183;45662214;45662214;45662214;45664672;45664671;45678063;45678263;45679793;45685068;45685068;45686215;45686040;45686673;45703492;45703746;45704616;45708464;45710652;45723116	+;+;+;+;+;+;+;+;+;+;+;+;+;+;+;+;+;+;+;+;+;+;+;+;+;+;+;+;+;+;+;+;+;+;+;+;+;+;+;+;+	13530	ADCY1	1172.39	-1.05081	0.133002	-7.90071	2.77e-15	1.04e-13	1832.39	1776.73	1863.74	1123.45	945.941	1269.04
ENSG00000170161.6	chr9;chr9;chr9;chr9;chr9;chr9;chr9	62897449;62897452;62897850;62897850;62898106;62898704;62898704	62897734;62897734;62897979;62900104;62898160;62898904;62899770	+;+;+;+;+;+;+	2541	RP11-262H14.4	113.724	1.68516	0.215364	7.8247	5.09e-15	1.88e-13	90.1011	87.3658	83.1245	124.153	132.56	105.527
ENSG00000035720.7	chr4;chr4;chr4;chr4;chr4;chr4;chr4;chr4;chr4;chr4;chr4;chr4;chr4;chr4;chr4;chr4;chr4;chr4;chr4	67558728;67558728;67571084;67571084;67575385;67575385;67577203;67577203;67581305;67581305;67583574;67583574;67590884;67590884;67593260;67593260;67606296;67606296;67607194	67558929;67558929;67571155;67571155;67575498;67575498;67577259;67577259;67581471;67581471;67583702;67583702;67590953;67590953;67593356;67593356;67606389;67606898;67607337	+;+;+;+;+;+;+;+;+;+;+;+;+;+;+;+;+;+;+	1655	STAP1	668.544	-1.08419	0.138791	-7.81167	5.64e-15	2.08e-13	49.6062	40.6554	33.906	19.9687	25.7399	20.7447
ENSG00000175093.4	chr3;chr3;chr3;chr3;chr3;chr3;chr3;chr3;chr3;chr3;chr3	141051402;141065952;141066638;141076960;141077446;141080290;141080290;141132189;141147142;141147142;141147142	141051992;141066798;141066798;141077412;141077583;141080373;141080408;141132310;141147460;141148610;141148611	+;+;+;+;+;+;+;+;+;+;+	3740	SPSB4	48.9187	2.65214	0.339973	7.80102	6.14e-15	2.25e-13	598.312	667.786	625.621	644.206	573.999	681.87
ENSG00000237372.2	chr9;chr9;chr9;chr9;chr9;chr9;chr9;chr9	89639814;89664928;89672757;89698033;89701651;89701918;89719187;89719187	89639979;89665382;89673487;89698199;89701988;89701988;89719670;89719759	+;+;+;+;+;+;+;+	2430	UNQ6494	101.738	-1.82663	0.23454	-7.78815	6.8e-15	2.49e-13	8.09897	10.3801	7.6562	15.6277	14.1569	8.1175
ENSG00000077279.16	chrX;chrX;chrX;chrX;chrX;chrX;chrX;chrX;chrX;chrX;chrX;chrX;chrX;chrX;chrX;chrX;chrX;chrX;chrX;chrX;chrX;chrX;chrX;chrX;chrX;chrX;chrX;chrX;chrX;chrX;chrX;chrX;chrX;chrX;chrX;chrX;chrX;chrX;chrX;chrX;chrX;chrX;chrX	111293780;111293780;111293783;111299904;111300608;111312642;111312642;111312642;111312642;111312642;111330749;111330904;111330904;111330919;111330919;111330919;111333051;111333051;111333051;111333051;111333051;111333051;111400990;111400990;111400990;111400990;111400990;111400990;111410035;111410035;111410035;111410035;111410035;111410035;111410060;111410754;111410754;111411651;111411970;111411970…	111301743;111301743;111301743;111301743;111301743;111312736;111312736;111312736;111312736;111312736;111331041;111331041;111331041;111331041;111331041;111331041;111333153;111333153;111333153;111333153;111333153;111333153;111401330;111401330;111401330;111401330;111401330;111401330;111410420;111410420;111410420;111410420;111410420;111410420;111410420;111411146;111410949;111411807;111411997;111412187…	-;-;-;-;-;-;-;-;-;-;-;-;-;-;-;-;-;-;-;-;-;-;-;-;-;-;-;-;-;-;-;-;-;-;-;-;-;-;-;-;-;-;-	10138	DCX	596.953	-1.12958	0.145874	-7.74354	9.67e-15	3.51e-13	255.118	222.307	214.374	230.074	149.291	200.232
ENSG00000128683.13	chr2;chr2;chr2;chr2;chr2;chr2;chr2;chr2;chr2;chr2;chr2;chr2;chr2;chr2;chr2;chr2;chr2;chr2;chr2;chr2;chr2;chr2;chr2;chr2;chr2;chr2;chr2;chr2;chr2;chr2;chr2;chr2;chr2;chr2;chr2;chr2;chr2;chr2;chr2;chr2;chr2;chr2;chr2;chr2;chr2;chr2;chr2;chr2;chr2;chr2;chr2;chr2;chr2;chr2;chr2;chr2;chr2;chr2;chr2;chr2;chr2;chr2;chr2;chr2;chr2;chr2;chr2;chr2;chr2;chr2;chr2;chr2;chr2;chr2;chr2;chr2;chr2;chr2;chr2;chr2…	170813213;170816114;170816562;170816562;170816690;170816728;170816912;170817038;170817255;170817769;170817770;170818529;170818529;170818529;170818529;170818529;170818529;170818529;170818529;170818529;170818611;170821718;170822087;170822087;170822087;170822087;170822087;170822087;170822087;170822087;170822087;170822087;170822087;170822087;170828968;170829475;170829475;170829475;170829475;170829475…	170813422;170816256;170817048;170817048;170817052;170817048;170817048;170817048;170817416;170817898;170818673;170818673;170818673;170818673;170818673;170818673;170818673;170818673;170818673;170818673;170818673;170822149;170822149;170822149;170822149;170822149;170822149;170822149;170822149;170822149;170822149;170822116;170822149;170822149;170829633;170829620;170829633;170829633;170829633;170829633…	+;+;+;+;+;+;+;+;+;+;+;+;+;+;+;+;+;+;+;+;+;+;+;+;+;+;+;+;+;+;+;+;+;+;+;+;+;+;+;+;+;+;+;+;+;+;+;+;+;+;+;+;+;+;+;+;+;+;+;+;+;+;+;+;+;+;+;+;+;+;+;+;+;+;+;+;+;+;+;+;+;+;+;+;+;+;+;+;+;+;+;+;+;+;+;+;+;+;+;+;+;+;+;+;+;+;+;+;+;+;+;+;+;+;+;+;+;+;+;+;+;+;+;+;+	8242	GAD1	33.8327	4.76408	0.619009	7.6963	1.4e-14	5.01e-13	166.029	137.536	144.374	132.835	148.004	133.488
ENSG00000090013.9	chr19;chr19;chr19;chr19;chr19;chr19;chr19;chr19;chr19;chr19;chr19;chr19;chr19;chr19;chr19;chr19;chr19	40447789;40447789;40447803;40447821;40451364;40451364;40451364;40457499;40458155;40458155;40458155;40458381;40458381;40458381;40465610;40465610;40465610	40448046;40448046;40448046;40448046;40451492;40451492;40451492;40458244;40458244;40458244;40458457;40458545;40458545;40458545;40465840;40465735;40465745	-;-;-;-;-;-;-;-;-;-;-;-;-;-;-;-;-	1665	BLVRB	282.721	1.13321	0.148442	7.634	2.28e-14	8.1e-13	24.2969	20.7602	36.0935	42.5419	39.8968	31.5681
ENSG00000104044.15	chr15;chr15;chr15;chr15;chr15;chr15;chr15;chr15;chr15;chr15;chr15;chr15;chr15;chr15;chr15;chr15;chr15;chr15;chr15;chr15;chr15;chr15;chr15;chr15;chr15;chr15;chr15;chr15;chr15;chr15;chr15;chr15;chr15;chr15;chr15;chr15;chr15;chr15;chr15;chr15;chr15;chr15;chr15;chr15;chr15;chr15;chr15;chr15;chr15;chr15;chr15;chr15;chr15;chr15;chr15;chr15;chr15;chr15;chr15;chr15	27754875;27754875;27844959;27844959;27851382;27851382;27871154;27871154;27871863;27871863;27926127;27926127;27951784;27951784;27955158;27955158;27957588;27957588;27966690;27966690;27983345;27983345;27985064;27985064;27986587;27986587;27989601;27989601;27990576;28014776;28014776;28016104;28016104;28016104;28018397;28018397;28018412;28022501;28022501;28022501;28024845;28024845;28024845;28024845;280…	27755472;27755472;27845052;27845052;27851475;27851475;27871258;27871258;27871922;27871922;27926254;27926254;27951892;27951892;27955215;27955215;27957735;27957735;27966822;27966822;27983483;27983483;27985188;27985188;27986643;27986643;27989666;27989666;27990647;28014929;28014929;28016186;28016186;28016186;28018557;28018557;28018557;28022573;28022573;28022573;28024902;28024902;28024902;28024902;280…	-;-;-;-;-;-;-;-;-;-;-;-;-;-;-;-;-;-;-;-;-;-;-;-;-;-;-;-;-;-;-;-;-;-;-;-;-;-;-;-;-;-;-;-;-;-;-;-;-;-;-;-;-;-;-;-;-;-;-;-	3299	OCA2	46.5377	2.69252	0.35483	7.58819	3.24e-14	1.14e-12	77.9526	61.4155	43.7497	102.448	101.673	129.88
ENSG00000074370.17	chr17;chr17;chr17;chr17;chr17;chr17;chr17;chr17;chr17;chr17;chr17;chr17;chr17;chr17;chr17;chr17;chr17;chr17;chr17;chr17;chr17;chr17;chr17;chr17;chr17;chr17;chr17;chr17;chr17;chr17;chr17;chr17;chr17;chr17;chr17;chr17;chr17;chr17;chr17;chr17;chr17;chr17;chr17;chr17;chr17;chr17;chr17;chr17;chr17;chr17;chr17;chr17;chr17;chr17;chr17;chr17;chr17;chr17;chr17;chr17;chr17;chr17;chr17;chr17;chr17;chr17;chr…	3923870;3923875;3923875;3925047;3925260;3925291;3925291;3925291;3925346;3925378;3925396;3927981;3927981;3927981;3928158;3928227;3928227;3928227;3928240;3928240;3928240;3928663;3928663;3928663;3928663;3928663;3928663;3928663;3928663;3928663;3929328;3929328;3929328;3929328;3929328;3929328;3929328;3929328;3929328;3929328;3929328;3930301;3930301;3930301;3930301;3930301;3930301;3930301;3930301;3930301…	3925441;3924801;3925441;3925441;3925441;3925441;3925441;3925441;3925438;3925441;3925441;3928038;3928038;3928038;3928780;3928327;3928327;3928327;3928327;3928327;3928620;3928780;3928780;3928780;3928780;3928780;3928780;3928780;3928780;3928780;3929445;3929445;3929445;3929445;3929445;3929445;3929445;3929445;3929445;3929445;3929445;3930434;3930871;3930371;3930371;3930427;3930434;3930434;3930434;3930434…	-;-;-;-;-;-;-;-;-;-;-;-;-;-;-;-;-;-;-;-;-;-;-;-;-;-;-;-;-;-;-;-;-;-;-;-;-;-;-;-;-;-;-;-;-;-;-;-;-;-;-;-;-;-;-;-;-;-;-;-;-;-;-;-;-;-;-;-;-;-;-;-;-;-;-;-;-;-;-;-;-;-;-;-;-;-;-;-;-;-;-;-;-;-;-;-;-;-;-;-;-;-;-;-;-;-;-;-;-;-;-;-;-;-;-;-;-;-;-;-;-;-;-;-;-;-;-;-;-;-;-;-;-;-;-;-;-;-;-;-;-;-;-;-;-;-;-;-;-;-;-;-;-;-;-;-;-;-;-;-;-;-;-;-;-;-	6893	ATP2A3	32.8445	3.98492	0.530029	7.5183	5.55e-14	1.93e-12	422.159	460.184	470.309	308.212	447.874	512.304
ENSG00000221986.6	chr1;chr1;chr1;chr1;chr1;chr1;chr1;chr1;chr1;chr1;chr1;chr1;chr1;chr1;chr1;chr1;chr1	109292365;109292365;109292515;109294206;109294206;109294206;109295111;109295111;109295111;109296234;109296234;109296783;109297050;109297422;109298169;109306847;109306847	109292464;109292588;109293005;109294249;109294249;109294249;109295297;109295297;109295297;109296353;109296370;109296942;109297189;109297617;109298257;109306995;109307041	-;-;-;-;-;-;-;-;-;-;-;-;-;-;-;-;-	1789	MYBPHL	226.255	-1.15859	0.154661	-7.49117	6.83e-14	2.36e-12	590.213	547.55	611.402	292.584	377.089	309.367
ENSG00000185697.16	chr8;chr8;chr8;chr8;chr8;chr8;chr8;chr8;chr8;chr8;chr8;chr8;chr8;chr8;chr8;chr8;chr8;chr8;chr8;chr8;chr8;chr8;chr8;chr8;chr8;chr8;chr8;chr8;chr8;chr8;chr8;chr8;chr8;chr8;chr8;chr8;chr8;chr8;chr8;chr8;chr8;chr8;chr8;chr8;chr8;chr8;chr8;chr8;chr8;chr8;chr8;chr8	66562175;66564672;66564697;66565133;66566064;66566064;66566684;66566684;66566684;66566684;66566876;66566876;66566876;66566876;66572482;66572482;66572482;66573364;66573364;66573364;66576007;66576007;66576007;66580133;66580133;66592440;66592440;66593120;66593120;66595583;66595583;66597330;66597330;66597510;66597525;66599050;66599050;66599050;66599050;66601698;66601698;66601698;66601698;66602418;666…	66564825;66564825;66564825;66565507;66566243;66566243;66566788;66566788;66566788;66566788;66566958;66566992;66566992;66566992;66572596;66572596;66572596;66573506;66573506;66573506;66576133;66576375;66576375;66580366;66580366;66592544;66592544;66593194;66593194;66595757;66595757;66597550;66597550;66597550;66597550;66599142;66599142;66599142;66599142;66601769;66601769;66601769;66601769;66602523;666…	-;-;-;-;-;-;-;-;-;-;-;-;-;-;-;-;-;-;-;-;-;-;-;-;-;-;-;-;-;-;-;-;-;-;-;-;-;-;-;-;-;-;-;-;-;-;-;-;-;-;-;-	7239	MYBL1	244.13	-1.09759	0.146678	-7.48296	7.27e-14	2.51e-12	1754.44	1724.82	1624.21	1480.29	1799.22	1582.91
ENSG00000224204.1	chrX;chrX;chrX;chrX;chrX	22162733;22169794;22171159;22171510;22171946	22163371;22169855;22171190;22171644;22172983	-;-;-;-;-	1906	PHEX-AS1	115.155	-1.71697	0.230572	-7.44658	9.58e-14	3.29e-12	3.03711	3.46003	5.46871	1.73641	2.57399	0
ENSG00000062096.14	chrX;chrX;chrX;chrX;chrX;chrX;chrX;chrX;chrX;chrX;chrX;chrX;chrX;chrX;chrX;chrX;chrX;chrX;chrX;chrX;chrX;chrX	3041471;3066833;3068073;3068073;3072026;3072026;3076548;3076548;3080891;3080891;3084243;3084243;3089496;3089496;3101087;3101087;3103762;3103762;3110128;3110128;3112174;3112174	3041663;3066872;3068111;3068111;3072175;3072175;3076669;3076669;3081013;3081013;3084666;3084666;3089632;3089632;3101221;3101221;3103924;3103924;3110252;3110252;3112706;3112726	+;+;+;+;+;+;+;+;+;+;+;+;+;+;+;+;+;+;+;+;+;+	2204	ARSF	113.374	-1.56736	0.211028	-7.42728	1.11e-13	3.8e-12	97.1877	106.396	113.749	52.0922	20.5919	35.1758
ENSG00000164929.16	chr8;chr8;chr8;chr8;chr8;chr8;chr8;chr8;chr8;chr8;chr8;chr8;chr8;chr8;chr8;chr8;chr8;chr8;chr8;chr8;chr8;chr8;chr8;chr8	103140710;103140713;103140759;103140898;103140898;103153139;103183367;103198099;103200658;103208192;103212919;103212919;103212919;103212919;103213331;103213411;103214921;103219465;103227989;103227989;103227989;103227989;103227989;103227989	103141057;103141057;103141057;103141057;103141057;103153310;103183449;103198160;103200762;103208497;103213085;103213085;103213085;103213085;103213594;103213594;103215003;103219554;103228132;103228166;103228218;103229145;103230304;103230305	+;+;+;+;+;+;+;+;+;+;+;+;+;+;+;+;+;+;+;+;+;+;+;+	3997	BAALC	147.16	-1.41292	0.190754	-7.407	1.29e-13	4.4e-12	289.538	312.268	297.498	265.67	243.242	229.996
ENSG00000134569.9	chr11;chr11;chr11;chr11;chr11;chr11;chr11;chr11;chr11;chr11;chr11;chr11;chr11;chr11;chr11;chr11;chr11;chr11;chr11;chr11;chr11;chr11;chr11;chr11;chr11;chr11;chr11;chr11;chr11;chr11;chr11;chr11;chr11;chr11;chr11;chr11;chr11;chr11;chr11;chr11;chr11;chr11;chr11;chr11;chr11;chr11;chr11;chr11;chr11;chr11;chr11	46856868;46856870;46862606;46862606;46864448;46865119;46867979;46868600;46868988;46871525;46871525;46873100;46873100;46873375;46873375;46874800;46875456;46875804;46876466;46876744;46877199;46878907;46879126;46881702;46883871;46883924;46886091;46886091;46886325;46886325;46889411;46889411;46889944;46890277;46892973;46894589;46895166;46895884;46896210;46896869;46898558;46898904;46899387;46899387;468…	46859315;46859315;46862747;46862933;46864535;46865186;46868114;46868713;46869132;46871633;46871633;46873234;46873234;46873754;46873593;46875103;46875681;46875966;46876637;46876830;46877339;46879038;46879315;46881903;46883976;46883976;46886172;46886172;46886502;46886533;46889687;46889533;46890120;46890494;46893129;46894819;46895291;46896018;46896335;46896994;46898677;46899032;46899503;46899503;468…	-;-;-;-;-;-;-;-;-;-;-;-;-;-;-;-;-;-;-;-;-;-;-;-;-;-;-;-;-;-;-;-;-;-;-;-;-;-;-;-;-;-;-;-;-;-;-;-;-;-;-	8597	LRP4	185.538	1.37965	0.186603	7.39348	1.43e-13	4.86e-12	121.485	138.401	162.968	149.331	153.152	210.153
ENSG00000119771.14	chr2;chr2;chr2;chr2;chr2;chr2;chr2;chr2;chr2;chr2;chr2;chr2;chr2;chr2;chr2;chr2;chr2;chr2;chr2;chr2;chr2;chr2;chr2;chr2;chr2;chr2;chr2;chr2;chr2;chr2;chr2;chr2;chr2	23385217;23475560;23532585;23562152;23562152;23639139;23639139;23642338;23642338;23642392;23684399;23684399;23688785;23691674;23691674;23693269;23693269;23693269;23695623;23695623;23695623;23695951;23695951;23695951;23696333;23696333;23696333;23703186;23703186;23703719;23703719;23706481;23706481	23385780;23475667;23532620;23562481;23562481;23639280;23639280;23642850;23644285;23642850;23684537;23684537;23691876;23691876;23691876;23693528;23693528;23693528;23695821;23695821;23695821;23696133;23696133;23696133;23696513;23696513;23697932;23703379;23703379;23703863;23703863;23708606;23708611	+;+;+;+;+;+;+;+;+;+;+;+;+;+;+;+;+;+;+;+;+;+;+;+;+;+;+;+;+;+;+;+;+	11071	KLHL29	119.784	1.52764	0.206647	7.39252	1.44e-13	4.88e-12	166.029	135.806	141.093	158.881	133.847	171.369
ENSG00000114251.13	chr3;chr3;chr3;chr3;chr3;chr3;chr3;chr3;chr3;chr3;chr3;chr3;chr3;chr3;chr3;chr3;chr3;chr3;chr3;chr3;chr3;chr3;chr3;chr3;chr3;chr3;chr3;chr3;chr3	55465715;55465716;55469388;55469851;55469993;55470042;55474334;55474337;55474337;55474337;55479040;55479314;55479314;55479314;55479314;55479528;55480785;55480785;55480785;55480785;55480785;55480785;55481331;55486980;55486980;55489155;55489837;55490030;55490294	55470550;55470550;55469617;55470141;55470550;55470254;55474629;55474629;55474629;55474629;55479564;55479564;55479564;55479564;55479564;55479564;55480918;55480918;55480918;55480920;55481196;55481363;55481393;55487398;55487642;55489263;55489945;55490167;55490539	-;-;-;-;-;-;-;-;-;-;-;-;-;-;-;-;-;-;-;-;-;-;-;-;-;-;-;-;-	7531	WNT5A	51.8694	-2.59508	0.351548	-7.38186	1.56e-13	5.26e-12	341.169	318.323	289.842	133.703	171.17	150.625
ENSG00000204241.7	chr11;chr11;chr11;chr11;chr11;chr11;chr11;chr11;chr11;chr11;chr11;chr11;chr11;chr11;chr11;chr11;chr11	134032272;134032387;134032652;134032796;134032805;134037109;134037512;134037512;134037512;134038643;134039762;134039762;134039762;134039762;134039762;134039762;134046761	134032860;134032860;134032860;134032860;134032860;134037641;134037641;134037641;134038975;134038916;134041248;134041248;134039830;134039939;134040080;134040267;134046849	+;+;+;+;+;+;+;+;+;+;+;+;+;+;+;+;+	4032	RP11-713P17.3	185.083	-1.25043	0.169978	-7.35637	1.89e-13	6.31e-12	71.8784	71.7956	83.1245	56.4332	87.5156	50.5089
ENSG00000144834.12	chr3;chr3;chr3;chr3;chr3;chr3;chr3;chr3;chr3;chr3;chr3;chr3;chr3;chr3;chr3;chr3;chr3;chr3;chr3;chr3;chr3;chr3;chr3;chr3;chr3;chr3;chr3;chr3;chr3;chr3;chr3;chr3;chr3;chr3;chr3	111998664;111998739;111998795;111998871;111999189;111999247;111999326;111999348;111999421;111999421;112000523;112000772;112000772;112000772;112000772;112000772;112000772;112000772;112011763;112011763;112011763;112011763;112011763;112011763;112013410;112013410;112013410;112013410;112013410;112013410;112013410;112013410;112013535;112013563;112013612	111999114;111999114;111999114;111999114;111999602;111999602;111999602;111999602;111999602;111999602;112000692;112000946;112000946;112000946;112000946;112000946;112000946;112000946;112011865;112011865;112011865;112011865;112011865;112011865;112013799;112013881;112013881;112013882;112013883;112013887;112013533;112013720;112013561;112013610;112013885	+;+;+;+;+;+;+;+;+;+;+;+;+;+;+;+;+;+;+;+;+;+;+;+;+;+;+;+;+;+;+;+;+;+;+	1791	TAGLN3	56.1956	-2.32843	0.317354	-7.33703	2.18e-13	7.26e-12	704.611	752.556	822.495	719.74	670.524	730.575
ENSG00000100292.16	chr22;chr22;chr22;chr22;chr22;chr22;chr22;chr22;chr22;chr22;chr22;chr22;chr22;chr22	35380361;35380835;35380934;35381093;35383106;35383106;35383106;35386685;35386685;35386685;35387040;35389864;35389864;35393468	35380480;35381196;35381196;35381329;35383226;35383226;35383226;35387176;35386908;35387101;35387176;35389963;35390293;35394214	+;+;+;+;+;+;+;+;+;+;+;+;+;+	2405	HMOX1	75.2511	1.9899	0.271512	7.32896	2.32e-13	7.67e-12	94.1506	89.9608	60.1559	64.247	69.4977	62.2342
ENSG00000125816.4	chr20;chr20	21395367;21396958	21396533;21398028	-;-	2238	NKX2-4	314.773	1.03973	0.142212	7.31112	2.65e-13	8.72e-12	317.885	285.452	242.811	330.785	302.444	321.994
ENSG00000159173.18	chr1;chr1;chr1;chr1;chr1;chr1;chr1;chr1;chr1;chr1;chr1;chr1;chr1;chr1;chr1;chr1;chr1;chr1;chr1;chr1;chr1;chr1;chr1;chr1;chr1;chr1;chr1;chr1;chr1;chr1;chr1;chr1;chr1;chr1;chr1;chr1;chr1;chr1;chr1;chr1;chr1;chr1;chr1;chr1;chr1;chr1;chr1;chr1;chr1;chr1;chr1;chr1;chr1;chr1;chr1;chr1;chr1;chr1;chr1;chr1;chr1	201403768;201404497;201408864;201409067;201409857;201410326;201410326;201410326;201410326;201411357;201411357;201411357;201411357;201411357;201411402;201413032;201413032;201413032;201413032;201413032;201413032;201413059;201414518;201414518;201414518;201414518;201414518;201414518;201414518;201415213;201415213;201415213;201415213;201415213;201415213;201415213;201417116;201417116;201417116;201417116…	201409250;201409250;201409250;201409250;201410435;201410393;201410435;201410435;201410435;201411533;201411533;201411533;201411533;201411533;201411533;201413121;201413121;201413121;201413121;201413121;201413121;201413121;201414649;201414649;201414649;201414649;201414649;201414649;201414649;201415258;201415254;201415254;201415254;201415254;201415254;201415254;201417119;201417119;201417119;201417119…	-;-;-;-;-;-;-;-;-;-;-;-;-;-;-;-;-;-;-;-;-;-;-;-;-;-;-;-;-;-;-;-;-;-;-;-;-;-;-;-;-;-;-;-;-;-;-;-;-;-;-;-;-;-;-;-;-;-;-;-;-	7524	TNNI1	163.59	-1.4555	0.20001	-7.27715	3.41e-13	1.12e-11	2490.43	2568.21	2446.7	817.847	1091.37	718.85
ENSG00000164976.8	chr9;chr9;chr9;chr9	34366670;34372068;34372617;34376793	34373006;34372331;34372832;34376853	-;-;-;-	6398	KIAA1161	105.01	1.78446	0.245271	7.27546	3.45e-13	1.13e-11	16.1979	11.2451	18.5936	16.4959	11.5829	18.9408
ENSG00000048540.14	chr12;chr12;chr12;chr12;chr12;chr12;chr12;chr12;chr12;chr12;chr12;chr12;chr12;chr12;chr12;chr12;chr12;chr12;chr12;chr12;chr12;chr12;chr12;chr12;chr12;chr12;chr12;chr12;chr12;chr12;chr12;chr12;chr12;chr12;chr12;chr12;chr12;chr12;chr12;chr12;chr12;chr12;chr12;chr12;chr12;chr12;chr12;chr12;chr12;chr12;chr12;chr12;chr12;chr12;chr12;chr12;chr12;chr12;chr12;chr12;chr12;chr12;chr12;chr12;chr12;chr12;chr…	16548373;16548373;16548373;16548373;16548420;16548421;16548424;16548424;16549375;16550199;16550202;16550383;16550449;16550810;16550875;16550968;16551045;16551182;16551228;16551232;16551304;16551304;16551304;16551318;16560413;16560413;16560413;16560413;16560413;16560413;16560413;16560413;16560413;16560413;16560413;16560413;16560413;16560413;16560413;16560413;16560413;16560413;16560413;16560413;165…	16551327;16551327;16551327;16551327;16551327;16551327;16551327;16551327;16551327;16551327;16551327;16551327;16551327;16551327;16551327;16551327;16551327;16551327;16551327;16551327;16551327;16551327;16551327;16551327;16560538;16560538;16560538;16560538;16560538;16560538;16560538;16560538;16560538;16560538;16560538;16560538;16560538;16560538;16560538;16560538;16560538;16560538;16560538;16560538;165…	-;-;-;-;-;-;-;-;-;-;-;-;-;-;-;-;-;-;-;-;-;-;-;-;-;-;-;-;-;-;-;-;-;-;-;-;-;-;-;-;-;-;-;-;-;-;-;-;-;-;-;-;-;-;-;-;-;-;-;-;-;-;-;-;-;-;-;-;-;-;-;-;-;-;-;-;-;-;-;-;-;-;-;-;-;-;-;-;-;-;-;-;-;-;-;-;-;-;-;-;-;-;-;-;-;-;-;-;-;-;-;-;-;-;-;-;-;-;-;-;-;-;-;-;-;-;-;-;-;-;-;-;-;-;-;-;-;-;-;-;-;-;-;-;-	10268	LMO3	122.18	1.45511	0.200845	7.24493	4.33e-13	1.41e-11	4.04949	1.73001	3.28123	8.68203	11.5829	7.21555
ENSG00000125449.6	chr17;chr17;chr17;chr17;chr17;chr17;chr17;chr17;chr17;chr17;chr17;chr17;chr17;chr17	75109952;75109978;75109987;75110181;75110463;75110463;75110463;75110463;75114169;75114291;75114729;75128677;75128677;75128677	75110379;75110379;75110379;75110379;75110542;75110606;75110606;75110606;75114826;75114637;75114830;75129170;75129451;75130265	+;+;+;+;+;+;+;+;+;+;+;+;+;+	2823	ARMC7	205.752	1.12486	0.156513	7.18701	6.62e-13	2.14e-11	57.7052	68.3356	41.5622	53.8286	55.3408	41.4894
ENSG00000139914.6	chr14;chr14;chr14	24131275;24132050;24132211	24131829;24132849;24132849	+;+;+	1355	FITM1	163.279	-1.33437	0.185979	-7.17484	7.24e-13	2.34e-11	9.11134	16.4351	12.0312	10.4184	10.296	5.41167
ENSG00000124813.20	chr6;chr6;chr6;chr6;chr6;chr6;chr6;chr6;chr6;chr6;chr6;chr6;chr6;chr6;chr6;chr6;chr6;chr6;chr6;chr6;chr6;chr6;chr6;chr6;chr6;chr6;chr6;chr6;chr6;chr6;chr6;chr6;chr6;chr6;chr6;chr6;chr6;chr6;chr6;chr6;chr6;chr6;chr6;chr6;chr6;chr6;chr6;chr6;chr6;chr6;chr6;chr6;chr6;chr6;chr6;chr6;chr6;chr6;chr6;chr6;chr6;chr6;chr6;chr6;chr6;chr6;chr6;chr6;chr6;chr6;chr6	45328157;45328317;45328323;45328323;45328369;45328661;45328661;45328661;45328661;45328727;45328727;45361573;45371889;45371889;45422036;45422485;45422577;45422593;45422593;45422593;45422593;45422593;45431863;45431863;45431863;45431863;45431863;45431863;45431863;45431863;45431863;45437947;45437947;45437947;45437947;45437947;45437947;45437947;45437947;45437947;45491941;45491941;45491941;45491941;454…	45328460;45328460;45328460;45328495;45328784;45328784;45328784;45328784;45328784;45328784;45328784;45361688;45372055;45372055;45422957;45422957;45422957;45422957;45422957;45422957;45422957;45422957;45432019;45432019;45432019;45432019;45432019;45432019;45432019;45432019;45432019;45438051;45438051;45438051;45438051;45438051;45438051;45438051;45438051;45438051;45492114;45492114;45492114;45492114;454…	+;+;+;+;+;+;+;+;+;+;+;+;+;+;+;+;+;+;+;+;+;+;+;+;+;+;+;+;+;+;+;+;+;+;+;+;+;+;+;+;+;+;+;+;+;+;+;+;+;+;+;+;+;+;+;+;+;+;+;+;+;+;+;+;+;+;+;+;+;+;+	8192	RUNX2	38.0631	8.81677	1.23014	7.16726	7.65e-13	2.47e-11	1.01237	0.865007	1.09374	6.07742	7.72197	1.80389
ENSG00000170965.9	chrX;chrX;chrX;chrX;chrX;chrX;chrX;chrX;chrX;chrX;chrX;chrX	134565838;134565877;134566510;134601557;134602051;134602051;134602051;134658328;134733435;134733435;134764234;134764234	134566740;134566740;134566740;134602122;134602122;134602122;134602122;134658483;134733519;134733636;134764322;134764263	-;-;-;-;-;-;-;-;-;-;-;-	1916	PLAC1	180.34	-1.32072	0.184365	-7.16361	7.86e-13	2.52e-11	149.831	129.751	130.155	36.4645	41.1838	30.6661
ENSG00000186051.6	chr9	105662457	105663112	+	656	TAL2	181.861	-1.35241	0.189128	-7.15079	8.63e-13	2.77e-11	408.998	405.689	429.841	303.003	317.888	294.034
ENSG00000129167.9	chr11;chr11;chr11;chr11;chr11;chr11;chr11;chr11;chr11;chr11;chr11;chr11;chr11;chr11;chr11;chr11;chr11;chr11;chr11;chr11;chr11;chr11;chr11;chr11;chr11;chr11	18017564;18020991;18021077;18022798;18022798;18022798;18023888;18023888;18025575;18025575;18026490;18026490;18029165;18029512;18029512;18029515;18033274;18033274;18033274;18035959;18035959;18035959;18040646;18040646;18040646;18042364	18021165;18021165;18021165;18023169;18022931;18022931;18023983;18023983;18025701;18025701;18026625;18026625;18029361;18029579;18029579;18029579;18033374;18033374;18033374;18036142;18036142;18036142;18040762;18040788;18041325;18042426	-;-;-;-;-;-;-;-;-;-;-;-;-;-;-;-;-;-;-;-;-;-;-;-;-;-	5626	TPH1	41.8528	-3.01635	0.423022	-7.13048	1e-12	3.19e-11	559.841	522.465	565.465	296.057	253.538	238.113
ENSG00000090238.11	chr16;chr16;chr16;chr16;chr16;chr16;chr16;chr16;chr16;chr16;chr16;chr16;chr16;chr16;chr16;chr16;chr16;chr16;chr16;chr16;chr16;chr16;chr16;chr16;chr16;chr16;chr16;chr16;chr16;chr16;chr16;chr16;chr16;chr16;chr16;chr16;chr16;chr16;chr16;chr16;chr16;chr16;chr16;chr16;chr16;chr16;chr16;chr16;chr16;chr16	30092314;30092314;30092314;30092340;30092349;30092577;30092637;30092761;30092778;30093745;30093762;30094385;30094789;30094789;30094789;30094789;30094789;30094789;30094789;30094789;30094853;30094998;30095103;30095103;30095103;30095103;30095103;30095103;30095103;30095103;30095103;30095252;30095252;30095252;30095252;30095252;30095252;30095252;30095252;30095252;30095252;30095252;30095996;30096097;300…	30092799;30092799;30092799;30092799;30092799;30092799;30092799;30092799;30092799;30095146;30094897;30094475;30094897;30094897;30094897;30094897;30094897;30094930;30094880;30094897;30094897;30095146;30095146;30095146;30095146;30095146;30095146;30095146;30095146;30095146;30095146;30095434;30095434;30095434;30095434;30095588;30096012;30096200;30095335;30095335;30095434;30095434;30096195;30096170;300…	-;-;-;-;-;-;-;-;-;-;-;-;-;-;-;-;-;-;-;-;-;-;-;-;-;-;-;-;-;-;-;-;-;-;-;-;-;-;-;-;-;-;-;-;-;-;-;-;-;-	3181	YPEL3	180.152	1.28407	0.180896	7.09837	1.26e-12	3.99e-11	216.648	237.012	196.874	211.841	177.605	257.956
ENSG00000019549.8	chr8;chr8;chr8;chr8;chr8;chr8;chr8	48917690;48917768;48919896;48919896;48921187;48921187;48921647	48918988;48918988;48920441;48920441;48921440;48921529;48921740	-;-;-;-;-;-;-	2282	SNAI2	129.841	1.48249	0.208904	7.09652	1.28e-12	4.04e-11	9.11134	6.05505	5.46871	10.4184	19.3049	7.21555
ENSG00000156414.18	chr14;chr14;chr14;chr14;chr14;chr14;chr14;chr14;chr14;chr14;chr14;chr14;chr14;chr14;chr14;chr14;chr14;chr14;chr14;chr14;chr14;chr14;chr14;chr14;chr14;chr14;chr14;chr14;chr14;chr14;chr14;chr14;chr14;chr14;chr14;chr14;chr14;chr14;chr14;chr14;chr14;chr14;chr14;chr14;chr14;chr14;chr14;chr14;chr14;chr14;chr14;chr14;chr14;chr14;chr14;chr14;chr14;chr14;chr14;chr14;chr14;chr14;chr14;chr14;chr14;chr14;chr…	103928462;103928817;103939800;103945406;103955664;103955664;103955664;103963079;103963079;103963079;103965333;103965333;103965333;103966709;103966709;103970541;103970597;103970607;103975389;103975389;103975389;103986217;103986217;103986217;103991160;103991160;103991160;103994332;103994332;103994332;103994519;103994519;103994519;103995750;103995750;103995750;103998624;103998624;103998624;104004238…	103928724;103928923;103939889;103945525;103955770;103955770;103955770;103963176;103963176;103963176;103965481;103965554;103965554;103966828;103966831;103970621;103970621;103970621;103975553;103975553;103975553;103986320;103986320;103986320;103991224;103991224;103991224;103994386;103994386;103994386;103994603;103994603;103994603;103995807;103995807;103995807;103998728;103998728;103998728;104004335…	+;+;+;+;+;+;+;+;+;+;+;+;+;+;+;+;+;+;+;+;+;+;+;+;+;+;+;+;+;+;+;+;+;+;+;+;+;+;+;+;+;+;+;+;+;+;+;+;+;+;+;+;+;+;+;+;+;+;+;+;+;+;+;+;+;+;+;+;+;+;+;+;+;+;+;+;+;+;+;+;+;+;+;+;+;+;+;+;+;+;+;+;+;+;+;+;+;+;+;+;+;+;+;+;+;+;+;+;+;+;+;+;+;+	5480	TDRD9	172.308	-1.34845	0.190289	-7.08633	1.38e-12	4.34e-11	240.944	207.602	260.311	292.584	254.825	294.936
ENSG00000183873.15	chr3;chr3;chr3;chr3;chr3;chr3;chr3;chr3;chr3;chr3;chr3;chr3;chr3;chr3;chr3;chr3;chr3;chr3;chr3;chr3;chr3;chr3;chr3;chr3;chr3;chr3;chr3;chr3;chr3;chr3;chr3;chr3;chr3;chr3;chr3;chr3;chr3;chr3;chr3;chr3;chr3;chr3;chr3;chr3;chr3;chr3;chr3;chr3;chr3;chr3;chr3;chr3;chr3;chr3;chr3;chr3;chr3;chr3;chr3;chr3;chr3;chr3;chr3;chr3;chr3;chr3;chr3;chr3;chr3;chr3;chr3;chr3;chr3;chr3;chr3;chr3;chr3;chr3;chr3;chr3…	38548057;38548062;38548062;38548062;38548062;38548066;38549128;38549968;38550321;38552981;38554279;38554279;38554279;38554279;38554279;38554279;38554279;38554279;38554279;38554375;38555656;38555656;38555656;38555656;38555656;38555656;38555656;38555656;38555656;38556441;38556441;38556441;38556441;38556441;38556441;38556441;38556441;38556441;38557231;38557231;38557231;38557231;38557231;38557231;385…	38551558;38551558;38551558;38551558;38551558;38551558;38551558;38551558;38551558;38553300;38554549;38554549;38554549;38554549;38554549;38554549;38554549;38554549;38554549;38554549;38555760;38555760;38555760;38555760;38555760;38555760;38555760;38555760;38555760;38556578;38556578;38556578;38556578;38556578;38556578;38556578;38556578;38556578;38557284;38557284;38557284;38557284;38557284;38557284;385…	-;-;-;-;-;-;-;-;-;-;-;-;-;-;-;-;-;-;-;-;-;-;-;-;-;-;-;-;-;-;-;-;-;-;-;-;-;-;-;-;-;-;-;-;-;-;-;-;-;-;-;-;-;-;-;-;-;-;-;-;-;-;-;-;-;-;-;-;-;-;-;-;-;-;-;-;-;-;-;-;-;-;-;-;-;-;-;-;-;-;-;-;-;-;-;-;-;-;-;-;-;-;-;-;-;-;-;-;-;-;-;-;-;-;-;-;-;-;-;-;-;-;-;-;-;-;-;-;-;-;-;-;-;-;-;-;-;-;-;-;-;-;-;-;-;-;-;-;-;-;-;-;-;-;-;-;-;-;-;-;-;-;-;-;-;-;-;-;-;-;-;-;-;-;-;-;-;-;-;-;-;-;-;-;-;-;-;-;-;-;-;-;-;-;-;-;-;-;-;-…	10017	SCN5A	122.144	1.55494	0.220839	7.04107	1.91e-12	5.95e-11	1.01237	1.73001	0	1.73641	3.86098	2.70583
ENSG00000139926.15	chr14;chr14;chr14;chr14;chr14;chr14;chr14;chr14;chr14;chr14;chr14;chr14;chr14;chr14;chr14;chr14;chr14;chr14;chr14;chr14;chr14;chr14;chr14;chr14;chr14;chr14;chr14;chr14;chr14;chr14;chr14;chr14;chr14;chr14;chr14;chr14;chr14;chr14;chr14;chr14;chr14;chr14;chr14;chr14;chr14;chr14;chr14;chr14;chr14;chr14;chr14;chr14;chr14;chr14;chr14;chr14;chr14;chr14;chr14;chr14;chr14;chr14;chr14;chr14;chr14;chr14;chr…	51489100;51489137;51491411;51554660;51554669;51554683;51565227;51570348;51570348;51570348;51570348;51570348;51570348;51575647;51575757;51578972;51643452;51651858;51651947;51651980;51689691;51689691;51689691;51689691;51689691;51697988;51698113;51698142;51698142;51698142;51698142;51701056;51701056;51701056;51701056;51701056;51702512;51702512;51702512;51702512;51702512;51702548;51704618;51704639;517…	51489420;51489420;51491534;51554805;51554805;51554805;51565440;51570410;51570410;51570410;51570410;51570410;51570410;51576205;51576080;51579297;51643738;51651996;51651996;51652217;51689745;51689935;51689935;51689935;51689935;51698232;51698232;51698227;51698232;51698232;51698232;51701135;51701135;51701135;51701159;51701159;51702588;51702588;51702588;51702588;51702588;51702588;51704935;51704719;517…	+;+;+;+;+;+;+;+;+;+;+;+;+;+;+;+;+;+;+;+;+;+;+;+;+;+;+;+;+;+;+;+;+;+;+;+;+;+;+;+;+;+;+;+;+;+;+;+;+;+;+;+;+;+;+;+;+;+;+;+;+;+;+;+;+;+;+;+;+;+;+;+;+;+;+;+;+;+;+;+;+;+;+;+;+;+;+;+;+;+;+;+;+;+;+;+;+;+;+;+;+;+;+;+;+;+;+;+	9416	FRMD6	128.066	1.40797	0.201189	6.99822	2.59e-12	7.99e-11	185.264	192.032	188.124	320.367	245.816	305.759
ENSG00000143507.17	chr1;chr1;chr1;chr1;chr1;chr1;chr1;chr1;chr1;chr1;chr1;chr1;chr1	221701424;221701483;221702150;221702427;221706095;221706095;221706095;221706095;221711637;221736843;221738934;221741981;221741981	221702677;221702677;221702677;221702677;221706466;221706466;221706466;221706466;221711816;221736900;221739787;221742089;221742176	-;-;-;-;-;-;-;-;-;-;-;-;-	2914	DUSP10	54.6556	2.21218	0.316342	6.993	2.69e-12	8.26e-11	97.1877	119.371	108.281	129.362	133.847	109.135
ENSG00000186231.16	chr6;chr6;chr6;chr6;chr6;chr6;chr6;chr6;chr6;chr6;chr6;chr6;chr6;chr6;chr6;chr6;chr6;chr6;chr6;chr6;chr6;chr6;chr6;chr6;chr6;chr6;chr6;chr6;chr6;chr6;chr6;chr6;chr6;chr6;chr6;chr6;chr6;chr6;chr6;chr6;chr6;chr6;chr6;chr6;chr6;chr6;chr6;chr6;chr6;chr6;chr6;chr6;chr6;chr6;chr6;chr6;chr6;chr6	96924620;96924620;96924620;96924729;96966996;96966996;96966996;96966996;96967009;96975997;96975997;96975997;96975997;96975997;97010199;97041492;97041492;97041492;97041492;97062333;97064628;97064628;97064628;97064628;97064628;97064628;97085126;97085126;97085126;97085126;97085126;97105443;97113783;97113783;97113783;97113783;97127404;97127404;97127404;97127404;97127404;97127404;97130757;97130757;971…	96925026;96925026;96925026;96925026;96967083;96967083;96967083;96967083;96967083;96976177;96976177;96976177;96976177;96976177;97010265;97041599;97041599;97041599;97041599;97062503;97064726;97064726;97064726;97064726;97064726;97064726;97085341;97085341;97085341;97085341;97085341;97105521;97114509;97114179;97114509;97114509;97127462;97127462;97127462;97127462;97127462;97127462;97130949;97130942;971…	+;+;+;+;+;+;+;+;+;+;+;+;+;+;+;+;+;+;+;+;+;+;+;+;+;+;+;+;+;+;+;+;+;+;+;+;+;+;+;+;+;+;+;+;+;+;+;+;+;+;+;+;+;+;+;+;+;+	4124	KLHL32	57.8357	-2.28462	0.326735	-6.99227	2.7e-12	8.29e-11	1600.56	1671.19	1514.83	932.45	723.291	833.397
ENSG00000166407.13	chr11;chr11;chr11;chr11;chr11;chr11;chr11;chr11;chr11;chr11;chr11;chr11;chr11;chr11;chr11;chr11	8224304;8224314;8224449;8224479;8226854;8226975;8226975;8226975;8230291;8230291;8230291;8230291;8263338;8263338;8263672;8268427	8224721;8224721;8224721;8224721;8227100;8227100;8227100;8227100;8230504;8230504;8230504;8230504;8263388;8263858;8263858;8268716	-;-;-;-;-;-;-;-;-;-;-;-;-;-;-;-	1690	LMO1	54.2226	2.29923	0.329063	6.98719	2.8e-12	8.56e-11	261.192	259.502	264.686	409.792	301.157	466.305
ENSG00000181408.3	chr17	82374230	82375586	+	1357	UTS2R	30.7415	3.63162	0.520927	6.97146	3.14e-12	9.54e-11	36.4454	28.5452	37.1873	39.9373	42.4708	68.5478
ENSG00000163249.9	chr2;chr2;chr2;chr2;chr2;chr2;chr2;chr2;chr2;chr2;chr2;chr2;chr2;chr2;chr2;chr2;chr2;chr2;chr2;chr2;chr2;chr2;chr2;chr2;chr2;chr2;chr2;chr2;chr2;chr2;chr2;chr2;chr2;chr2;chr2;chr2;chr2;chr2;chr2;chr2;chr2;chr2;chr2;chr2;chr2;chr2	207711540;207711648;207711686;207711751;207711938;207712100;207714342;207724800;207724800;207724800;207724800;207726842;207726842;207726842;207726842;207733947;207733947;207733947;207737411;207737411;207737411;207737411;207740655;207740655;207742223;207742223;207742223;207742223;207742274;207747047;207747047;207747047;207747047;207747047;207750685;207750957;207750957;207750957;207750957;207750957…	207711685;207712116;207712116;207712116;207712116;207712116;207714824;207724874;207724874;207724874;207724874;207726876;207726876;207726876;207726876;207734047;207734047;207734047;207737446;207737446;207737446;207737446;207740706;207740706;207742342;207742342;207742342;207742342;207742342;207747213;207747213;207747213;207747213;207747213;207750792;207751114;207751119;207751119;207751119;207751119…	+;+;+;+;+;+;+;+;+;+;+;+;+;+;+;+;+;+;+;+;+;+;+;+;+;+;+;+;+;+;+;+;+;+;+;+;+;+;+;+;+;+;+;+;+;+	4707	CCNYL1	211.037	1.30474	0.187342	6.96446	3.3e-12	1e-10	150.843	151.376	145.468	174.509	263.834	213.761
ENSG00000257683.1	chr12;chr12;chr12	115810359;115832406;115885983	115810467;115832638;115886137	-;-;-	497	RP11-110L15.2	58.0299	2.12675	0.306472	6.93943	3.94e-12	1.19e-10	10.1237	10.3801	8.74994	5.20922	5.14798	10.8233
ENSG00000175416.12	chr5;chr5;chr5;chr5;chr5;chr5;chr5;chr5;chr5;chr5;chr5;chr5;chr5;chr5;chr5;chr5;chr5;chr5;chr5;chr5;chr5;chr5;chr5;chr5;chr5;chr5;chr5;chr5	176392455;176392455;176392642;176392649;176392793;176396479;176397607;176397607;176397607;176397930;176397930;176397930;176397944;176405590;176406157;176406157;176406167;176407553;176410257;176410257;176410257;176410257;176410257;176416177;176416177;176416177;176416177;176416177	176392945;176392945;176392932;176392945;176392935;176396532;176397718;176397718;176397718;176398047;176398047;176398047;176398047;176405822;176406340;176406708;176406708;176407591;176410303;176410303;176410303;176410303;176410303;176416539;176416569;176416569;176416261;176416538	-;-;-;-;-;-;-;-;-;-;-;-;-;-;-;-;-;-;-;-;-;-;-;-;-;-;-;-	2039	CLTB	247.01	1.10746	0.159943	6.9241	4.39e-12	1.33e-10	415.072	481.809	439.685	387.218	326.897	426.62
ENSG00000101670.11	chr18;chr18;chr18;chr18;chr18;chr18;chr18;chr18;chr18;chr18;chr18;chr18;chr18;chr18;chr18;chr18;chr18;chr18;chr18;chr18;chr18;chr18;chr18;chr18;chr18;chr18;chr18;chr18;chr18;chr18;chr18;chr18;chr18;chr18;chr18;chr18;chr18;chr18	49560699;49561172;49562031;49562060;49562087;49562345;49565317;49565317;49565317;49565317;49565317;49565317;49567442;49567442;49567442;49567442;49567442;49567442;49569437;49569437;49569437;49569437;49575369;49575369;49575369;49581415;49581415;49581415;49581415;49582362;49582362;49583556;49583556;49586746;49586746;49589359;49590501;49590501	49561890;49561460;49562405;49562405;49562405;49562405;49565498;49565498;49565498;49565498;49565498;49565498;49567763;49567475;49567621;49567621;49567621;49567621;49569548;49569548;49569548;49569548;49575590;49575590;49575590;49581849;49581852;49581657;49581657;49582482;49582482;49583774;49583774;49586850;49586850;49592906;49599182;49590752	+;+;+;+;+;+;+;+;+;+;+;+;+;+;+;+;+;+;+;+;+;+;+;+;+;+;+;+;+;+;+;+;+;+;+;+;+;+	13112	LIPG	237.687	-1.04246	0.150974	-6.9049	5.02e-12	1.51e-10	232.845	236.147	215.467	173.641	162.161	173.173
ENSG00000138829.10	chr5;chr5;chr5;chr5;chr5;chr5;chr5;chr5;chr5;chr5;chr5;chr5;chr5;chr5;chr5;chr5;chr5;chr5;chr5;chr5;chr5;chr5;chr5;chr5;chr5;chr5;chr5;chr5;chr5;chr5;chr5;chr5;chr5;chr5;chr5;chr5;chr5;chr5;chr5;chr5;chr5;chr5;chr5;chr5;chr5;chr5;chr5;chr5;chr5;chr5;chr5;chr5;chr5;chr5;chr5;chr5;chr5;chr5;chr5;chr5;chr5;chr5;chr5;chr5;chr5;chr5;chr5;chr5;chr5;chr5;chr5;chr5;chr5;chr5;chr5;chr5;chr5;chr5;chr5;chr5…	128257909;128258037;128258037;128261736;128261736;128261736;128263425;128263425;128263425;128271999;128271999;128271999;128273840;128273840;128273840;128274567;128274567;128274567;128276038;128276038;128276038;128277880;128277880;128277880;128278635;128278635;128278635;128280192;128280192;128280192;128286718;128286718;128286718;128287308;128287308;128287308;128288438;128288438;128288438;128289127…	128259829;128259829;128259829;128261907;128261907;128261907;128263656;128263656;128263656;128272118;128272118;128272118;128273968;128273968;128273968;128274683;128274683;128274683;128276160;128276160;128276160;128278005;128278005;128278005;128278841;128278841;128278841;128280317;128280317;128280317;128286849;128286849;128286849;128287430;128287430;128287430;128288557;128288557;128288557;128289252…	-;-;-;-;-;-;-;-;-;-;-;-;-;-;-;-;-;-;-;-;-;-;-;-;-;-;-;-;-;-;-;-;-;-;-;-;-;-;-;-;-;-;-;-;-;-;-;-;-;-;-;-;-;-;-;-;-;-;-;-;-;-;-;-;-;-;-;-;-;-;-;-;-;-;-;-;-;-;-;-;-;-;-;-;-;-;-;-;-;-;-;-;-;-;-;-;-;-;-;-;-;-;-;-;-;-;-;-;-;-;-;-;-;-;-;-;-;-;-;-;-;-;-;-;-;-;-;-;-;-;-;-;-;-;-;-;-;-;-;-;-;-;-;-;-;-;-;-;-;-;-;-;-;-;-;-;-;-;-;-;-;-;-;-;-;-;-;-;-;-;-;-;-;-;-;-;-;-;-;-;-;-;-;-;-;-;-;-;-;-;-;-;-;-;-;-;-;-;-;-…	13196	FBN2	49.6322	2.61455	0.378945	6.89956	5.22e-12	1.57e-10	76.9402	61.4155	68.9058	238.756	216.215	224.584
ENSG00000211677.2	chr22	22900976	22901437	+	462	IGLC2	29.2092	8.43335	1.22816	6.86667	6.57e-12	1.95e-10	2.02474	3.46003	1.09374	3.47281	2.57399	6.31361
ENSG00000074590.13	chr12;chr12;chr12;chr12;chr12;chr12;chr12;chr12;chr12;chr12;chr12;chr12;chr12;chr12;chr12;chr12;chr12;chr12	106063340;106067579;106067815;106067938;106070774;106070774;106070774;106072724;106072724;106072724;106083864;106083864;106083864;106083864;106086734;106086734;106106405;106138414	106067955;106067955;106067955;106067955;106070906;106070906;106070906;106072843;106072843;106072843;106084033;106084038;106083929;106083929;106086885;106086956;106106525;106140033	-;-;-;-;-;-;-;-;-;-;-;-;-;-;-;-;-;-	7008	NUAK1	184.009	1.27631	0.186203	6.8544	7.16e-12	2.12e-10	481.889	432.504	427.654	303.871	248.39	317.484
ENSG00000100003.17	chr22;chr22;chr22;chr22;chr22;chr22;chr22;chr22;chr22;chr22;chr22;chr22;chr22;chr22;chr22;chr22;chr22;chr22;chr22;chr22;chr22;chr22;chr22;chr22;chr22;chr22;chr22;chr22;chr22;chr22;chr22;chr22;chr22;chr22;chr22;chr22;chr22;chr22;chr22;chr22;chr22;chr22;chr22;chr22;chr22;chr22;chr22;chr22;chr22;chr22;chr22;chr22;chr22;chr22;chr22;chr22;chr22;chr22;chr22;chr22;chr22;chr22;chr22;chr22;chr22;chr22;chr…	30396857;30396941;30396992;30396995;30397018;30397018;30397018;30397037;30397045;30397051;30397538;30397749;30398577;30399643;30399643;30399643;30399643;30399643;30399643;30399643;30399643;30399684;30399684;30399684;30400259;30400337;30406342;30406342;30406342;30406342;30406342;30406342;30406342;30406342;30406342;30406342;30406342;30406342;30406342;30407095;30407095;30407095;30407095;30407095;304…	30397170;30397170;30397170;30397170;30397170;30397170;30397170;30397170;30397170;30397170;30397870;30397870;30398818;30399718;30399718;30399718;30399718;30399718;30399718;30399718;30399718;30399718;30399718;30399718;30400467;30400467;30406385;30406385;30406385;30406385;30406385;30406385;30406385;30406385;30406385;30406385;30406385;30406385;30406385;30407154;30407154;30407154;30407154;30407154;304…	+;+;+;+;+;+;+;+;+;+;+;+;+;+;+;+;+;+;+;+;+;+;+;+;+;+;+;+;+;+;+;+;+;+;+;+;+;+;+;+;+;+;+;+;+;+;+;+;+;+;+;+;+;+;+;+;+;+;+;+;+;+;+;+;+;+;+;+;+;+;+;+;+;+;+;+;+;+;+;+;+;+;+;+;+;+;+;+;+;+;+;+;+;+;+;+;+;+;+;+;+;+;+;+;+;+;+;+;+;+;+;+;+;+;+;+;+;+;+;+	5985	SEC14L2	72.7184	1.77237	0.259164	6.83879	7.99e-12	2.36e-10	177.165	185.977	172.811	177.113	196.91	152.429
ENSG00000105329.9	chr19;chr19;chr19;chr19;chr19;chr19;chr19;chr19;chr19;chr19;chr19;chr19;chr19;chr19;chr19;chr19;chr19	41301587;41302624;41330323;41332055;41332128;41332128;41341883;41341883;41342021;41342170;41342170;41344747;41344747;41344747;41348295;41348295;41352690	41301746;41302720;41331210;41332281;41332281;41332281;41342030;41342030;41342247;41342247;41342247;41344864;41344840;41344864;41348341;41348455;41353911	-;-;-;-;-;-;-;-;-;-;-;-;-;-;-;-;-	3238	TGFB1	30.3382	3.94422	0.577812	6.82614	8.72e-12	2.57e-10	89.0887	102.936	88.5932	65.1152	74.6457	86.5867
ENSG00000013588.5	chr12;chr12;chr12;chr12;chr12;chr12;chr12;chr12;chr12;chr12;chr12;chr12;chr12	12890782;12891559;12891579;12891974;12908243;12908243;12908243;12909069;12912084;12912084;12912084;12912447;12912447	12891664;12891664;12891664;12892042;12909876;12909070;12909171;12909171;12912142;12912142;12912509;12913133;12917937	+;+;+;+;+;+;+;+;+;+;+;+;+	8440	GPRC5A	26.9261	4.83899	0.709754	6.81784	9.24e-12	2.72e-10	113.386	102.071	131.249	239.624	279.278	253.446
ENSG00000272398.5	chr6;chr6;chr6;chr6;chr6;chr6;chr6;chr6;chr6;chr6;chr6;chr6;chr6;chr6;chr6;chr6;chr6;chr6;chr6	106969831;106969833;106971003;106971094;106971360;106971380;106971469;106973387;106973670;106974578;106974578;106974578;106974578;106974578;106975134;106975134;106975134;106975369;106975369	106971834;106971834;106971834;106971524;106971834;106971834;106971834;106973437;106974039;106974754;106974754;106974755;106974732;106974754;106975162;106975327;106975465;106975459;106975627	-;-;-;-;-;-;-;-;-;-;-;-;-;-;-;-;-;-;-	3097	CD24	191.533	-1.10672	0.162838	-6.79646	1.07e-11	3.14e-10	9330.02	8619.8	8294.95	8186.28	6947.2	7487.04
ENSG00000132026.13	chr19;chr19;chr19;chr19;chr19;chr19;chr19;chr19;chr19;chr19;chr19;chr19;chr19;chr19;chr19;chr19;chr19;chr19;chr19;chr19;chr19;chr19;chr19;chr19;chr19;chr19;chr19;chr19;chr19;chr19;chr19;chr19;chr19;chr19;chr19;chr19;chr19;chr19;chr19;chr19;chr19;chr19;chr19;chr19;chr19;chr19;chr19;chr19;chr19;chr19;chr19;chr19;chr19;chr19;chr19;chr19;chr19;chr19;chr19;chr19;chr19;chr19;chr19;chr19;chr19;chr19;chr…	12825478;12825478;12825479;12825482;12825483;12825754;12825798;12825837;12825842;12826775;12826775;12826775;12826775;12826775;12826775;12826775;12826775;12826775;12826790;12826846;12828657;12828657;12828657;12828657;12828657;12828657;12828657;12828657;12828657;12828657;12828657;12828869;12828869;12828869;12828869;12828869;12828869;12828869;12828869;12828869;12828869;12828869;12828893;12828953;128…	12825933;12825933;12826666;12825933;12825933;12825933;12825933;12825933;12825933;12826871;12826871;12826871;12826871;12826871;12826871;12826871;12826871;12826871;12826871;12826871;12828767;12828767;12828767;12828767;12828767;12828767;12828767;12828767;12828767;12828767;12828767;12828953;12828953;12828953;12828953;12828953;12829028;12828935;12828953;12828953;12828953;12828953;12828935;12829028;128…	-;-;-;-;-;-;-;-;-;-;-;-;-;-;-;-;-;-;-;-;-;-;-;-;-;-;-;-;-;-;-;-;-;-;-;-;-;-;-;-;-;-;-;-;-;-;-;-;-;-;-;-;-;-;-;-;-;-;-;-;-;-;-;-;-;-;-;-;-;-;-;-;-	2675	RTBDN	146.824	1.41275	0.209243	6.75172	1.46e-11	4.22e-10	215.635	179.057	218.749	158.013	140.282	158.742
ENSG00000138835.22	chr9;chr9;chr9;chr9;chr9;chr9;chr9;chr9;chr9;chr9;chr9;chr9;chr9;chr9;chr9;chr9;chr9;chr9;chr9;chr9;chr9;chr9;chr9;chr9;chr9;chr9;chr9;chr9;chr9;chr9;chr9;chr9;chr9;chr9;chr9;chr9;chr9;chr9;chr9;chr9;chr9;chr9;chr9;chr9;chr9;chr9;chr9;chr9;chr9;chr9;chr9;chr9;chr9;chr9;chr9;chr9;chr9;chr9;chr9;chr9;chr9;chr9;chr9;chr9;chr9;chr9;chr9;chr9;chr9;chr9;chr9;chr9;chr9;chr9;chr9;chr9;chr9;chr9;chr9;chr9…	113444731;113460245;113460257;113461707;113461707;113462021;113462021;113463729;113463732;113478871;113479305;113479491;113479491;113479491;113479491;113479491;113482953;113483059;113483059;113483059;113483059;113483059;113484138;113484138;113484138;113484138;113484138;113484138;113485625;113485625;113485625;113485625;113485625;113485625;113495786;113495786;113495786;113495786;113495786;113497314…	113444927;113460336;113460336;113461860;113461860;113462201;113462201;113463881;113463881;113479541;113479371;113479541;113479541;113479541;113479541;113479541;113483117;113483117;113483117;113483117;113483117;113483117;113484232;113484232;113484232;113484232;113484232;113484232;113485693;113485693;113485693;113485693;113485693;113485691;113495838;113495846;113495846;113495846;113495846;113497404…	+;+;+;+;+;+;+;+;+;+;+;+;+;+;+;+;+;+;+;+;+;+;+;+;+;+;+;+;+;+;+;+;+;+;+;+;+;+;+;+;+;+;+;+;+;+;+;+;+;+;+;+;+;+;+;+;+;+;+;+;+;+;+;+;+;+;+;+;+;+;+;+;+;+;+;+;+;+;+;+;+;+;+;+;+;+;+;+;+;+;+;+;+;+;+;+;+;+;+;+;+;+;+;+;+;+;+;+;+;+;+;+;+;+;+;+;+;+;+;+;+;+;+;+;+;+;+;+;+;+;+;+;+;+;+;+;+;+;+;+;+;+;+;+;+;+;+;+;+;+;+;+;+;+;+;+;+;+;+;+;+;+;+;+;+;+;+;+;+;+;+;+;+;+;+;+;+;+;+;+;+;+;+;+;+;+;+;+;+;+;+;+;+;+;+;+;+;+;+;+…	13793	RGS3	175.905	-1.28819	0.191522	-6.72609	1.74e-11	5.01e-10	780.538	726.606	732.808	635.524	665.376	735.987
ENSG00000138472.10	chr3;chr3;chr3;chr3;chr3;chr3;chr3;chr3;chr3;chr3;chr3	108907792;108907803;108915940;108916087;108916127;108920436;108920436;108920436;108953559;108953559;108953559	108908209;108908209;108916214;108916214;108916214;108920585;108920585;108920585;108953762;108953766;108953895	-;-;-;-;-;-;-;-;-;-;-	1180	GUCA1C	129.255	-1.43666	0.214513	-6.69733	2.12e-11	6.06e-10	0	0	0	0	0	0
ENSG00000101680.13	chr18;chr18;chr18;chr18;chr18;chr18;chr18;chr18;chr18;chr18;chr18;chr18;chr18;chr18;chr18;chr18;chr18;chr18;chr18;chr18;chr18;chr18;chr18;chr18;chr18;chr18;chr18;chr18;chr18;chr18;chr18;chr18;chr18;chr18;chr18;chr18;chr18;chr18;chr18;chr18;chr18;chr18;chr18;chr18;chr18;chr18;chr18;chr18;chr18;chr18;chr18;chr18;chr18;chr18;chr18;chr18;chr18;chr18;chr18;chr18;chr18;chr18;chr18;chr18;chr18;chr18;chr…	6941744;6941889;6941889;6941948;6943180;6943180;6943180;6943180;6947163;6947163;6947163;6947163;6948403;6948403;6948403;6948403;6949101;6949101;6949101;6949101;6950782;6950782;6950782;6950782;6953730;6955353;6955353;6955353;6955353;6956636;6956636;6956636;6958477;6958477;6958477;6958477;6959341;6959341;6959341;6959341;6961586;6961586;6961586;6961945;6961945;6961945;6963885;6964662;6964662;6964662…	6942239;6942239;6942239;6942239;6943402;6943402;6943402;6943402;6947296;6947296;6947296;6947296;6948556;6948556;6948556;6948556;6949259;6949259;6949259;6949259;6950971;6950971;6950971;6950971;6956765;6955465;6955465;6955465;6956447;6956765;6956765;6956765;6958662;6958662;6958662;6958662;6959492;6959492;6959492;6960695;6961692;6961759;6961759;6962059;6962059;6962059;6964137;6964803;6964803;6964803…	-;-;-;-;-;-;-;-;-;-;-;-;-;-;-;-;-;-;-;-;-;-;-;-;-;-;-;-;-;-;-;-;-;-;-;-;-;-;-;-;-;-;-;-;-;-;-;-;-;-;-;-;-;-;-;-;-;-;-;-;-;-;-;-;-;-;-;-;-;-;-;-;-;-;-;-;-;-;-;-;-;-;-;-;-;-;-;-;-;-;-;-;-;-;-;-;-;-;-;-;-;-;-;-;-;-;-;-;-;-;-;-;-;-;-;-;-;-;-;-;-;-;-;-;-;-;-;-;-;-;-;-;-;-;-;-;-;-;-;-;-;-;-;-;-;-;-;-;-;-;-;-;-;-;-;-;-	15872	LAMA1	154.412	-1.2221	0.184871	-6.61054	3.83e-11	1.07e-09	1398.09	1507.71	1592.49	926.372	1084.94	1289.78
ENSG00000155307.17	chr21;chr21;chr21;chr21;chr21;chr21;chr21;chr21;chr21;chr21;chr21;chr21;chr21;chr21;chr21;chr21;chr21;chr21;chr21;chr21;chr21;chr21;chr21;chr21;chr21;chr21;chr21;chr21;chr21;chr21;chr21;chr21;chr21;chr21;chr21;chr21	14485228;14485228;14485228;14485229;14495700;14498442;14498442;14498442;14498442;14498442;14500529;14500529;14500529;14500529;14500529;14510310;14510310;14510310;14512444;14512444;14512444;14516892;14516892;14516892;14521150;14521150;14521150;14521173;14523271;14523271;14546205;14546205;14546205;14546205;14582136;14583320	14486114;14486114;14486114;14486114;14496403;14498592;14498592;14498592;14498592;14498592;14500606;14500735;14500735;14500735;14500735;14510461;14510461;14510461;14512573;14512573;14512573;14517041;14517041;14517041;14521221;14521221;14521221;14521221;14523394;14523394;14546313;14546341;14546343;14546360;14582488;14583402	-;-;-;-;-;-;-;-;-;-;-;-;-;-;-;-;-;-;-;-;-;-;-;-;-;-;-;-;-;-;-;-;-;-;-;-	3169	SAMSN1	122.86	-1.48524	0.224881	-6.60457	3.99e-11	1.11e-09	400.899	386.658	427.654	402.846	397.681	402.267
ENSG00000142149.8	chr21;chr21;chr21;chr21;chr21;chr21;chr21;chr21;chr21;chr21;chr21;chr21;chr21;chr21;chr21;chr21;chr21;chr21;chr21;chr21;chr21;chr21;chr21;chr21	31873315;31924468;31924552;31940165;31940165;31946036;31946036;31958843;31968250;31968250;31974178;31974555;31974703;31983526;31983526;31983526;31990129;31990129;31990129;31995768;31995768;31995768;31998526;32044102	31873935;31924760;31924760;31940220;31940220;31946171;31946171;31958970;31968334;31968385;31974717;31974717;31974717;31983609;31983609;31983609;31990176;31990176;31990176;31995927;31995948;31995948;32004064;32044633	+;+;+;+;+;+;+;+;+;+;+;+;+;+;+;+;+;+;+;+;+;+;+;+	8294	HUNK	232.771	-1.11678	0.169244	-6.59866	4.15e-11	1.15e-09	226.771	196.357	168.436	155.408	128.699	180.389
ENSG00000049323.15	chr2;chr2;chr2;chr2;chr2;chr2;chr2;chr2;chr2;chr2;chr2;chr2;chr2;chr2;chr2;chr2;chr2;chr2;chr2;chr2;chr2;chr2;chr2;chr2;chr2;chr2;chr2;chr2;chr2;chr2;chr2;chr2;chr2;chr2;chr2;chr2;chr2;chr2;chr2;chr2;chr2;chr2;chr2;chr2;chr2;chr2;chr2;chr2;chr2;chr2;chr2;chr2;chr2;chr2;chr2;chr2;chr2;chr2;chr2;chr2;chr2;chr2;chr2;chr2;chr2;chr2;chr2;chr2;chr2;chr2;chr2;chr2;chr2;chr2;chr2;chr2;chr2;chr2;chr2;chr2…	32946972;32948875;33020909;33110582;33134406;33134597;33134625;33134639;33134657;33134793;33134793;33186856;33186856;33186856;33186856;33186856;33186856;33188577;33188577;33188577;33188577;33188577;33188577;33217552;33217552;33217552;33217552;33217552;33222080;33222080;33222080;33222080;33222080;33243662;33243662;33243662;33243662;33243662;33243662;33252677;33252677;33252677;33252677;33252677;332…	32947818;32948945;33021206;33110751;33134505;33134960;33134960;33134960;33134960;33134960;33134960;33187080;33187080;33187080;33187080;33187080;33187080;33188676;33188851;33188851;33188851;33188851;33188851;33217654;33217654;33217654;33217654;33217654;33222151;33222151;33222151;33222151;33222151;33243784;33243784;33243784;33243784;33243784;33243784;33252844;33252844;33252844;33252844;33252844;332…	+;+;+;+;+;+;+;+;+;+;+;+;+;+;+;+;+;+;+;+;+;+;+;+;+;+;+;+;+;+;+;+;+;+;+;+;+;+;+;+;+;+;+;+;+;+;+;+;+;+;+;+;+;+;+;+;+;+;+;+;+;+;+;+;+;+;+;+;+;+;+;+;+;+;+;+;+;+;+;+;+;+;+;+;+;+;+;+;+;+;+;+;+;+;+;+;+;+;+;+;+;+;+;+;+;+;+;+;+;+;+;+;+;+;+;+;+;+;+;+;+;+;+;+;+;+;+;+;+;+;+;+;+;+;+;+;+;+;+;+;+;+;+;+;+;+;+;+;+;+;+;+;+;+;+;+;+;+;+;+;+;+;+;+;+;+;+;+;+;+;+;+;+;+;+;+;+;+;+;+;+;+;+;+;+;+;+;+;+;+;+;+;+;+	7329	LTBP1	33.0543	2.80137	0.42683	6.56321	5.27e-11	1.45e-09	136.67	144.456	154.218	438.442	311.453	445.56
ENSG00000086062.12	chr9;chr9;chr9;chr9;chr9;chr9;chr9;chr9;chr9	33104082;33110637;33113774;33115991;33120419;33135189;33135189;33166758;33166758	33104781;33113586;33113878;33116113;33120606;33135424;33135424;33167356;33167356	-;-;-;-;-;-;-;-;-	4901	B4GALT1	54.5235	2.81521	0.429283	6.55792	5.46e-11	1.5e-09	23.2845	17.3001	18.5936	29.5189	34.7488	31.5681
ENSG00000156486.7	chr8;chr8;chr8;chr8	98427022;98427531;98427938;98427938	98427329;98427659;98432148;98432848	+;+;+;+	5348	KCNS2	94.1877	-1.53121	0.234188	-6.53838	6.22e-11	1.69e-09	146.794	164.351	152.03	128.494	84.9416	120.861
ENSG00000101098.12	chr20;chr20;chr20;chr20;chr20;chr20;chr20;chr20;chr20;chr20;chr20;chr20	44751808;44755911;44756898;44756898;44757670;44757670;44758072;44758072;44771275;44771275;44810175;44810175	44756352;44756352;44757037;44757037;44757771;44757771;44758184;44758184;44771413;44771416;44810271;44810338	-;-;-;-;-;-;-;-;-;-;-;-	5206	RIMS4	266.241	1.01035	0.154544	6.53765	6.25e-11	1.7e-09	440.382	461.914	412.341	590.378	526.381	583.558
ENSG00000116106.11	chr2;chr2;chr2;chr2;chr2;chr2;chr2;chr2;chr2;chr2;chr2;chr2;chr2;chr2;chr2;chr2;chr2;chr2;chr2;chr2;chr2;chr2;chr2;chr2;chr2;chr2;chr2;chr2;chr2;chr2;chr2;chr2;chr2;chr2;chr2;chr2;chr2;chr2;chr2;chr2;chr2;chr2;chr2;chr2;chr2;chr2;chr2;chr2;chr2;chr2;chr2;chr2;chr2;chr2;chr2;chr2;chr2;chr2;chr2;chr2;chr2;chr2;chr2;chr2;chr2;chr2;chr2;chr2;chr2;chr2;chr2;chr2;chr2;chr2;chr2;chr2;chr2;chr2;chr2;chr2…	221418027;221418029;221420445;221421980;221425209;221425209;221425209;221425599;221425901;221425915;221426435;221426464;221426464;221426464;221429958;221429958;221429958;221434142;221434142;221434142;221434142;221436399;221436399;221436399;221436457;221437061;221437061;221437061;221437061;221442829;221442829;221442829;221443493;221443493;221443493;221446123;221446123;221446123;221455547;221455547…	221420552;221420552;221420552;221422070;221425540;221425575;221426142;221426142;221426142;221426142;221426619;221426619;221426619;221426619;221430151;221430151;221430151;221434249;221434291;221434291;221434291;221436608;221436608;221436608;221436608;221437122;221437122;221437122;221437496;221443014;221443014;221443014;221443606;221443606;221443606;221446181;221446181;221446181;221455658;221455658…	-;-;-;-;-;-;-;-;-;-;-;-;-;-;-;-;-;-;-;-;-;-;-;-;-;-;-;-;-;-;-;-;-;-;-;-;-;-;-;-;-;-;-;-;-;-;-;-;-;-;-;-;-;-;-;-;-;-;-;-;-;-;-;-;-;-;-;-;-;-;-;-;-;-;-;-;-;-;-;-;-;-;-;-	7554	EPHA4	112.452	-1.36236	0.209079	-6.516	7.22e-11	1.96e-09	511.248	453.264	505.309	294.321	229.085	277.799
ENSG00000185070.10	chr14;chr14;chr14;chr14;chr14;chr14;chr14;chr14;chr14;chr14;chr14;chr14;chr14;chr14;chr14;chr14;chr14;chr14;chr14	85530144;85530146;85530163;85530228;85531167;85551694;85552733;85552733;85559309;85560863;85561190;85561190;85562643;85562643;85562699;85621139;85621139;85623690;85625879	85530534;85530534;85530534;85530556;85531222;85551780;85552843;85552821;85559415;85561289;85561289;85561289;85562743;85563052;85563050;85624087;85654426;85623905;85626228	+;+;+;+;+;+;+;+;+;+;+;+;+;+;+;+;+;+;+	34899	FLRT2	92.9876	-1.77681	0.272678	-6.51616	7.21e-11	1.96e-09	0	0.865007	0	0	0	0
ENSG00000232104.3	chr9;chr9;chr9;chr9;chr9;chr9;chr9;chr9;chr9;chr9;chr9;chr9;chr9	3526723;3546778;3568794;3602523;3606693;3668086;3668165;3671474;3671474;3671477;3674411;3690837;3691504	3526777;3546912;3568889;3602584;3606738;3668408;3668408;3671645;3671646;3671634;3674648;3690959;3691814	+;+;+;+;+;+;+;+;+;+;+;+;+	1562	RFX3-AS1	85.8046	-1.60503	0.246905	-6.50059	8e-11	2.16e-09	9.11134	6.92006	8.74994	8.68203	3.86098	9.01944
[truncated: 514 more rows]

## Sheet: CHLA-01R-MED_BMP_vs_Ctrl
Geneid	Chr	Start	End	Strand	Length	gene_name	baseMean	log2FoldChange	lfcSE	stat	pvalue	padj	CPM_CHLA01R_1	CPM_CHLA01R_2	CPM_CHLA01R_3	CPM_BMP_1	CPM_BMP_2	CPM_BMP_3
[truncated: 5,017 more rows]

[truncated: 4 more sheets: D425_BMP_vs_Ctrl, MB002_BMP_vs_Ctrl, CHLA-01R-MED_LDN_vs_Ctrl, Common_DEGs_All_Cell_lines_Insi]
